# Supplementary material for: Time-Series Analyses of Transcriptomes and Proteomes Reveal Molecular Networks Underlying Oil Accumulation in Canola
Source: Front Plant Sci. 2017 Jan 10;7:2007. doi: 10.3389/fpls.2016.02007 (PMC5222877; doi:10.3389/fpls.2016.02007)
Supplement: Supplementary file 1 [file Table_1.xlsx]

## Sheet: Table S1
Table S1. The IDs, clusters, FDRs, R-squared of differentially expressed genes and IDs, symbols, annotations of their orthologous genes in Arabidopsis thaliana
Bna_ID	Cluster	FDR	R-squared	Ath_ID	Ath_symbol	Ath_annotation
BnaA01g05340D	1	0	0.98609	AT4G39110	-	putative receptor-like protein kinase
BnaA01g05960D	1	0	0.999929	AT4G31290	-	chaC-like protein
BnaA01g06400D	1	0	0.963508	AT1G12950	RSH2	root hair specific 2
BnaA01g08960D	1	0	0.999818	AT4G18160	KCO6	protein two-pore potassium channel 3
BnaA01g10420D	1	0	0.999638	AT4G20110	VSR7	vacuolar-sorting receptor 7
BnaA01g12570D	1	0	0.999707	AT4G22920	NYE1	protein NON-YELLOWING 1
BnaA01g13000D	1	0	0.999889	AT4G23330	-	uncharacterized protein
BnaA01g14510D	1	0	0.999627	AT4G25170	-	uncharacterized protein
BnaA01g22090D	1	0	0.999983	AT1G59990	-	DEAD-box ATP-dependent RNA helicase 22
BnaA01g22520D	1	0	0.999638	AT1G60650	-	RNA-binding protein RZ-1B
BnaA01g22850D	1	0	0.901342	AT1G03070	-	protein lifeguard 4
BnaA01g23770D	1	0	0.999536	AT3G23560	ALF5	MATE efflux family protein ALF5
BnaA01g23780D	1	0	0.999893	NA	-	NA
BnaA01g24250D	1	0	0.999931	AT3G23000	CIPK7	CBL-interacting serine/threonine-protein kinase 7
BnaA01g26030D	1	0	0.999597	AT3G19580	ZF2	zinc-finger protein 2
BnaA01g27020D	1	0	0.999894	NA	-	NA
BnaA01g29190D	1	0	0.970803	AT3G14770	-	bidirectional sugar transporter SWEET2
BnaA01g29580D	1	0	0.999925	AT3G14150	-	Aldolase-type TIM barrel family protein
BnaA01g32170D	1	0	0.936551	AT3G09640	APX2	L-ascorbate peroxidase 2
BnaA01g32350D	1	0	0.965017	AT3G07350	-	uncharacterized protein
BnaA01g34860D	1	0	0.901342	NA	-	NA
BnaA01g37310D	1	0	0.901342	NA	-	NA
BnaA02g02200D	1	0	0.99893	AT5G14570	NRT2.7	high affinity nitrate transporter 2.7
BnaA02g02570D	1	0	0.964679	AT5G15240	-	transmembrane amino acid transporter family protein
BnaA02g10660D	1	0	0.999894	AT5G52820	-	Notchless protein homolog
BnaA02g12530D	1	0	0.96643	AT1G66700	PXMT1	SABATH family methyltransferase PXMT1
BnaA02g13260D	1	0	0.999458	AT1G67600	-	acid phosphatase/vanadium-dependent haloperoxidase-related protein
BnaA02g18390D	1	0	0.999988	AT1G77450	NAC032	NAC domain containing protein 32
BnaA02g19900D	1	0	0.965017	NA	-	NA
BnaA02g23060D	1	0	0.96643	NA	-	NA
BnaA02g30700D	1	0	0.995954	AT5G49310	IMPA-5	importin alpha isoform 5
BnaA02g32620D	1	0	1	AT1G59124	-	putative disease resistance protein
BnaA03g01690D	1	0	0.999884	AT5G05730	ASA1	anthranilate synthase component I-1
BnaA03g04160D	1	0	0.936551	AT5G13080	WRKY75	putative WRKY transcription factor 75
BnaA03g07230D	1	0	0.999905	AT5G18650	-	MYB30-Interacting E3 ligase1
BnaA03g08800D	1	0	0.999998	AT5G60790	GCN1	ABC transporter F family member 1
BnaA03g09870D	1	0	0.999965	AT5G58210	-	hydroxyproline-rich glycoprotein family protein
BnaA03g12780D	1	0	0.954351	AT5G52120	PP2-A14	F-box protein PP2-A14
BnaA03g16900D	1	0	0.999638	AT2G36950	-	heavy-metal-associated domain-containing protein
BnaA03g20690D	1	0	0.999727	AT2G44180	MAP2A	methionine aminopeptidase 2A
BnaA03g21450D	1	0	0.99939	NA	-	NA
BnaA03g21500D	1	0	0.999632	AT2G46600	-	Calcium-binding EF-hand family protein
BnaA03g22420D	1	0	0.955019	AT2G27389	-	uncharacterized protein
BnaA03g26220D	1	0	0.999387	AT4G02380	SAG21	senescence-associated protein SAG21
BnaA03g35610D	1	0	0.901342	AT3G20160	-	geranylgeranyl pyrophosphate synthase 10
BnaA03g42850D	1	0	0.997717	AT4G16770	-	iron ion binding / oxidoreductase
BnaA03g45630D	1	0	0.999995	AT4G22920	NYE1	protein NON-YELLOWING 1
BnaA03g47530D	1	0	0.99937	AT4G25580	-	CAP160 protein
BnaA03g48320D	1	0	0.986372	NA	-	NA
BnaA03g50700D	1	0	0.999898	AT4G33890	-	uncharacterized protein
BnaA03g52550D	1	0	0.998445	AT4G33467	-	uncharacterized protein
BnaA03g54770D	1	0	1	NA	-	NA
BnaA03g58910D	1	0	0.999664	NA	-	NA
BnaA04g01660D	1	0	0.999656	AT3G59350	-	PTI1-like tyrosine-protein kinase 3
BnaA04g01770D	1	0	0.936551	AT3G59010	PME61	pectinesterase 35
BnaA04g03400D	1	0	0.968841	AT3G55720	-	uncharacterized protein
BnaA04g03610D	1	0	1	AT3G55430	-	O-Glycosyl hydrolases family 17 protein
BnaA04g03810D	1	0	0.999943	AT3G55150	EXO70H1	exocyst subunit exo70 family protein H1
BnaA04g04470D	1	0	0.999459	AT3G53940	-	mitochondrial substrate carrier family protein
BnaA04g09180D	1	0	0.999884	AT5G39350	-	pentatricopeptide repeat-containing protein
BnaA04g11900D	1	0	0.999994	AT2G21060	GRP2B	glycine-rich protein 2B
BnaA04g15530D	1	0	0.999991	AT2G26980	CIPK3	CBL-interacting serine/threonine-protein kinase 3
BnaA04g17560D	1	0	0.999999	AT2G30490	C4H	trans-cinnamate 4-monooxygenase
BnaA04g19580D	1	0	0.999979	AT2G33550	-	Myb/SANT-like DNA-binding domain-containing protein
BnaA04g20250D	1	0	0.975397	AT2G34555	ATGA2OX3	gibberellin 2-beta-dioxygenase 3
BnaA04g20700D	1	0	0.999976	AT2G35660	CTF2A	protein CTF2A
BnaA04g26870D	1	0	0.999373	AT2G47000	ABCB4	auxin efflux transmembrane transporter MDR4
BnaA04g29610D	1	0	1	NA	-	NA
BnaA05g00220D	1	0	0.999852	AT2G47770	TSPO	tryptophan-rich sensory protein-like protein
BnaA05g03380D	1	0	0.999705	AT2G43500	-	nodule inception protein-like protein 8
BnaA05g04150D	1	0	0.954351	AT2G44578	-	RING/U-box domain-containing protein
BnaA05g10830D	1	0	0.901342	AT2G32390	GLR3.5	glutamate receptor 3.5
BnaA05g27230D	1	0	0.997962	AT3G11900	ANT1	aromatic and neutral transporter 1
BnaA05g29440D	1	0	0.999996	AT3G08810	-	F-box/kelch-repeat protein
BnaA05g30640D	1	0	0.999971	AT3G06780	-	glycine-rich protein
BnaA05g35820D	1	0	0.999919	NA	-	NA
BnaA06g01010D	1	0	0.991699	AT3G46280	-	protein kinase-like protein
BnaA06g04010D	1	0	0.999771	AT1G65486	-	uncharacterized protein
BnaA06g06930D	1	0	0.999984	AT1G11240	-	uncharacterized protein
BnaA06g09700D	1	0	0.997969	AT3G21370	BGLU19	beta glucosidase 19
BnaA06g16950D	1	0	0.999987	AT3G48000	ALDH2B4	aldehyde dehydrogenase 2B4
BnaA06g25040D	1	0	0.999742	AT5G67470	FH6	formin-like protein 6
BnaA06g27380D	1	0	0.99975	AT5G24970	-	protein kinase superfamily protein
BnaA06g30650D	1	0	0.999757	AT3G30380	-	alpha/beta-Hydrolases superfamily protein
BnaA06g31750D	1	0	0.999638	AT5G61760	IPK2BETA	inositol polyphosphate multikinase beta
BnaA06g31800D	1	0	0.99947	AT3G27880	-	uncharacterized protein
BnaA06g40720D	1	0	0.999684	NA	-	NA
BnaA07g02670D	1	0	0.995789	AT2G17500	-	auxin efflux carrier family protein
BnaA07g09350D	1	0	0.999616	AT1G26800	-	RING/U-box domain-containing protein
BnaA07g09730D	1	0	0.901342	AT1G23970	-	uncharacterized protein
BnaA07g09780D	1	0	0.901342	AT1G23850	-	uncharacterized protein
BnaA07g10370D	1	0	0.999996	AT1G22600	-	Late embryogenesis abundant protein (LEA) family protein
BnaA07g12040D	1	0	0.9999	AT5G67190	DEAR2	ethylene-responsive transcription factor ERF010
BnaA07g21590D	1	0	0.999912	AT1G75760	-	ER lumen protein retaining receptor family protein
BnaA07g22880D	1	0	0.999956	AT1G73020	-	uncharacterized protein
BnaA07g27170D	1	0	0.999846	AT1G68500	-	uncharacterized protein
BnaA07g27260D	1	0	0.999875	AT4G39670	-	glycolipid transfer protein
BnaA07g27290D	1	0	0.999494	AT3G62850	-	zinc finger protein-like protein
BnaA07g29660D	1	0	0.999946	AT1G71850	-	ubiquitin carboxyl-terminal hydrolase family protein
BnaA07g33110D	1	0	1	AT1G76900	TLP1	tubby-like F-box protein 1
BnaA07g33920D	1	0	1	AT1G78070	-	transducin/WD40 repeat-like superfamily protein
BnaA08g02770D	1	0	0.999942	AT1G49330	-	hydroxyproline-rich glycoprotein
BnaA08g03030D	1	0	1	NA	-	NA
BnaA08g05250D	1	0	0.901342	AT1G30800	-	Fasciclin-like arabinogalactan family protein
BnaA08g10590D	1	0	1	AT4G23060	IQD22	protein IQ-domain 22
BnaA08g13730D	1	0	0.999949	AT4G28390	AAC3	ADP/ATP carrier 3 protein
BnaA08g15290D	1	0	0.996422	AT4G36600	-	Late embryogenesis abundant (LEA) protein
BnaA08g18940D	1	0	0.999999	AT1G27461	-	uncharacterized protein
BnaA08g23580D	1	0	0.954351	NA	-	NA
BnaA08g25470D	1	0	0.955019	AT1G11080	scpl31	serine carboxypeptidase-like 31
BnaA08g26050D	1	0	0.999905	AT1G09970	LRR XI-23	leucine-rich receptor-like protein kinase
BnaA08g26990D	1	0	0.999486	AT1G08410	-	P-loop containing nucleoside triphosphate hydrolases superfamily protein
BnaA08g30870D	1	0	0.901342	NA	-	NA
BnaA09g11180D	1	0	0.999895	AT1G63720	-	uncharacterized protein
BnaA09g11490D	1	0	0.936551	AT5G41680	-	probably inactive receptor-like protein kinase
BnaA09g12030D	1	0	0.901342	AT1G64210	-	putative inactive receptor-like protein kinase
BnaA09g25060D	1	0	0.99975	AT1G31480	SGR2	protein shoot gravitropism 2
BnaA09g27410D	1	0	0.999991	AT1G28260	-	Telomerase activating protein Est1
BnaA09g27890D	1	0	0.9991	AT1G27470	-	transducin family protein / WD-40 repeat family protein
BnaA09g30080D	1	0	0.998787	AT1G23150	-	uncharacterized protein
BnaA09g38190D	1	0	0.99944	AT3G59940	-	F-box/kelch-repeat protein SKIP20
BnaA09g48810D	1	0	0.999632	AT1G08610	-	pentatricopeptide repeat-containing protein
BnaA09g50270D	1	0	0.999098	AT1G05620	URH2	inosine nucleoside hydrolase
BnaA09g52240D	1	0	0.999892	NA	-	NA
BnaA09g52430D	1	0	0.99744	NA	-	NA
BnaA09g54250D	1	0	0.999994	NA	-	NA
BnaA10g00280D	1	0	0.999983	AT1G01720	ATAF1	putative transcriptional activator with NAC domain
BnaA10g00920D	1	0	0.978591	AT1G02250	NAC005	NAC domain-containing protein 5
BnaA10g01830D	1	0	0.999915	AT1G03340	-	uncharacterized protein
BnaA10g04100D	1	0	0.999726	AT1G34260	FAB1D	putative 1-phosphatidylinositol-3-phosphate 5-kinase
BnaA10g08450D	1	0	0.999863	AT5G54640	RAT5	histone H2A 1
BnaA10g10180D	1	0	0.999086	AT3G42860	-	CCHC-type zinc knuckle protein
BnaA10g12900D	1	0	0.999788	AT5G60020	LAC17	laccase 17
BnaA10g29280D	1	0	0.999969	NA	-	NA
BnaA10g29990D	1	0	0.999805	NA	-	NA
BnaAnng05360D	1	0	0.999884	NA	-	NA
BnaAnng08380D	1	0	0.999946	NA	-	NA
BnaAnng09570D	1	0	0.999132	NA	-	NA
BnaAnng11620D	1	0	0.999213	NA	-	NA
BnaAnng11640D	1	0	0.99345	NA	-	NA
BnaAnng12230D	1	0	0.998259	NA	-	NA
BnaAnng15090D	1	0	0.999992	NA	-	NA
BnaAnng21350D	1	0	0.936551	NA	-	NA
BnaAnng21800D	1	0	0.999599	NA	-	NA
BnaAnng23040D	1	0	0.901342	NA	-	NA
BnaAnng27670D	1	0	0.933073	NA	-	NA
BnaAnng30860D	1	0	0.999223	NA	-	NA
BnaAnng33040D	1	0	0.971098	NA	-	NA
BnaAnng35170D	1	0	0.999966	NA	-	NA
BnaAnng37130D	1	0	0.999992	NA	-	NA
BnaC01g00500D	1	0	0.959902	NA	-	NA
BnaC01g00940D	1	0	0.999956	AT4G40050	-	uncharacterized protein
BnaC01g05250D	1	0	0.901342	AT3G47680	-	DNA binding protein
BnaC01g12320D	1	0	0.999386	AT4G20840	-	FAD-binding and BBE domain-containing protein
BnaC01g17290D	1	0	0.999931	NA	-	NA
BnaC01g18010D	1	0	0.999853	AT4G26050	PIRL8	plant intracellular ras group-related LRR 8
BnaC01g25360D	1	0	0.901342	NA	-	NA
BnaC01g26700D	1	0	0.981812	NA	-	NA
BnaC01g31210D	1	0	0.999889	AT3G23000	CIPK7	CBL-interacting serine/threonine-protein kinase 7
BnaC01g32660D	1	0	0.999828	NA	-	NA
BnaC01g35320D	1	0	0.999882	AT3G16460	-	jacalin-like lectin domain-containing protein
BnaC01g37180D	1	0	0.959902	AT1G54070	-	Dormancy/auxin associated family protein
BnaC01g39910D	1	0	0.999405	AT3G04730	IAA16	auxin-responsive protein IAA16
BnaC01g44850D	1	0	0.992035	NA	-	NA
BnaC02g04440D	1	0	0.990364	AT5G12990	CLE40	protein CLAVATA3/ESR-related 40
BnaC02g04750D	1	0	0.999793	AT5G13440	-	ubiquinol-cytochrome C reductase iron-sulfur subunit
BnaC02g07050D	1	0	0.999961	AT5G17190	-	uncharacterized protein
BnaC02g07930D	1	0	0.999735	AT5G18180	-	H/ACA ribonucleoprotein complex, subunit Gar1/Naf1 protein
BnaC02g09090D	1	0	1	AT5G19860	-	uncharacterized protein
BnaC02g15580D	1	0	0.99998	AT5G51670	-	uncharacterized protein
BnaC02g16600D	1	0	1	AT4G21380	RK3	receptor kinase 3
BnaC02g16950D	1	0	0.999992	NA	-	NA
BnaC02g17370D	1	0	0.999984	AT1G67600	-	acid phosphatase/vanadium-dependent haloperoxidase-related protein
BnaC02g17680D	1	0	0.999965	AT1G67920	-	uncharacterized protein
BnaC02g22420D	1	0	0.999687	NA	-	NA
BnaC02g24050D	1	0	0.991686	AT1G76420	CUC3	protein CUP-SHAPED COTYLEDON 3
BnaC02g24960D	1	0	0.999687	AT1G78310	-	VQ motif-containing protein
BnaC02g25630D	1	0	0.999749	NA	-	NA
BnaC02g27350D	1	0	0.954351	AT2G37710	RLK	receptor lectin kinase
BnaC02g30860D	1	0	0.901342	AT1G14800	-	Nucleic acid-binding, OB-fold-like protein
BnaC02g35140D	1	0	0.99991	AT2G03750	-	cytosolic sulfotransferase 11
BnaC02g36830D	1	0	0.999974	AT3G27420	-	uncharacterized protein
BnaC02g36910D	1	0	1	NA	-	NA
BnaC02g37440D	1	0	0.999669	AT3G28740	CYP81D1	cytochrome P450 CYP81D11
BnaC02g40820D	1	0	0.999954	AT5G25180	CYP71B14	cytochrome P450 71B14
BnaC02g40830D	1	0	0.998039	AT5G25130	CYP71B12	cytochrome P450 71B12
BnaC02g40920D	1	0	0.999968	AT5G24970	-	protein kinase superfamily protein
BnaC02g43620D	1	0	0.992771	AT5G65210	TGA1	transcription factor TGA1
BnaC02g46150D	1	0	0.999922	NA	-	NA
BnaC03g09630D	1	0	0.999631	AT5G19510	-	Elongation factor 1-beta 2
BnaC03g11130D	1	0	0.999972	AT5G60790	GCN1	ABC transporter F family member 1
BnaC03g11200D	1	0	0.999718	AT5G60340	-	adenylate kinase isoenzyme 6
BnaC03g14710D	1	0	0.999711	AT5G54165	-	uncharacterized protein
BnaC03g15510D	1	0	0.998886	AT5G52310	LTI78	protein LOW-TEMPERATURE-INDUCED 78
BnaC03g18410D	1	0	0.999999	AT2G32830	PHT1;5	putative inorganic phosphate transporter 1-5
BnaC03g18940D	1	0	0.999989	AT2G34357	-	NUC173 domain-containing protein
BnaC03g20260D	1	0	0.999945	AT3G53000	PP2-A15	phloem protein 2-A15
BnaC03g22280D	1	0	0.936551	AT2G39890	PROT1	proline transporter 1
BnaC03g31530D	1	0	0.999994	AT5G36290	-	uncharacterized protein
BnaC03g33370D	1	0	0.99983	AT3G03170	-	uncharacterized protein
BnaC03g35150D	1	0	0.99937	AT3G07250	-	nuclear transport factor 2 and RNA recognition motif domain-containing protein
BnaC03g39100D	1	0	0.901342	AT3G15370	EXPA12	expansin-A12
BnaC03g51120D	1	0	0.999913	NA	-	NA
BnaC03g53410D	1	0	0.901342	AT3G47930	GLDH	L-galactono-1,4-lactone dehydrogenase
BnaC03g54600D	1	0	0.999444	NA	-	NA
BnaC03g57730D	1	0	0.975381	NA	-	NA
BnaC03g57820D	1	0	0.994723	AT1G27461	-	uncharacterized protein
BnaC03g61970D	1	0	0.995588	AT4G36250	ALDH3F1	aldehyde dehydrogenase 3F1
BnaC03g63260D	1	0	0.999638	AT4G19510	-	TIR-NBS-LRR class disease resistance protein
BnaC03g64290D	1	0	0.99962	AT4G21215	-	uncharacterized protein
BnaC04g00800D	1	0	0.999457	AT2G46620	-	P-loop containing nucleoside triphosphate hydrolases superfamily protein
BnaC04g01680D	1	0	0.901342	AT2G41180	-	VQ motif-containing protein
BnaC04g07270D	1	0	0.999985	AT2G38000	-	chaperone protein dnaJ-like protein
BnaC04g08280D	1	0	0.996034	AT2G36970	-	UDP-glycosyltransferase 86A1
BnaC04g11410D	1	0	1	AT5G28823	-	uncharacterized protein
BnaC04g23140D	1	0	0.901342	AT3G59260	-	putative pirin-like protein
BnaC04g27800D	1	0	0.999997	AT3G52800	-	zinc finger A20 and AN1 domain-containing stress-associated protein 6
BnaC04g33710D	1	0	1	NA	-	NA
BnaC04g35190D	1	0	0.999916	AT2G22680	-	C3HC4-type RING finger domain-containing protein
BnaC04g40300D	1	0	0.901342	AT2G29120	GLR2.7	glutamate receptor 2.7
BnaC04g50250D	1	0	0.999735	AT2G45520	-	uncharacterized protein
BnaC04g50320D	1	0	0.999553	AT2G45570	CYP76C2	cytochrome P450 76C2
BnaC05g00690D	1	0	0.999966	AT1G01240	-	uncharacterized protein
BnaC05g01160D	1	0	0.999955	AT1G02370	-	pentatricopeptide repeat-containing protein
BnaC05g04950D	1	0	0.992941	AT1G07150	MAPKKK13	mitogen-activated protein kinase kinase kinase 13
BnaC05g05660D	1	0	0.999958	AT1G07985	-	uncharacterized protein
BnaC05g09700D	1	0	0.963508	AT2G32800	AP4.3A	serine/threonine protein kinase AP4.3A
BnaC05g10610D	1	0	0.999562	AT1G14370	APK2A	protein kinase 2A
BnaC05g11100D	1	0	0.999584	AT1G80120	-	uncharacterized protein
BnaC05g13360D	1	0	0.999713	AT1G17190	GSTU26	glutathione S-transferase tau 26
BnaC05g13610D	1	0	0.999678	AT1G17490	-	uncharacterized protein
BnaC05g14800D	1	0	0.999847	AT1G19140	-	uncharacterized protein
BnaC05g19230D	1	0	0.901342	AT1G24140	-	putative metalloproteinase
BnaC05g23680D	1	0	0.901342	AT2G34830	WRKY35	putative WRKY transcription factor 35
BnaC05g26220D	1	0	0.99985	AT1G49660	CXE5	carboxyesterase 5
BnaC05g32180D	1	0	0.999978	AT3G20660	2015-10-04	organic cation/carnitine transporter4
BnaC05g34700D	1	0	0.999805	AT3G18500	-	DNAse I-like superfamily protein
BnaC05g35290D	1	0	0.971098	AT3G18150	-	F-box domain-containing protein
BnaC05g35990D	1	0	0.998181	AT3G17520	-	late embryogenesis abundant protein (LEA) family protein
BnaC05g41690D	1	0	0.999816	AT3G11510	-	40S ribosomal protein S14-2
BnaC05g45100D	1	0	0.999999	AT3G06780	-	glycine-rich protein
BnaC05g46510D	1	0	0.997971	AT3G05260	-	NAD(P)-binding Rossmann-fold superfamily protein
BnaC05g50640D	1	0	0.998837	NA	-	NA
BnaC05g52060D	1	0	0.999914	NA	-	NA
BnaC06g14960D	1	0	0.983176	AT3G53960	-	probable peptide/nitrate transporter
BnaC06g15110D	1	0	0.901342	AT3G54200	-	late embryogenesis abundant hydroxyproline-rich glycoprotein
BnaC06g18420D	1	0	0.999886	AT3G62250	UBQ5	ubiquitin-40S ribosomal protein S27a-3
BnaC06g24070D	1	0	0.99567	AT1G72690	-	uncharacterized protein
BnaC06g24500D	1	0	0.999885	AT1G70780	-	uncharacterized protein
BnaC06g29290D	1	0	0.901342	NA	-	NA
BnaC06g31860D	1	0	0.981103	NA	-	NA
BnaC06g35710D	1	0	0.964679	AT1G74900	OTP43	pentatricopeptide repeat-containing protein
BnaC06g36330D	1	0	0.999386	AT1G75660	XRN3	5\'-3\' exoribonuclease 3
BnaC06g38270D	1	0	0.959902	AT1G77670	-	putative aminotransferase
BnaC06g39860D	1	0	0.999903	AT1G79440	ALDH5F1	succinate-semialdehyde dehydrogenase
BnaC06g43320D	1	0	0.999851	NA	-	NA
BnaC07g06180D	1	0	0.999609	NA	-	NA
BnaC07g07580D	1	0	0.999989	AT3G24220	NCED6	9-cis-epoxycarotenoid dioxygenase NCED6
BnaC07g08030D	1	0	0.901342	AT2G07050	CAS1	cycloartenol synthase
BnaC07g18850D	1	0	0.99977	AT5G46100	-	pentatricopeptide repeat-containing protein
BnaC07g20310D	1	0	0.964558	AT5G47560	TDT	tonoplast dicarboxylate transporter
BnaC07g22090D	1	0	0.999991	AT2G03110	-	putative RNA-binding protein
BnaC07g23370D	1	0	0.987345	AT3G26180	CYP71B20	cytochrome P450 71B20
BnaC07g27220D	1	0	0.999983	AT5G49450	bZIP1	basic leucine-zipper 1
BnaC07g36660D	1	0	0.99999	AT4G21323	-	Subtilase family protein
BnaC07g39780D	1	0	0.999996	AT4G25580	-	CAP160 protein
BnaC07g43290D	1	0	0.999961	AT4G31510	-	uncharacterized protein
BnaC07g44590D	1	0	0.999935	AT4G33905	-	Peroxisomal membrane protein Mpv17/PMP22
BnaC07g47310D	1	0	0.999424	AT4G39235	-	uncharacterized protein
BnaC07g48390D	1	0	0.99319	NA	-	NA
BnaC08g02490D	1	0	0.992513	AT1G08230	-	GABA transporter 1
BnaC08g04550D	1	0	0.999465	AT1G47350	-	F-box associated ubiquitination effector family protein
BnaC08g09430D	1	0	0.999943	AT1G30860	-	RING/U-box superfamily protein
BnaC08g09610D	1	0	0.901342	AT1G24735	-	S-adenosyl-L-methionine-dependent methyltransferases superfamily protein
BnaC08g12930D	1	0	0.999966	AT4G28270	RMA2	E3 ubiquitin-protein ligase RMA2
BnaC08g13040D	1	0	0.997623	AT4G28390	AAC3	ADP/ATP carrier 3 protein
BnaC08g22370D	1	0	0.999916	AT3G50950	ZAR1	protein HOPZ-ACTIVATED RESISTANCE 1
BnaC08g24720D	1	0	0.999988	AT3G53720	CHX20	cation/H(+) antiporter 20
BnaC08g27720D	1	0	0.999994	AT3G56891	-	metal ion binding protein
BnaC08g32100D	1	0	0.999792	AT3G62260	-	putative protein phosphatase 2C 49
BnaC08g34580D	1	0	0.955019	NA	-	NA
BnaC08g34740D	1	0	0.901342	AT2G22880	-	VQ motif-containing protein
BnaC08g36080D	1	0	0.955019	AT2G20960	pEARLI4	phospholipase-like protein (PEARLI 4) domain-containing protein
BnaC08g39520D	1	0	0.901342	AT2G02220	PSKR1	phytosulfokin receptor 1
BnaC08g39670D	1	0	0.975397	AT1G14370	APK2A	protein kinase 2A
BnaC08g41150D	1	0	0.999524	AT1G12520	CCS	copper chaperone for SOD1
BnaC08g41900D	1	0	0.965017	AT1G11700	-	uncharacterized protein
BnaC08g44840D	1	0	1	AT1G06580	-	pentatricopeptide repeat-containing protein
BnaC08g45120D	1	0	0.901342	AT4G02400	-	U3 ribonucleoprotein family protein
BnaC08g46040D	1	0	0.999911	AT1G02660	-	alpha/beta-Hydrolases superfamily protein
BnaC08g47010D	1	0	0.901342	NA	-	NA
BnaC08g49510D	1	0	0.980926	NA	-	NA
BnaC09g01780D	1	0	0.999443	AT3G28630	-	Arabidopsis thaliana protein CROLIN1 mRNA, complete cds
BnaC09g02850D	1	0	0.999432	AT5G30495	-	Fcf2 pre-rRNA processing protein
BnaC09g09810D	1	0	0.901342	AT2G19070	SHT	spermidine hydroxycinnamoyl transferase
BnaC09g12990D	1	0	0.999993	AT5G06150	CYC1BAT	cyclin-B1-2
BnaC09g15510D	1	0	0.965017	AT1G74090	SOT18	desulfo-glucosinolate sulfotransferase 18
BnaC09g20370D	1	0	0.999997	AT5G47720	-	acetoacetyl-CoA thiolase 1
BnaC09g24850D	1	0	0.901342	NA	-	NA
BnaC09g30250D	1	0	0.999666	AT5G53890	PSKR2	phytosylfokine-alpha receptor 2
BnaC09g37560D	1	0	0.984325	AT5G20230	BCB	blue-copper-binding protein
BnaC09g41040D	1	0	1	AT5G16820	HSF3	heat stress transcription factor A-1b
BnaC09g46730D	1	0	0.96643	AT5G09976	-	uncharacterized protein
BnaC09g51080D	1	0	0.901342	NA	-	NA
BnaCnng03300D	1	0	0.999494	NA	-	NA
BnaCnng04790D	1	0	0.99982	AT1G25210	-	NA
BnaCnng07050D	1	0	0.997173	NA	-	NA
BnaCnng07500D	1	0	0.997954	NA	-	NA
BnaCnng08610D	1	0	0.999993	NA	-	NA
BnaCnng12790D	1	0	0.964558	NA	-	NA
BnaCnng12860D	1	0	0.999873	NA	-	NA
BnaCnng13410D	1	0	0.999865	NA	-	NA
BnaCnng14020D	1	0	0.901342	NA	-	NA
BnaCnng14170D	1	0	1	NA	-	NA
BnaCnng15130D	1	0	0.999881	NA	-	NA
BnaCnng17980D	1	0	0.901342	NA	-	NA
BnaCnng18740D	1	0	0.999474	NA	-	NA
BnaCnng20480D	1	0	0.999935	AT1G02660	-	NA
BnaCnng20960D	1	0	0.901342	NA	-	NA
BnaCnng24530D	1	0	0.99982	NA	-	NA
BnaCnng27780D	1	0	0.999846	NA	-	NA
BnaCnng34040D	1	0	0.901342	NA	-	NA
BnaCnng37420D	1	0	0.901342	NA	-	NA
BnaCnng43190D	1	0	0.99978	NA	-	NA
BnaCnng45860D	1	0	0.959902	NA	-	NA
BnaCnng45950D	1	0	0.999687	NA	-	NA
BnaCnng48510D	1	0	0.99978	NA	-	NA
BnaCnng49200D	1	0	0.975397	NA	-	NA
BnaCnng51690D	1	0	0.999964	NA	-	NA
BnaCnng62480D	1	0	0.975381	NA	-	NA
BnaCnng62680D	1	0	0.999429	NA	-	NA
BnaCnng65680D	1	0	0.9971	NA	-	NA
BnaCnng68210D	1	0	0.988445	NA	-	NA
BnaCnng71820D	1	0	0.999439	NA	-	NA
BnaUnng00090D	1	0	0.999643	NA	-	NA
BnaC05g08500D	1	3.78e-307	0.998598	AT1G11125	-	uncharacterized protein
BnaC06g26920D	1	1.18e-301	0.999279	AT5G61020	ECT3	evolutionarily conserved C-terminal region 3 protein
BnaA03g58460D	1	7.38e-298	0.999269	NA	-	NA
BnaA08g14650D	1	3.94e-290	0.99925	AT4G24690	-	autophagy substrate NBR1
BnaA07g08450D	1	6.31e-288	0.998439	AT1G28360	ERF12	ethylene-responsive transcription factor 12
BnaC02g35630D	1	2.2e-287	0.999243	AT3G25700	-	aspartyl protease family protein
BnaA06g28680D	1	6.14e-285	0.999251	AT5G27600	LACS7	long-chain acyl-CoA synthetase 7
BnaA04g15770D	1	1.72e-282	0.999229	AT4G35120	-	putative F-box/kelch-repeat protein
BnaA06g14350D	1	8.02e-282	0.999228	AT1G20300	-	pentatricopeptide repeat-containing protein
BnaA01g21570D	1	6.99e-279	0.999218	AT1G79090	-	uncharacterized protein
BnaC02g14950D	1	6.25e-274	0.999206	AT5G52820	-	Notchless protein homolog
BnaA05g31810D	1	2.77e-269	0.999194	AT3G05390	-	uncharacterized protein
BnaA08g04090D	1	4.6e-267	0.993129	AT1G46768	RAP2.1	ethylene-responsive transcription factor RAP2-1
BnaA01g07530D	1	1.29e-257	0.975605	AT4G29340	PRF4	profilin 4
BnaAnng32910D	1	1.92e-256	0.999151	NA	-	NA
BnaA02g08020D	1	8.51e-255	0.98151	AT5G57887	-	uncharacterized protein
BnaC09g03780D	1	1.25e-251	0.999131	AT5G26180	-	S-adenosyl-L-methionine-dependent methyltransferases superfamily protein
BnaCnng18430D	1	7.06e-248	0.998258	NA	-	NA
BnaA01g34480D	1	8.23e-246	0.998212	AT3G03180	-	Got1/Sft2-like vescicle transport protein
BnaC07g06540D	1	2.58e-243	0.99403	AT2G17500	-	auxin efflux carrier family protein
BnaC04g00640D	1	3.4e-240	0.9991	AT2G46790	PRR9	two-component response regulator-like APRR9
BnaA07g00390D	1	7.09e-239	0.998171	AT5G48930	HCT	hydroxycinnamoyl-CoA shikimate/quinate hydroxycinnamoyl transferase
BnaA03g22790D	1	2.1e-235	0.985123	AT2G24850	TAT3	tyrosine aminotransferase 3
BnaC01g32580D	1	1.96e-234	0.999055	AT3G20370	-	TRAF-like family protein
BnaC08g39310D	1	6.72e-233	0.9924	AT1G14760	KNATM	protein KNATM
BnaC03g52070D	1	9.54e-228	0.999044	AT5G62030	-	diphthamide synthesis DPH2 family protein
BnaCnng33680D	1	1.04e-224	0.999031	NA	-	NA
BnaC03g26080D	1	2.11e-223	0.998033	AT2G47610	-	60S ribosomal protein L7a-1
BnaA03g12660D	1	7.78e-223	0.997989	AT5G52310	LTI78	protein LOW-TEMPERATURE-INDUCED 78
BnaC05g16000D	1	8.09e-223	0.998082	AT1G20640	-	nodule inception protein-like protein 4
BnaC01g43650D	1	1e-222	0.999025	NA	-	NA
BnaC03g20160D	1	1.11e-219	0.998007	AT2G36420	-	uncharacterized protein
BnaC05g37840D	1	2.56e-218	0.994202	AT5G22190	-	uncharacterized protein
BnaA07g16920D	1	6.9e-217	0.998996	AT3G56630	CYP94D2	cytochrome P450, family 94, subfamily D, polypeptide 2
BnaA10g17170D	1	1.11e-216	0.989439	NA	-	NA
BnaC09g00170D	1	9.99e-216	0.998991	NA	-	NA
BnaC05g02930D	1	6.35e-215	0.998975	AT1G04920	SPS3F	sucrose-phosphate synthase
BnaC03g07730D	1	1.55e-212	0.997953	AT5G16370	AAE5	acyl activating enzyme 5
BnaC05g12860D	1	3.75e-209	0.997969	AT1G16850	-	uncharacterized protein
BnaC09g09910D	1	3.24e-206	0.998944	AT2G19540	-	transducin family protein / WD-40 repeat family protein
BnaC04g33260D	1	9.39e-203	0.998927	NA	-	NA
BnaCnng24930D	1	3.23e-200	0.991076	NA	-	NA
BnaA04g07520D	1	7.89e-199	0.998903	AT5G35735	-	putative auxin-responsive protein
BnaC09g31760D	1	3.76e-197	0.998896	AT5G55140	-	ribosomal protein L30 family protein
BnaA03g16140D	1	3.79e-197	0.93941	AT2G35230	IKU1	VQ motif-containing protein
BnaA03g27030D	1	3.79e-197	0.93941	AT4G00700	-	C2 calcium/lipid-binding plant phosphoribosyltransferase family protein
BnaA06g07620D	1	3.79e-197	0.93941	AT1G13110	CYP71B7	cytochrome P450 71B7
BnaA06g15270D	1	3.79e-197	0.93941	AT1G21540	-	probable acyl-activating enzyme 9
BnaA09g14320D	1	3.79e-197	0.93941	AT5G38850	-	TIR-NBS-LRR class disease resistance protein
BnaA10g05940D	1	3.79e-197	0.93941	NA	-	NA
BnaAnng05520D	1	3.79e-197	0.93941	NA	-	NA
BnaAnng06220D	1	3.79e-197	0.93941	NA	-	NA
BnaC01g12230D	1	3.79e-197	0.93941	AT4G20780	CML42	calcium-binding protein CML42
BnaC01g27150D	1	3.79e-197	0.93941	AT2G07676	-	uncharacterized protein
BnaC02g01250D	1	3.79e-197	0.93941	AT5G08200	-	peptidoglycan-binding LysM domain-containing protein
BnaC02g10890D	1	3.79e-197	0.93941	AT5G58170	SVL5	glycerophosphodiester phosphodiesterase like 7
BnaC02g36520D	1	3.79e-197	0.93941	NA	-	NA
BnaC03g01870D	1	3.79e-197	0.93941	AT5G04970	-	putative pectinesterase/pectinesterase inhibitor 47
BnaC03g02620D	1	3.79e-197	0.93941	AT5G06570	-	probable carboxylesterase 15
BnaC03g70340D	1	3.79e-197	0.93941	AT1G55220	-	uncharacterized protein
BnaC04g00490D	1	3.79e-197	0.93941	AT2G47000	ABCB4	auxin efflux transmembrane transporter MDR4
BnaC04g33970D	1	3.79e-197	0.93941	AT5G40240	-	nodulin MtN21 /EamA-like transporter family protein
BnaC07g09980D	1	3.79e-197	0.93941	AT1G29290	-	uncharacterized protein
BnaC07g27500D	1	3.79e-197	0.93941	AT3G04690	ANX1	receptor-like protein kinase ANXUR1
BnaC07g40450D	1	3.79e-197	0.93941	AT4G26990	-	uncharacterized protein
BnaC08g36910D	1	3.79e-197	0.93941	AT1G19020	-	uncharacterized protein
BnaC08g39910D	1	3.79e-197	0.93941	AT1G14080	FUT6	fucosyltransferase 6
BnaC08g42820D	1	3.79e-197	0.93941	AT1G09080	BIP3	protein BIP3
BnaC09g13550D	1	3.79e-197	0.93941	AT5G41550	-	TIR-NBS-LRR class disease resistance protein
BnaC09g23700D	1	3.79e-197	0.93941	AT4G10790	-	UBX domain-containing protein
BnaC09g47590D	1	3.79e-197	0.93941	NA	-	NA
BnaC09g46700D	1	2.52e-196	0.995776	AT5G10000	FD4	ferredoxin 4
BnaC07g50300D	1	9.11e-196	0.997784	NA	-	NA
BnaA05g31230D	1	8.85e-195	0.998882	AT3G06050	PRXIIF	peroxiredoxin-2F
BnaA07g00920D	1	5.88e-191	0.99886	AT2G19860	HXK2	hexokinase 2
BnaA01g17860D	1	6.68e-190	0.998853	AT4G17230	SCL13	protein scarecrow-like 13
BnaA01g34810D	1	2.33e-188	0.997743	NA	-	NA
BnaA01g01120D	1	6.23e-187	0.998836	AT4G36710	-	scarecrow-like protein 15
BnaA07g26700D	1	6.16e-186	0.99594	AT1G67920	-	uncharacterized protein
BnaCnng08800D	1	2.05e-184	0.998819	NA	-	NA
BnaC03g00510D	1	4.03e-184	0.997643	AT5G02020	-	uncharacterized protein
BnaA03g23930D	1	2.49e-183	0.971107	AT4G09130	-	putative RING-H2 finger protein ATL37
BnaC03g08390D	1	2.49e-183	0.971107	AT5G17350	-	uncharacterized protein
BnaC09g03570D	1	2.49e-183	0.971107	AT5G26730	-	Fasciclin-like arabinogalactan family protein
BnaAnng01940D	1	2.35e-181	0.998805	NA	-	NA
BnaC04g38890D	1	1.39e-179	0.997467	AT3G01960	-	uncharacterized protein
BnaA03g29720D	1	3.42e-176	0.998761	AT3G06870	-	proline-rich family protein
BnaC08g46440D	1	5.45e-176	0.997528	NA	-	NA
BnaA10g04840D	1	1.34e-174	0.997458	AT1G07430	HAI2	protein phosphatase 2C 3
BnaA10g16950D	1	2.32e-172	0.998754	AT5G17850	-	Sodium/calcium exchanger family protein
BnaA03g18220D	1	2.03e-171	0.990708	AT2G38905	-	Low temperature and salt responsive protein
BnaA04g26250D	1	7.51e-167	0.998694	AT2G45520	-	uncharacterized protein
BnaA09g22280D	1	1.46e-165	0.982323	AT5G49690	-	UDP-glycosyltransferase 91C1
BnaA08g24450D	1	6.36e-165	0.998679	AT1G13050	-	uncharacterized protein
BnaA08g04920D	1	1.51e-162	0.99729	AT4G13010	-	putative quinone-oxidoreductase-like protein
BnaC05g28640D	1	3.93e-161	0.998648	AT1G32400	TOM2A	tobamovirus multiplication 2A protein
BnaA04g07430D	1	1.65e-158	0.997232	AT5G35580	-	Ser/Thr protein kinase ACIK1b
BnaC05g16010D	1	9.85e-154	0.997054	AT1G20640	-	nodule inception protein-like protein 4
BnaC07g40540D	1	1.89e-152	0.99857	AT4G26780	AR192	molecular chaperone GrpE
BnaCnng08430D	1	4.18e-152	0.998567	NA	-	NA
BnaA01g18450D	1	2.28e-149	0.997127	AT4G15530	PPDK	pyruvate, phosphate dikinase 1
BnaAnng12080D	1	1.22e-148	0.990191	NA	-	NA
BnaC06g41640D	1	3.89e-146	0.99852	NA	-	NA
BnaCnng00990D	1	1.92e-145	0.998501	NA	-	NA
BnaC02g39460D	1	9.04e-145	0.998494	AT4G29250	-	HXXXD-type acyl-transferase-like protein
BnaA03g00350D	1	9.49e-145	0.998493	AT5G01500	TAAC	thylakoid ADP,ATP carrier protein
BnaC07g46250D	1	7.2e-144	0.996986	AT4G36780	BEH2	BES1/BZR1-like protein 2
BnaC08g04820D	1	2.22e-142	0.991801	AT1G46768	RAP2.1	ethylene-responsive transcription factor RAP2-1
BnaA03g21290D	1	5.19e-142	0.996919	AT2G46220	-	uncharacterized protein
BnaC03g60260D	1	1.37e-139	0.998438	AT4G38910	BPC5	basic pentacysteine 5
BnaC04g14090D	1	1.28e-138	0.99678	AT2G29380	HAI3	highly ABA-induced PP2C protein 3
BnaA01g13050D	1	1.35e-138	0.996891	AT4G23440	-	TIR-NBS class of disease resistance protein
BnaC02g18060D	1	3.24e-137	0.996832	AT1G68238	-	uncharacterized protein
BnaC02g28340D	1	1.2e-136	0.954546	NA	-	NA
BnaC04g22420D	1	1.2e-136	0.954546	AT3G60120	BGLU27	beta glucosidase 27
BnaC05g50000D	1	1.2e-136	0.954546	NA	-	NA
BnaC07g41380D	1	1.2e-136	0.954546	AT4G28530	NAC074	NAC domain containing protein 74
BnaC08g08790D	1	1.2e-136	0.954546	NA	-	NA
BnaA02g02020D	1	2.25e-135	0.998408	AT5G14200	IMD1	isopropylmalate dehydrogenase 1
BnaA10g01380D	1	4.97e-135	0.998386	AT1G02780	emb2386	60S ribosomal protein L19-1
BnaC09g41970D	1	6.11e-135	0.998385	AT5G15870	-	glycosyl hydrolase family 81 protein
BnaA05g05590D	1	1.3e-134	0.996857	AT2G40000	HSPRO2	HS1 PRO-1 2-like protein
BnaA05g35560D	1	1.8e-133	0.998399	NA	-	NA
BnaC02g28850D	1	5.64e-133	0.993057	AT5G42830	-	HXXXD-type acyl-transferase-like protein
BnaA01g09900D	1	6.51e-133	0.996706	AT4G19170	NCED4	nine-cis-epoxycarotenoid dioxygenase 4
BnaCnng12450D	1	7.6e-131	0.967252	NA	-	NA
BnaA04g24380D	1	1.2e-130	0.950661	AT5G64220	-	calmodulin-binding transcription activator 2
BnaC03g40090D	1	1.2e-130	0.950661	NA	-	NA
BnaCnng47500D	1	1.2e-130	0.950661	NA	-	NA
BnaA03g44280D	1	2.22e-129	0.99831	AT4G19880	-	Glutathione S-transferase family protein
BnaA09g53050D	1	1.77e-128	0.996559	NA	-	NA
BnaCnng48980D	1	2.45e-126	0.99659	NA	-	NA
BnaA05g31900D	1	5.16e-125	0.996644	AT3G05260	-	NAD(P)-binding Rossmann-fold superfamily protein
BnaA02g15750D	1	2.45e-124	0.996444	AT1G72100	-	late embryogenesis abundant domain-containing protein
BnaA02g14910D	1	2.08e-122	0.99261	AT3G29670	-	phenolic glucoside malonyltransferase 2
BnaA03g32320D	1	2.1e-122	0.996393	AT3G12580	HSP70	heat shock protein 70-4
BnaC01g22140D	1	2.46e-122	0.976696	AT4G16008	-	uncharacterized protein
BnaC08g16680D	1	2.55e-122	0.998215	AT1G15420	-	uncharacterized protein
BnaC06g02750D	1	4.64e-122	0.996367	AT1G49660	CXE5	carboxyesterase 5
BnaA05g32820D	1	5.72e-121	0.996473	AT3G03620	-	MATE efflux family protein
BnaA08g12950D	1	1.19e-118	0.996188	NA	-	NA
BnaA02g25570D	1	4.51e-118	0.983694	AT5G47610	-	RING-H2 finger protein ATL79
BnaA05g24330D	1	8.68e-118	0.996104	AT3G15280	-	uncharacterized protein
BnaC05g18570D	1	1.53e-117	0.998144	AT1G23290	RPL27AB	60S ribosomal protein L27a-2
BnaA06g08480D	1	3.99e-117	0.996223	AT4G28010	-	pentatricopeptide repeat-containing protein
BnaA09g18010D	1	5.45e-117	0.996072	AT5G46500	-	uncharacterized protein
BnaA07g25160D	1	6.86e-117	0.998134	AT5G61020	ECT3	evolutionarily conserved C-terminal region 3 protein
BnaA03g53730D	1	5.76e-116	0.9961	AT4G37050	PLP4	PATATIN-like protein 4
BnaC05g10530D	1	7.09e-116	0.996158	AT1G14300	-	armadillo/beta-catenin-like repeats-containing protein
BnaC03g40570D	1	4.94e-115	0.998103	AT3G18600	-	DEAD-box ATP-dependent RNA helicase 51
BnaA06g04170D	1	1.24e-114	0.994404	AT1G07645	DSI-1VOC	dessication-induced 1VOC-like protein
BnaC01g25610D	1	1.03e-113	0.998121	AT3G48580	XTH11	probable xyloglucan endotransglucosylase/hydrolase 11
BnaC02g08740D	1	1.57e-113	0.998083	AT5G19490	-	Histone superfamily protein
BnaA02g10980D	1	2.61e-113	0.996143	AT5G52300	LTI65	protein LOW-TEMPERATURE-INDUCED 65
BnaC03g49230D	1	2.56e-111	0.996073	AT2G06845	-	Beta-galactosidase related protein
BnaA03g17790D	1	1.2e-110	0.996075	AT2G38370	-	uncharacterized protein
BnaA04g25920D	1	2.73e-110	0.998022	AT2G44900	ARABIDILLO-1	protein ARABIDILLO 1
BnaA03g11980D	1	2.93e-109	0.99803	AT5G54165	-	uncharacterized protein
BnaC01g14080D	1	6.56e-109	0.995844	AT4G22680	MYB85	myb domain protein 85
BnaC07g36910D	1	3.77e-108	0.99581	AT4G21790	TOM1	tobamovirus multiplication protein 1
BnaA09g05080D	1	3.29e-107	0.997951	AT5G23950	-	calcium-dependent lipid-binding domain-containing protein
BnaC07g45630D	1	1.14e-106	0.997954	AT4G35490	MRPL11	mitochondrial ribosomal protein L11
BnaA01g24940D	1	3.76e-106	0.995883	AT3G21690	-	MATE efflux family protein
BnaC08g29160D	1	3.86e-106	0.979027	AT3G58440	-	TRAF-like family protein
BnaC01g31860D	1	1.26e-105	0.995781	AT3G21690	-	MATE efflux family protein
BnaC08g05150D	1	1.62e-105	0.995759	AT1G44170	ALDH3H1	aldehyde dehydrogenase 3H1
BnaA09g06330D	1	1.48e-104	0.995586	AT5G63030	-	glutaredoxin-C1
BnaA08g29290D	1	4.9e-104	0.997901	NA	-	NA
BnaA03g19970D	1	7.53e-104	0.995937	AT2G43010	PIF4	transcription factor PIF4
BnaA03g21920D	1	1.25e-103	0.988233	AT2G29940	PDR3	ABC transporter G family member 31
BnaC01g24660D	1	1.63e-103	0.997914	AT3G46600	-	scarecrow-like protein 30
BnaC05g42130D	1	3.22e-103	0.997922	AT3G11020	DREB2B	dehydration-responsive element-binding protein 2B
BnaC09g08260D	1	4.75e-102	0.997861	AT5G66070	-	RING/U-box superfamily protein
BnaA05g14930D	1	7.31e-102	0.990225	AT1G52342	-	uncharacterized protein
BnaC08g21750D	1	1.66e-101	0.995504	AT3G50340	-	uncharacterized protein
BnaC02g09720D	1	5.06e-101	0.997839	AT5G22650	HD2B	histone deacetylase HDT2
BnaC04g14770D	1	6.43e-101	0.995504	AT2G30040	MAPKKK14	mitogen-activated protein kinase kinase kinase 14
BnaC05g26160D	1	1.66e-100	0.997829	NA	-	NA
BnaC04g41120D	1	5.46e-100	0.995616	AT2G30490	C4H	trans-cinnamate 4-monooxygenase
BnaC02g14440D	1	1.77e-99	0.988782	AT5G53270	-	Seed maturation protein
BnaC01g01240D	1	1.66e-98	0.995463	AT1G20850	XCP2	xylem cysteine proteinase 2
BnaC09g43740D	1	2.94e-98	0.960668	AT5G13330	Rap2.6L	ethylene-responsive transcription factor ERF113
BnaC05g13980D	1	3.25e-98	0.995363	AT5G57655	-	xylose isomerase
BnaC07g47700D	1	3.58e-98	0.995575	AT4G38580	FP6	farnesylated protein 6
BnaC03g48680D	1	1.54e-97	0.997762	AT5G67630	-	RuvB-like protein 2
BnaA09g33210D	1	1.87e-97	0.995448	AT3G52820	PAP22	purple acid phosphatase 22
BnaC07g00330D	1	5.45e-97	0.995372	AT5G48930	HCT	hydroxycinnamoyl-CoA shikimate/quinate hydroxycinnamoyl transferase
BnaC03g73930D	1	6.31e-97	0.995557	NA	-	NA
BnaC09g14150D	1	8.28e-97	0.992298	AT3G26170	CYP71B19	cytochrome P450 71B19
BnaA07g29160D	1	3.81e-96	0.936181	AT1G71150	-	uncharacterized protein
BnaC02g34120D	1	3.81e-96	0.936181	AT2G01890	PAP8	purple acid phosphatase 8
BnaC03g56990D	1	3.81e-96	0.936181	AT1G12940	NRT2.5	nitrate transporter2.5
BnaC04g33340D	1	3.81e-96	0.936181	AT2G21610	PE11	pectinesterase 11
BnaCnng44190D	1	3.81e-96	0.936181	NA	-	NA
BnaA07g20840D	1	8.08e-96	0.995319	AT1G77760	NIA1	nitrate reductase
BnaC03g24830D	1	1.12e-94	0.979325	AT2G44390	-	cysteine/histidine-rich C1 domain-containing protein
BnaC03g36170D	1	1.4e-94	0.997691	AT3G09200	-	60S acidic ribosomal protein P0-2
BnaC07g08350D	1	2e-93	0.988846	AT3G23230	-	ethylene-responsive transcription factor ERF098
BnaAnng39790D	1	3.78e-93	0.987867	NA	-	NA
BnaC07g23380D	1	9.46e-93	0.990141	AT3G26180	CYP71B20	cytochrome P450 71B20
BnaC08g37640D	1	1.29e-92	0.96715	AT1G17590	NF-YA8	nuclear transcription factor Y subunit A-8
BnaA05g02860D	1	2.71e-92	0.973104	AT2G42410	ZFP11	zinc finger protein 11
BnaA04g05020D	1	3.2e-91	0.98821	AT3G53030	SRPK4	ser/arg-rich protein kinase 4
BnaA04g18730D	1	3.65e-91	0.994965	AT5G65850	-	F-box protein
BnaCnng57110D	1	4.61e-91	0.99523	NA	-	NA
BnaC09g01390D	1	1.12e-90	0.989509	AT5G40780	LHT1	Lysine histidine transporter 1
BnaA09g33200D	1	2.15e-90	0.994917	AT3G52820	PAP22	purple acid phosphatase 22
BnaC02g44460D	1	8.17e-90	0.995213	NA	-	NA
BnaA03g28240D	1	9.11e-90	0.9887	AT3G03170	-	uncharacterized protein
BnaC04g18050D	1	1.01e-89	0.990059	NA	-	NA
BnaC09g49440D	1	3.86e-89	0.985009	AT5G05965	-	uncharacterized protein
BnaC09g30920D	1	4.34e-89	0.994967	NA	-	NA
BnaA07g35280D	1	4.64e-89	0.994889	AT1G80820	CCR2	cinnamoyl-CoA reductase
BnaA04g03390D	1	1.32e-88	0.995092	AT3G55740	PROT2	proline transporter 2
BnaAnng15350D	1	1.69e-88	0.997531	NA	-	NA
BnaC03g32370D	1	1.05e-87	0.994934	AT3G01650	RGLG1	E3 ubiquitin-protein ligase RGLG1
BnaA09g13370D	1	1.32e-87	0.985326	AT1G62300	WRKY6	WRKY transcription factor 6
BnaA07g36860D	1	3.16e-87	0.997488	NA	-	NA
BnaA02g04870D	1	1.25e-86	0.997478	AT5G20380	PHT4;5	phosphate transporter 4;5
BnaC01g40390D	1	2.84e-86	0.988607	AT3G03910	GDH3	glutamate dehydrogenase 3
BnaA10g26980D	1	4.11e-86	0.994666	AT5G02750	-	E3 ligase SHOOT GRAVITROPISM 9
BnaCnng75970D	1	2.23e-85	0.994766	NA	-	NA
BnaA08g01460D	1	6.98e-84	0.992124	AT1G52690	-	Late embryogenesis abundant protein (LEA) family protein
BnaC01g38140D	1	7.55e-84	0.982598	AT3G12955	-	SAUR-like auxin-responsive family protein
BnaC06g36260D	1	8.95e-84	0.991546	AT1G75540	STH2	B-box zinc finger transcription factor BBX21
BnaA06g13810D	1	6.87e-83	0.997363	AT1G19650	-	Sec14p-like phosphatidylinositol transfer family protein
BnaA03g51990D	1	3.02e-82	0.975017	AT4G32300	SD2-5	G-type lectin S-receptor-like serine/threonine-protein kinase SD2-5
BnaA07g06370D	1	3.25e-82	0.99734	AT3G23570	-	alpha/beta-Hydrolases superfamily protein
BnaCnng67520D	1	3.45e-82	0.99734	NA	-	NA
BnaC01g06940D	1	5.33e-82	0.98593	AT4G32090	-	beta-1,3-N-Acetylglucosaminyltransferase family protein
BnaC01g17920D	1	6.87e-82	0.954933	AT4G25990	CIL	CIA2-like transcription factor
BnaA10g02320D	1	1.3e-81	0.994444	AT1G03990	-	long-chain-alcohol oxidase FAO1
BnaA05g06040D	1	3.37e-81	0.997309	AT2G39300	-	uncharacterized protein
BnaA01g27750D	1	3.93e-81	0.997307	AT3G16560	-	putative protein phosphatase 2C 40
BnaC03g55840D	1	6.24e-81	0.902673	AT3G46230	HSP17.4	heat shock protein 17.4
BnaC09g20950D	1	8.67e-81	0.985773	AT5G04630	CYP77A9	cytochrome P450, family 77, subfamily A, polypeptide 9
BnaA05g02820D	1	8.87e-81	0.983078	AT2G42360	-	E3 ubiquitin-protein ligase ATL41
BnaA03g55070D	1	1.16e-80	0.994232	NA	-	NA
BnaC04g06800D	1	1.92e-80	0.986038	AT2G38470	WRKY33	putative WRKY transcription factor 33
BnaA03g59400D	1	2.36e-80	0.994737	NA	-	NA
BnaA10g09750D	1	6.75e-80	0.997265	NA	-	NA
BnaC07g45740D	1	1.15e-79	0.983213	AT4G35660	-	uncharacterized protein
BnaUnng05280D	1	1.45e-79	0.994419	NA	-	NA
BnaC09g39350D	1	7.72e-79	0.992285	AT5G18450	-	dehydration-responsive element-binding protein 2G
BnaC02g39270D	1	9.3e-79	0.991383	AT5G29560	-	caleosin-related family protein
BnaA02g32150D	1	6.9e-78	0.990621	AT5G25130	CYP71B12	cytochrome P450 71B12
BnaCnng12840D	1	3.03e-77	0.994222	NA	-	NA
BnaA08g24130D	1	4.25e-77	0.997164	AT1G14060	-	GCK domain-containing protein
BnaCnng44320D	1	4.97e-77	0.994503	NA	-	NA
BnaC08g07890D	1	5.41e-77	0.99716	AT1G31970	STRS1	stress response suppressor 1
BnaC01g23440D	1	9.63e-77	0.987852	NA	-	NA
BnaC01g19650D	1	2.85e-76	0.994058	AT4G27460	-	cystathionine beta-synthase domain-containing protein
BnaC03g39410D	1	4.43e-76	0.997125	AT3G15970	-	Nucleoporin 50
BnaCnng41200D	1	1.01e-75	0.970424	NA	-	NA
BnaC07g29610D	1	1.4e-75	0.99407	AT5G25050	-	probable folate-biopterin transporter 2
BnaA10g11120D	1	1.98e-75	0.994305	AT5G57110	ACA8	calcium-transporting ATPase 8
BnaA01g32930D	1	2.28e-75	0.961571	AT3G02480	-	Late embryogenesis abundant protein (LEA) family protein
BnaC08g43920D	1	2.28e-75	0.961571	AT1G04350	-	1-aminocyclopropane-1-carboxylate oxidase-like 6
BnaA08g30040D	1	5.34e-75	0.993009	NA	-	NA
BnaA10g22180D	1	6.85e-75	0.990632	AT5G10000	FD4	ferredoxin 4
BnaA03g47830D	1	7.16e-75	0.997076	AT4G26080	ABI1	protein phosphatase 2C 56
BnaC03g62000D	1	3.07e-74	0.997054	AT4G36140	-	putative TIR-NBS-LRR class disease resistance protein
BnaC03g09040D	1	3.75e-74	0.989366	AT5G18450	-	dehydration-responsive element-binding protein 2G
BnaA01g07400D	1	4.87e-74	0.95878	AT4G29450	-	leucine-rich repeat protein kinase-like protein
BnaC05g28970D	1	5.43e-74	0.985764	AT3G58980	-	F-box/LRR-repeat protein
BnaC09g13680D	1	2.15e-73	0.993716	AT1G62300	WRKY6	WRKY transcription factor 6
BnaCnng39840D	1	3.02e-73	0.98321	NA	-	NA
BnaA10g17250D	1	3.79e-73	0.994103	AT3G03341	-	uncharacterized protein
BnaA07g14770D	1	5.7e-73	0.990964	AT5G39730	-	AIG2-like protein
BnaC05g16290D	1	7.9e-73	0.994211	AT1G21000	-	PLATZ transcription factor family protein
BnaC07g32490D	1	1.09e-72	0.98895	AT3G51750	-	uncharacterized protein
BnaCnng43430D	1	3.13e-72	0.983334	NA	-	NA
BnaC05g17150D	1	3.43e-72	0.993931	AT1G21790	-	TRAM, LAG1 and CLN8 (TLC) lipid-sensing domain containing protein
BnaA05g27160D	1	6.18e-72	0.996952	AT2G37270	RPS5B	40S ribosomal protein S5-1
BnaA02g10350D	1	7.99e-72	0.990151	AT5G53270	-	Seed maturation protein
BnaA07g19250D	1	1.34e-71	0.996945	AT3G62250	UBQ5	ubiquitin-40S ribosomal protein S27a-3
BnaA10g28770D	1	1.46e-71	0.993352	NA	-	NA
BnaA06g36650D	1	1.97e-71	0.965542	AT5G43580	-	unusual seine protease inhibitor
BnaA07g03270D	1	1.97e-71	0.965542	AT5G14920	-	gibberellin-regulated protein 14
BnaAnng31480D	1	1.97e-71	0.965542	NA	-	NA
BnaC08g24920D	1	1.97e-71	0.965542	AT1G77590	LACS9	long chain acyl-CoA synthetase 9
BnaA02g01860D	1	2.83e-71	0.996926	AT5G13760	-	plasma-membrane choline transporter family protein
BnaC08g17050D	1	3.31e-71	0.993389	AT1G16760	-	protein kinase protein with adenine nucleotide alpha hydrolases-like domain
BnaC04g00380D	1	3.57e-71	0.993469	AT3G62260	-	putative protein phosphatase 2C 49
BnaC09g05910D	1	7.26e-71	0.993334	AT5G63030	-	glutaredoxin-C1
BnaA03g17780D	1	3.09e-70	0.993464	AT2G38370	-	uncharacterized protein
BnaC03g65410D	1	5.39e-70	0.969391	AT4G35190	-	cytokinin riboside 5\'-monophosphate phosphoribohydrolase LOG5
BnaC01g40930D	1	1.16e-69	0.993627	NA	-	NA
BnaC02g33350D	1	2.71e-69	0.993237	AT5G47560	TDT	tonoplast dicarboxylate transporter
BnaA09g25590D	1	3.49e-69	0.955191	AT3G32904	-	uncharacterized protein
BnaC02g12490D	1	2.64e-68	0.989898	AT5G56100	-	glycine-rich protein / oleosin
BnaA09g03390D	1	3.3e-68	0.912359	AT3G04320	-	Kunitz family trypsin and protease inhibitor protein
BnaAnng13730D	1	3.3e-68	0.912359	AT5G07600	-	NA
BnaAnng35400D	1	3.3e-68	0.912359	NA	-	NA
BnaA10g19300D	1	3.45e-68	0.993209	AT5G14420	RGLG2	E3 ubiquitin-protein ligase RGLG2
BnaA08g27200D	1	5e-68	0.966973	AT1G02660	-	alpha/beta-Hydrolases superfamily protein
BnaC07g08360D	1	5e-68	0.966973	AT3G23240	ERF1	ethylene-responsive transcription factor 1B
BnaA10g01100D	1	5.55e-68	0.996799	AT1G02400	GA2OX6	gibberellin 2-oxidase 6
BnaA02g15980D	1	1.09e-67	0.975151	AT1G72430	-	SAUR-like auxin-responsive protein family
BnaC02g41090D	1	2e-67	0.993987	AT5G24960	CYP71A14	cytochrome P450 71A14
BnaC04g44110D	1	3.78e-67	0.947448	NA	-	NA
BnaC06g36730D	1	3.78e-67	0.947448	AT1G76070	-	uncharacterized protein
BnaAnng41640D	1	6.31e-67	0.993254	NA	-	NA
BnaA02g07580D	1	1.35e-66	0.993472	AT5G58530	-	Glutaredoxin family protein
BnaA03g57970D	1	5.08e-66	0.989682	NA	-	NA
BnaA03g50750D	1	1.53e-65	0.99666	AT4G33940	-	RING/U-box domain-containing protein
BnaC04g53300D	1	1.81e-65	0.987749	NA	-	NA
BnaC08g17020D	1	2e-65	0.992799	AT1G16730	UP6	uncharacterized protein
BnaA03g35190D	1	4.24e-65	0.996609	AT3G19290	ABF4	ABRE binding factor 4
BnaC07g05580D	1	1.72e-64	0.992798	AT2G16400	BLH7	BEL1-like homeodomain 7
BnaA09g12900D	1	5.34e-64	0.99284	AT1G63120	RBL2	rhomboid -like 2
BnaA04g29550D	1	1.17e-63	0.992857	NA	-	NA
BnaA02g35180D	1	4.69e-63	0.987579	NA	-	NA
BnaAnng11140D	1	6.08e-63	0.980606	AT3G18280	-	NA
BnaC07g18260D	1	6.18e-63	0.992899	AT5G44860	-	uncharacterized protein
BnaC04g41490D	1	7e-63	0.986589	AT2G30830	-	2-oxoglutarate dependent oxygenase-like protein
BnaA07g01920D	1	8.66e-63	0.987458	AT5G13370	-	auxin-responsive GH3 family protein
BnaC08g47680D	1	9.55e-63	0.993195	NA	-	NA
BnaC06g12680D	1	1.94e-62	0.990586	AT5G39730	-	AIG2-like protein
BnaAnng10060D	1	3.26e-62	0.996479	NA	-	NA
BnaA05g32420D	1	6.3e-62	0.993258	AT3G03190	GSTF11	glutathione S-transferase F11
BnaUnng03370D	1	6.49e-62	0.992781	NA	-	NA
BnaCnng10330D	1	6.92e-62	0.977464	NA	-	NA
BnaCnng03120D	1	1.73e-61	0.996439	NA	-	NA
BnaA10g26370D	1	2.65e-61	0.996428	NA	-	NA
BnaC05g38340D	1	2.8e-61	0.992117	AT3G15280	-	uncharacterized protein
BnaAnng29800D	1	4.07e-61	0.996424	NA	-	NA
BnaCnng54420D	1	6.19e-61	0.982392	NA	-	NA
BnaC07g21320D	1	2.53e-60	0.992593	AT2G01880	PAP7	purple acid phosphatase 7
BnaC03g08120D	1	4.08e-60	0.996355	AT5G16950	-	uncharacterized protein
BnaA10g27770D	1	4.3e-60	0.992769	NA	-	NA
BnaA10g09050D	1	5.39e-60	0.925788	AT1G43580	-	Sphingomyelin synthetase family protein
BnaC02g46130D	1	5.39e-60	0.925788	NA	-	NA
BnaC03g68210D	1	5.39e-60	0.925788	AT4G29905	-	uncharacterized protein
BnaC05g17430D	1	5.39e-60	0.925788	AT1G22400	UGT85A1	UDP-glycosyltransferase 85A1
BnaCnng46010D	1	5.39e-60	0.925788	NA	-	NA
BnaA01g28600D	1	1.28e-59	0.991403	AT3G15670	-	Late embryogenesis abundant protein (LEA) family protein
BnaA04g16900D	1	3.68e-59	0.986329	AT2G29090	CYP707A2	abscisic acid 8\'-hydroxylase 2
BnaA06g25790D	1	4.16e-59	0.992423	AT2G17540	-	uncharacterized protein
BnaC05g06440D	1	1.01e-58	0.996265	AT1G08845	-	ribosomal L18p/L5e family protein
BnaA06g37250D	1	7.04e-58	0.992018	AT4G38950	-	ATP binding microtubule motor family protein
BnaCnng33270D	1	2.45e-57	0.991601	NA	-	NA
BnaA10g17400D	1	2.66e-57	0.992074	AT5G17270	-	tetratricopeptide repeat-containing protein
BnaA09g08980D	1	4.27e-57	0.9961	AT2G17220	-	putative serine/threonine-specific protein kinase kin3
BnaA09g34920D	1	4.93e-57	0.996158	AT3G55340	PHIP1	phragmoplastin interacting protein 1
BnaA10g13120D	1	9.11e-57	0.992071	AT5G60300	-	L-type lectin-domain containing receptor kinase I.9
BnaA10g05650D	1	9.13e-57	0.996139	AT5G50100	-	putative thiol-disulfide oxidoreductase DCC
BnaCnng27850D	1	1.49e-56	0.987883	NA	-	NA
BnaA03g09920D	1	2.16e-56	0.991512	AT5G58070	TIL	temperature-induced lipocalin TIL1
BnaA03g60150D	1	2.23e-56	0.991766	NA	-	NA
BnaC04g51130D	1	2.23e-56	0.991766	AT4G22100	BGLU3	beta-glucosidase 3
BnaAnng16530D	1	2.26e-56	0.990729	NA	-	NA
BnaA08g11700D	1	8.02e-56	0.986979	AT4G33970	-	pollen-specific leucine-rich repeat extensin-like protein 4
BnaCnng18160D	1	9.79e-56	0.971886	NA	-	NA
BnaA09g39260D	1	1.03e-55	0.991562	AT3G61510	ACS1	1-aminocyclopropane-1-carboxylate synthase
BnaA04g02550D	1	2.48e-55	0.889671	AT3G56390	-	uncharacterized protein
BnaA06g05640D	1	2.48e-55	0.889671	AT1G09740	-	adenine nucleotide alpha hydrolases-like protein
BnaA06g35450D	1	2.48e-55	0.889671	AT5G47560	TDT	tonoplast dicarboxylate transporter
BnaA07g35810D	1	2.48e-55	0.889671	AT1G80090	-	SNF1-related protein kinase regulatory subunit gamma-like PV42b
BnaA10g29070D	1	2.48e-55	0.889671	NA	-	NA
BnaAnng36320D	1	2.48e-55	0.889671	NA	-	NA
BnaC01g40060D	1	2.48e-55	0.889671	NA	-	NA
BnaC02g13950D	1	2.48e-55	0.889671	AT1G20100	-	uncharacterized protein
BnaC03g18300D	1	2.48e-55	0.889671	AT2G32950	COP1	E3 ubiquitin-protein ligase COP1
BnaC05g00160D	1	2.48e-55	0.889671	AT1G02000	GAE2	UDP-D-glucuronate 4-epimerase 2
BnaC06g24410D	1	2.48e-55	0.889671	AT1G70920	HB18	homeobox-leucine zipper protein ATHB-18
BnaC06g25020D	1	2.48e-55	0.889671	AT1G69930	GSTU11	glutathione S-transferase TAU 11
BnaC06g30990D	1	2.48e-55	0.889671	AT1G69890	-	uncharacterized protein
BnaC08g21680D	1	2.48e-55	0.889671	AT5G67080	MAPKKK19	mitogen-activated protein kinase kinase kinase 19
BnaC09g19380D	1	2.48e-55	0.889671	AT5G46470	RPS6	protein RESISTANT TO P. SYRINGAE 6
BnaC09g53160D	1	2.48e-55	0.889671	NA	-	NA
BnaCnng25710D	1	2.48e-55	0.889671	NA	-	NA
BnaCnng40530D	1	2.48e-55	0.889671	NA	-	NA
BnaUnng05120D	1	2.48e-55	0.889671	NA	-	NA
BnaA06g01060D	1	2.87e-55	0.99159	AT1G53210	-	Na+/Ca 2+ exchanger-like protein
BnaA07g23360D	1	4.46e-55	0.991843	AT1G71865	-	uncharacterized protein
BnaC02g02870D	1	5.78e-55	0.988968	AT5G03860	MLS	malate synthase
BnaC09g13410D	1	6.01e-55	0.987292	AT1G62510	-	bifunctional inhibitor/lipid-transfer protein/seed storage 2S albumin-like protein
BnaA05g12320D	1	6.32e-55	0.977511	AT2G30040	MAPKKK14	mitogen-activated protein kinase kinase kinase 14
BnaC03g40050D	1	1.02e-54	0.993301	AT3G17520	-	late embryogenesis abundant protein (LEA) family protein
BnaA05g30750D	1	1.03e-54	0.970586	AT3G06650	ACLB-1	ATP-citrate lyase B-1
BnaA06g26710D	1	1.03e-54	0.970586	AT5G24140	SQP2	squalene monooxygenase 2
BnaCnng78500D	1	1.03e-54	0.970586	NA	-	NA
BnaC08g40010D	1	1.23e-54	0.99164	AT1G13960	WRKY4	putative WRKY transcription factor 4
BnaA10g26230D	1	3.33e-54	0.991739	AT5G03910	ATH12	ABC transporter B family member 29
BnaAnng14560D	1	4.22e-54	0.991733	NA	-	NA
BnaA07g15460D	1	4.33e-54	0.992121	AT5G41780	-	myosin heavy chain-like protein
BnaCnng18820D	1	4.89e-54	0.990238	NA	-	NA
BnaAnng35040D	1	1.86e-53	0.992319	NA	-	NA
BnaC06g39650D	1	3.68e-53	0.992067	AT2G21820	-	uncharacterized protein
BnaC02g43290D	1	4.62e-53	0.983963	AT5G64750	ABR1	ethylene-responsive transcription factor ABR1
BnaC06g40190D	1	6.82e-53	0.987778	AT1G80820	CCR2	cinnamoyl-CoA reductase
BnaC03g72930D	1	7.57e-53	0.991411	NA	-	NA
BnaA09g07980D	1	9.69e-53	0.984462	AT5G66400	RAB18	dehydrin Rab18
BnaCnng67640D	1	3.66e-52	0.986285	NA	-	NA
BnaC03g23640D	1	4.78e-52	0.963083	AT5G42290	-	transcription activator-related protein
BnaC07g22480D	1	5.11e-52	0.971153	AT5G64350	FKBP12	peptidyl-prolyl isomerase FKBP12
BnaAnng10330D	1	9.45e-52	0.990941	NA	-	NA
BnaA04g13410D	1	1.07e-51	0.991154	AT2G23010	SCPL9	serine carboxypeptidase-like 9
BnaC08g16540D	1	1.21e-51	0.988488	AT1G15210	PDR7	ABC transporter G family member 35
BnaA07g11130D	1	2.68e-51	0.984613	AT1G21000	-	PLATZ transcription factor family protein
BnaA07g33570D	1	3.9e-51	0.975821	AT1G77500	-	uncharacterized protein
BnaC07g16320D	1	4.2e-51	0.982318	AT5G67080	MAPKKK19	mitogen-activated protein kinase kinase kinase 19
BnaC07g50150D	1	5.12e-51	0.988481	NA	-	NA
BnaA05g03430D	1	1e-50	0.985249	AT2G43620	-	chitinase family protein
BnaA06g18100D	1	1.89e-50	0.911451	AT3G46230	HSP17.4	heat shock protein 17.4
BnaC01g35580D	1	1.36e-49	0.971632	AT3G15950	NAI2	TSK-associating protein 1-like protein
BnaA03g36580D	1	1.58e-49	0.934368	AT3G22275	-	uncharacterized protein
BnaA05g02810D	1	1.58e-49	0.934368	AT2G42350	-	RING-H2 finger protein ATL40
BnaA05g14020D	1	1.58e-49	0.934368	AT1G54070	-	Dormancy/auxin associated family protein
BnaA07g21420D	1	1.58e-49	0.934368	AT1G76360	-	putative protein kinase
BnaA08g11660D	1	1.58e-49	0.934368	NA	-	NA
BnaC07g49990D	1	1.58e-49	0.934368	NA	-	NA
BnaC01g06570D	1	3.29e-49	0.990943	NA	-	NA
BnaC01g09660D	1	2.07e-48	0.98563	AT4G28811	-	transcription factor bHLH119
BnaC01g03420D	1	3.1e-48	0.987556	AT4G35090	CAT2	catalase 2
BnaA07g05580D	1	4.61e-48	0.990006	AT3G24520	HSFC1	heat stress transcription factor C-1
BnaA09g56580D	1	3.11e-47	0.990516	NA	-	NA
BnaC02g39680D	1	5.1e-47	0.990507	NA	-	NA
BnaC03g18140D	1	9.14e-47	0.990669	AT2G32800	AP4.3A	serine/threonine protein kinase AP4.3A
BnaC06g43580D	1	1.91e-46	0.990537	NA	-	NA
BnaA02g30970D	1	2.11e-46	0.986277	AT5G29560	-	caleosin-related family protein
BnaA07g13890D	1	3.12e-46	0.98966	AT2G28420	-	lactoylglutathione lyase / glyoxalase I-like protein
BnaCnng05450D	1	4.22e-46	0.989959	NA	-	NA
BnaC06g21800D	1	4.4e-46	0.989583	NA	-	NA
BnaC04g48600D	1	1.03e-45	0.990456	AT2G42950	-	Magnesium transporter CorA-like family protein
BnaA05g23860D	1	1.65e-45	0.989714	AT3G15670	-	Late embryogenesis abundant protein (LEA) family protein
BnaA05g06120D	1	1.86e-45	0.972388	AT2G39110	-	protein kinase superfamily protein
BnaC02g45810D	1	2.02e-45	0.990324	NA	-	NA
BnaA05g03400D	1	2.51e-45	0.971043	AT2G43530	-	defensin-like protein 194
BnaA09g16380D	1	2.55e-45	0.960098	AT5G43300	-	glycerophosphodiester phosphodiesterase
BnaC06g39020D	1	4.1e-45	0.989752	AT1G78600	LZF1	light-regulated zinc finger protein 1
BnaA06g04460D	1	1.94e-44	0.984449	AT1G07985	-	uncharacterized protein
BnaC05g01750D	1	4.01e-44	0.989338	AT1G03120	RAB28	responsive to abscisic acid 28
BnaA07g16650D	1	4.34e-44	0.989736	AT3G32960	-	uncharacterized protein
BnaA03g08460D	1	4.72e-44	0.9843	AT5G22290	NAC089	membrane-tethered transcription factor ANAC089
BnaCnng78690D	1	7.63e-44	0.989859	NA	-	NA
BnaA07g16030D	1	1.52e-43	0.989961	AT3G53230	-	cell division control protein 48-B
BnaC06g26260D	1	2.56e-43	0.989636	AT1G67880	-	beta-1,4-N-acetylglucosaminyltransferase like protein
BnaA08g19180D	1	2.62e-43	0.986774	AT1G24600	-	uncharacterized protein
BnaC09g11030D	1	2.83e-43	0.989807	AT1G64400	LACS3	long-chain acyl-CoA synthetase
BnaA10g24180D	1	4.5e-43	0.99226	AT5G06760	LEA4-5	late embryogenesis abundant protein 4-5
BnaC02g25060D	1	1.2e-42	0.989359	AT1G78600	LZF1	light-regulated zinc finger protein 1
BnaCnng27950D	1	2.83e-42	0.993018	NA	-	NA
BnaC09g31160D	1	4.59e-42	0.989342	AT5G54770	THI1	thiazole biosynthetic enzyme
BnaA07g20410D	1	5.16e-42	0.988044	AT2G21820	-	uncharacterized protein
BnaA03g15990D	1	8.83e-42	0.940183	AT2G34740	-	probable protein phosphatase 2C 28
BnaA06g14530D	1	8.83e-42	0.940183	NA	-	NA
BnaC01g36600D	1	8.83e-42	0.940183	AT3G14770	-	bidirectional sugar transporter SWEET2
BnaC04g19680D	1	8.83e-42	0.940183	NA	-	NA
BnaC05g34110D	1	8.83e-42	0.940183	AT3G18950	-	WD40 domain-containing protein
BnaA09g50960D	1	1.09e-41	0.989384	AT1G03230	-	aspartyl protease-like protein
BnaC06g30010D	1	1.11e-41	0.987949	AT1G25380	NDT2	NAD+ transporter 2
BnaC05g31030D	1	1.63e-41	0.975842	AT3G21215	-	RNA recognition motif-containing protein
BnaA05g03050D	1	2.91e-41	0.988411	AT2G42790	CSY3	citrate synthase 3
BnaA04g15790D	1	3.94e-41	0.990143	AT2G27310	-	F-box protein
BnaC07g37830D	1	6.72e-41	0.988814	AT4G23050	-	PAS domain-containing protein tyrosine kinase family protein
BnaC02g08290D	1	7.41e-41	0.98907	AT5G18640	-	alpha/beta-Hydrolases superfamily protein
BnaA06g31760D	1	8.41e-41	0.987652	AT3G27930	-	uncharacterized protein
BnaC07g14690D	1	8.56e-41	0.984137	AT1G21010	-	uncharacterized protein
BnaA09g24240D	1	8.66e-41	0.988983	AT2G35300	LEA18	late embryogenesis abundant protein 4-2
BnaA07g31970D	1	2.06e-40	0.980126	AT1G75210	-	HAD-superfamily hydrolase, subfamily IG, 5\'-nucleotidase
BnaC09g36610D	1	2.1e-40	0.981608	AT5G21280	-	hydroxyproline-rich glycoprotein family protein
BnaCnng23940D	1	2.31e-40	0.988643	NA	-	NA
BnaC07g43660D	1	3.61e-40	0.98911	AT4G32070	-	protein PHOX4
BnaC08g31800D	1	5.59e-40	0.988672	AT5G52882	-	P-loop containing nucleoside triphosphate hydrolases superfamily protein
BnaA09g57250D	1	7.37e-40	0.988382	NA	-	NA
BnaC08g45700D	1	1.16e-39	0.988782	AT1G03470	-	NETWORKED 3A
BnaA04g02010D	1	2.08e-39	0.973348	AT3G58430	-	TRAF-like family protein
BnaA10g13110D	1	2.08e-39	0.973348	AT5G60280	-	concanavalin A-like lectin kinase-like protein
BnaC06g17330D	1	2.56e-39	0.988606	AT5G10340	-	F-box protein
BnaC06g35220D	1	4.98e-39	0.986776	AT1G74310	HSP101	chaperone protein ClpB1
BnaC05g38220D	1	7.36e-39	0.987558	AT3G15357	-	uncharacterized protein
BnaC06g00730D	1	7.87e-39	0.988052	NA	-	NA
BnaC08g01450D	1	1.01e-38	0.989993	AT5G51970	-	putative sorbitol dehydrogenase
BnaA03g35870D	1	1.25e-38	0.988005	AT3G57550	AGK2	guanylate kinase
BnaC09g50100D	1	2.54e-38	0.988801	AT5G05220	-	uncharacterized protein
BnaC03g39530D	1	3.68e-38	0.980856	AT2G16005	-	MD-2-related lipid recognition domain-containing protein
BnaC04g47140D	1	4.56e-38	0.989179	AT3G45070	-	sulfotransferase 5
BnaC08g22390D	1	4.59e-38	0.985325	AT3G50980	XERO1	dehydrin xero 1
BnaC05g27100D	1	4.78e-38	0.988299	AT1G51190	PLT2	AP2-like ethylene-responsive transcription factor PLT2
BnaC02g13290D	1	7.49e-38	0.982353	AT5G55135	-	uncharacterized protein
BnaA06g27970D	1	1.11e-37	0.987326	AT5G25930	-	protein kinase family protein with leucine-rich repeat domain
BnaA05g02110D	1	1.59e-37	0.993343	AT2G41260	M17	late embryogenesis abundant protein M17
BnaC02g43990D	1	1.85e-37	0.986741	AT5G66780	-	uncharacterized protein
BnaA09g13220D	1	2.67e-37	0.980148	AT1G62510	-	bifunctional inhibitor/lipid-transfer protein/seed storage 2S albumin-like protein
BnaC08g43890D	1	3.93e-37	0.987162	AT1G04380	-	1-aminocyclopropane-1-carboxylate oxidase-like protein 7
BnaA03g53450D	1	4.53e-37	0.935577	AT4G35600	CONNEXIN 32	putative serine/threonine-protein kinase Cx32
BnaA06g13180D	1	4.53e-37	0.935577	AT1G45063	-	copper ion binding / electron carrier protein
BnaA08g20640D	1	4.53e-37	0.935577	AT1G23120	-	polyketide cyclase/dehydrase and lipid transport superfamily protein
BnaA10g09760D	1	4.53e-37	0.935577	AT5G55590	QRT1	pectinesterase QRT1
BnaC01g02250D	1	4.53e-37	0.935577	AT4G36500	-	uncharacterized protein
BnaC05g13310D	1	4.53e-37	0.935577	AT1G17147	-	VQ motif-containing protein
BnaA05g34530D	1	4.73e-37	0.992775	NA	-	NA
BnaC07g13390D	1	7.37e-37	0.973856	AT1G22990	-	heavy-metal-associated domain-containing protein
BnaCnng70010D	1	8.65e-37	0.987215	NA	-	NA
BnaC09g26330D	1	1.53e-36	0.9871	AT5G49990	-	xanthine/uracil permease family protein
BnaAnng27730D	1	1.54e-36	0.98799	NA	-	NA
BnaA03g34200D	1	2.13e-36	0.944312	AT3G16430	JAL31	jacalin-related lectin 31
BnaAnng23860D	1	2.13e-36	0.944312	NA	-	NA
BnaC01g09300D	1	2.13e-36	0.944312	AT3G06160	-	B3 domain-containing protein REM21
BnaC05g31960D	1	2.13e-36	0.944312	AT3G20140	CYP705A23	cytochrome P450, family 705, subfamily A, polypeptide 23
BnaA07g21680D	1	2.74e-36	0.981483	AT1G75490	-	dehydration-responsive element-binding protein 2D
BnaA07g36140D	1	3.12e-36	0.948632	NA	-	NA
BnaA06g14120D	1	4.09e-36	0.973769	NA	-	NA
BnaA01g37250D	1	4.86e-36	0.988072	NA	-	NA
BnaA02g33690D	1	6.63e-36	0.986477	AT5G63350	-	uncharacterized protein
BnaA08g06780D	1	6.67e-36	0.990453	AT1G32710	-	putative cytochrome c oxidase subunit 6b-like
BnaA02g22630D	1	7.37e-36	0.981302	AT5G44310	-	Late embryogenesis abundant protein family protein
BnaC03g13060D	1	7.39e-36	0.987077	NA	-	NA
BnaC04g32590D	1	8.58e-36	0.987572	AT5G40470	-	RNI-like superfamily protein
BnaC01g22520D	1	8.93e-36	0.97998	AT4G15120	-	VQ motif-containing protein
BnaA09g24370D	1	1.17e-35	0.987019	AT2G35390	-	ribose-phosphate pyrophosphokinase 1
BnaA01g13460D	1	1.34e-35	0.987092	AT4G23820	-	glycoside hydrolase family 28 protein / polygalacturonase (pectinase) family protein
BnaA03g46480D	1	1.74e-35	0.987026	AT4G24150	GRF8	growth-regulating factor 8
BnaCnng63310D	1	1.76e-35	0.986575	NA	-	NA
BnaA01g21430D	1	2.48e-35	0.986757	AT1G54870	-	glucose and ribitol dehydrogenase homolog 1
BnaA09g00710D	1	2.49e-35	0.988202	AT4G02280	SUS3	sucrose synthase 3
BnaC04g40670D	1	4.98e-35	0.987739	AT3G25990	-	trihelix transcription factor GT-4
BnaC04g09240D	1	6.87e-35	0.980008	AT2G36080	-	protein ABNORMAL SHOOT 2
BnaC05g06490D	1	1.47e-34	0.986854	AT1G08920	ESL1	sugar transporter ERD6-like 3
BnaC07g13920D	1	1.91e-34	0.989307	AT2G39490	-	F-box protein
BnaC02g40580D	1	2.11e-34	0.986416	AT5G25450	-	cytochrome bd ubiquinol oxidase
BnaC06g28770D	1	2.63e-34	0.985264	AT1G67700	-	uncharacterized protein
BnaC06g42490D	1	2.88e-34	0.972918	NA	-	NA
BnaA03g55670D	1	2.92e-34	0.985266	NA	-	NA
BnaA02g23330D	1	3.08e-34	0.978374	AT5G42830	-	HXXXD-type acyl-transferase-like protein
BnaC05g51090D	1	4.89e-34	0.985848	NA	-	NA
BnaC09g33600D	1	1.02e-33	0.986087	AT5G58070	TIL	temperature-induced lipocalin TIL1
BnaC07g50400D	1	1.67e-33	0.986019	NA	-	NA
BnaA09g47240D	1	2.14e-33	0.986197	AT1G12290	-	CC-NBS-LRR class disease resistance protein
BnaC02g15280D	1	2.48e-33	0.984344	AT5G52300	LTI65	protein LOW-TEMPERATURE-INDUCED 65
BnaC03g42770D	1	2.55e-33	0.984554	NA	-	NA
BnaC05g21220D	1	3.16e-33	0.985259	AT1G27300	-	uncharacterized protein
BnaC02g34020D	1	3.83e-33	0.985602	AT1G14900	HMGA	high mobility group protein A protein
BnaC03g49200D	1	5.18e-33	0.981824	AT5G65100	-	Ethylene insensitive 3 family protein
BnaC04g56930D	1	1.26e-32	0.984856	NA	-	NA
BnaA05g04720D	1	2.02e-32	0.98457	AT2G45290	-	transketolase
BnaCnng44790D	1	2.04e-32	0.952011	NA	-	NA
BnaCnng35110D	1	2.58e-32	0.985823	NA	-	NA
BnaA04g18370D	1	2.88e-32	0.986089	NA	-	NA
BnaC03g19110D	1	3.89e-32	0.981795	AT2G34740	-	probable protein phosphatase 2C 28
BnaC06g34190D	1	4.12e-32	0.990134	AT1G73260	KTI1	kunitz trypsin inhibitor 1
BnaC04g40140D	1	4.83e-32	0.985339	AT2G28920	-	RING/U-box domain-containing protein
BnaC06g19950D	1	5.56e-32	0.979078	AT2G21820	-	uncharacterized protein
BnaCnng32910D	1	6.86e-32	0.987609	NA	-	NA
BnaA02g32710D	1	7e-32	0.985533	AT1G59620	CW9	protein CW9
BnaA01g34770D	1	8.49e-32	0.98212	NA	-	NA
BnaC05g06220D	1	9.33e-32	0.984768	AT1G08570	ACHT4	atypical CYS HIS rich thioredoxin 4
BnaA07g34440D	1	1.34e-31	0.984945	AT1G78860	-	curculin-like (mannose-binding) lectin family protein
BnaA09g46020D	1	1.68e-31	0.984957	AT1G13810	-	restriction endonuclease, type II-like superfamily protein
BnaC09g31570D	1	2.48e-31	0.986215	AT5G55050	-	GDSL esterase/lipase
BnaA10g22210D	1	2.98e-31	0.95385	AT5G09976	-	uncharacterized protein
BnaA06g25960D	1	4.17e-31	0.986523	AT5G66110	-	heavy metal associated isoprenylated plant protein 27
BnaC07g29660D	1	4.64e-31	0.984628	AT5G24970	-	protein kinase superfamily protein
BnaA07g24320D	1	5.52e-31	0.984474	AT1G69295	PDCB4	plasmodesmata callose-binding protein 4
BnaC09g41280D	1	7e-31	0.97783	AT5G16600	MYB43	myb domain protein 43
BnaC02g19870D	1	7.12e-31	0.983911	AT3G29670	-	phenolic glucoside malonyltransferase 2
BnaC07g33060D	1	7.5e-31	0.985464	AT4G15530	PPDK	pyruvate, phosphate dikinase 1
BnaC02g25740D	1	7.93e-31	0.984382	AT1G79270	ECT8	uncharacterized protein
BnaA02g32200D	1	1.07e-30	0.968291	NA	-	NA
BnaA01g10880D	1	1.96e-30	0.98378	AT4G21020	-	Late embryogenesis abundant protein (LEA) family protein
BnaC03g60480D	1	6.9e-30	0.983544	AT4G39230	-	NmrA-like negative transcriptional regulator family protein
BnaC03g13050D	1	1.09e-29	0.985768	AT5G57260	CYP71B10	cytochrome P450 71B10
BnaA10g18610D	1	1.45e-29	0.976077	AT5G15600	SP1L4	protein SPIRAL1-like4
BnaC04g19270D	1	1.54e-29	0.983535	AT1G62180	2015-04-02	5\'-adenylylsulfate reductase 2
BnaA05g34850D	1	2.67e-29	0.978401	NA	-	NA
BnaC05g18440D	1	4.33e-29	0.984088	AT1G23050	-	hydroxyproline-rich glycoprotein family protein
BnaA05g33060D	1	5.47e-29	0.984591	AT1G65120	-	ubiquitin carboxyl-terminal hydrolase-related protein
BnaCnng38610D	1	5.83e-29	0.989754	NA	-	NA
BnaC01g35900D	1	6.07e-29	0.984244	AT3G15670	-	Late embryogenesis abundant protein (LEA) family protein
BnaAnng35610D	1	6.44e-29	0.984243	NA	-	NA
BnaA09g01950D	1	9.23e-29	0.974287	AT5G40780	LHT1	Lysine histidine transporter 1
BnaA07g32160D	1	1.34e-28	0.978293	AT5G44420	PDF1.2	ethylene- and jasmonate-responsive plant defensin
BnaA07g06700D	1	1.45e-28	0.98366	AT3G23255	-	uncharacterized protein
BnaA10g01620D	1	1.94e-28	0.983347	AT1G03030	-	nucleoside/nucleotide kinase domain-containing protein
BnaCnng51480D	1	3.55e-28	0.982706	NA	-	NA
BnaC08g28650D	1	5.8e-28	0.984201	NA	-	NA
BnaA05g24350D	1	6.57e-28	0.981912	AT3G15260	-	putative protein phosphatase 2C 39
BnaA03g24430D	1	7.4e-28	0.98359	AT4G10610	CID12	RNA-binding protein 37
BnaC08g19620D	1	7.63e-28	0.969587	NA	-	NA
BnaC04g44860D	1	7.9e-28	0.983487	AT3G16580	-	F-box/kelch-repeat protein
BnaC03g18150D	1	1.45e-27	0.983255	AT2G32800	AP4.3A	serine/threonine protein kinase AP4.3A
BnaA08g21800D	1	1.66e-27	0.985183	AT1G20500	-	4-coumarate--CoA ligase-like 4
BnaC03g17740D	1	1.82e-27	0.983236	AT2G31750	UGT74D1	UDP-glucosyl transferase 74D1
BnaAnng17540D	1	2.13e-27	0.980888	NA	-	NA
BnaCnng39800D	1	2.24e-27	0.957091	NA	-	NA
BnaA03g33900D	1	2.71e-27	0.982533	NA	-	NA
BnaC01g08230D	1	3.62e-27	0.982998	AT4G30150	-	uncharacterized protein
BnaA05g24340D	1	3.81e-27	0.976366	AT3G15270	SPL5	squamosa promoter-binding-like protein 5
BnaC04g07310D	1	5.18e-27	0.980255	AT2G37970	SOUL-1	heam-binding protein 2
BnaCnng21650D	1	7.23e-27	0.981973	NA	-	NA
BnaC06g25420D	1	7.45e-27	0.981846	AT1G69295	PDCB4	plasmodesmata callose-binding protein 4
BnaC01g36880D	1	8.49e-27	0.983153	AT1G51710	UBP6	ubiquitin carboxyl-terminal hydrolase 6
BnaA09g15290D	1	1.16e-26	0.982123	AT1G56600	GolS2	galactinol synthase 2
BnaC03g47250D	1	1.37e-26	0.984131	AT2G27260	-	late embryogenesis abundant hydroxyproline-rich glycoprotein
BnaA03g20310D	1	1.49e-26	0.989084	AT2G43590	-	chitinase family protein
BnaC06g16000D	1	1.68e-26	0.98156	AT3G56630	CYP94D2	cytochrome P450, family 94, subfamily D, polypeptide 2
BnaA10g00630D	1	1.89e-26	0.981813	AT1G01240	-	uncharacterized protein
BnaA10g22670D	1	3.59e-26	0.982045	AT5G09220	AAP2	amino acid permease 2
BnaA05g26240D	1	4.04e-26	0.923371	AT3G12977	-	no apical meristem-domain containing transcriptional regulator
BnaA07g06760D	1	4.04e-26	0.923371	AT3G23240	ERF1	ethylene-responsive transcription factor 1B
BnaC02g26230D	1	4.04e-26	0.923371	AT3G47580	-	Leucine-rich repeat protein kinase family protein
BnaC07g06620D	1	4.04e-26	0.923371	AT1G45616	RLP6	receptor like protein 6
BnaA07g32900D	1	4.99e-26	0.982999	AT1G76590	-	PLATZ transcription factor family protein
BnaA02g16470D	1	6.07e-26	0.98205	AT1G73560	-	Bifunctional inhibitor/lipid-transfer protein/seed storage 2S albumin superfamily protein
BnaA08g20750D	1	7.2e-26	0.982362	AT1G22740	RABG3B	GTP-binding protein Rab7
BnaC02g46120D	1	8.43e-26	0.981733	NA	-	NA
BnaCnng28590D	1	8.81e-26	0.981053	NA	-	NA
BnaA10g23490D	1	8.94e-26	0.982227	AT5G07020	-	proline-rich family protein
BnaA10g25850D	1	1.04e-25	0.981747	AT5G04340	ZAT6	zinc finger protein ZAT6
BnaC03g30020D	1	1.2e-25	0.979588	AT4G04840	MSRB6	methionine sulfoxide reductase B6
BnaA09g40010D	1	1.26e-25	0.981077	AT3G62650	-	uncharacterized protein
BnaA01g23020D	1	1.45e-25	0.84732	AT1G05530	UGT75B2	UDP-glucosyl transferase 75B2
BnaA02g17540D	1	1.45e-25	0.84732	NA	-	NA
BnaA02g25150D	1	1.45e-25	0.84732	AT3G25882	NIMIN-2	protein NIM1-INTERACTING 2
BnaA02g36990D	1	1.45e-25	0.84732	NA	-	NA
BnaA03g21260D	1	1.45e-25	0.84732	AT2G45910	-	U-box domain-containing protein 33
BnaA03g43360D	1	1.45e-25	0.84732	AT4G17800	-	putative AT-hook DNA-binding family protein
BnaA04g04990D	1	1.45e-25	0.84732	AT1G59890	SNL5	paired amphipathic helix protein Sin3-like 5
BnaA04g22780D	1	1.45e-25	0.84732	AT2G39855	-	uncharacterized protein
BnaA07g03510D	1	1.45e-25	0.84732	AT3G44840	-	S-adenosyl-L-methionine-dependent methyltransferases superfamily protein
BnaA07g35270D	1	1.45e-25	0.84732	AT1G80830	NRAMP1	metal transporter Nramp1
BnaAnng17250D	1	1.45e-25	0.84732	NA	-	NA
BnaAnng24930D	1	1.45e-25	0.84732	NA	-	NA
BnaAnng35430D	1	1.45e-25	0.84732	NA	-	NA
BnaC01g00180D	1	1.45e-25	0.84732	NA	-	NA
BnaC02g17970D	1	1.45e-25	0.84732	AT1G68150	WRKY9	Group II-b WRKY transcription factor
BnaC04g35070D	1	1.45e-25	0.84732	AT2G21410	VHA-A2	vacuolar proton ATPase A2
BnaC04g56950D	1	1.45e-25	0.84732	NA	-	NA
BnaC05g09180D	1	1.45e-25	0.84732	AT2G14288	-	uncharacterized protein
BnaC07g13670D	1	1.45e-25	0.84732	AT1G22500	-	putative C3HC4-type RING zinc finger protein
BnaC09g09120D	1	1.45e-25	0.84732	AT2G16750	-	adenine nucleotide alpha hydrolases-domain containing protein kinase
BnaC09g09560D	1	1.45e-25	0.84732	AT2G17770	BZIP27	bZIP transcription factor FD-like protein
BnaC09g10710D	1	1.45e-25	0.84732	AT1G62430	CDS1	phosphatidate cytidylyltransferase
BnaC09g43380D	1	1.45e-25	0.84732	AT2G29350	SAG13	senescence-associated protein 13
BnaA09g48770D	1	1.5e-25	0.966381	AT1G08670	-	ENTH/VHS family protein
BnaA03g10370D	1	1.93e-25	0.975768	AT5G57260	CYP71B10	cytochrome P450 71B10
BnaA01g22720D	1	2.02e-25	0.954946	AT1G61590	-	putative receptor-like cytoplasmic kinase
BnaC06g17440D	1	3.18e-25	0.982276	AT3G59580	-	nodule inception protein-like protein 9
BnaA09g17970D	1	3.37e-25	0.982597	AT5G46370	KCO2	two-pore potassium channel 2
BnaA02g30310D	1	3.69e-25	0.980872	AT3G07270	-	GTP cyclohydrolase I
BnaC02g20590D	1	5.56e-25	0.97141	AT1G71140	-	MATE efflux family protein
BnaA08g24950D	1	5.9e-25	0.980933	AT1G12064	-	uncharacterized protein
BnaA09g45460D	1	6.25e-25	0.981447	AT1G14780	-	MAC/Perforin domain-containing protein
BnaC03g76690D	1	1.06e-24	0.979485	NA	-	NA
BnaC05g42110D	1	1.1e-24	0.976987	AT3G11050	FER2	ferritin 2
BnaCnng04270D	1	1.13e-24	0.954085	NA	-	NA
BnaC04g39060D	1	1.22e-24	0.98147	AT2G27310	-	F-box protein
BnaA01g18640D	1	1.39e-24	0.979238	AT4G15396	CYP702A6	cytochrome P450, family 702, subfamily A, polypeptide 6
BnaC02g18280D	1	2.28e-24	0.976142	AT1G68500	-	uncharacterized protein
BnaC04g50420D	1	2.54e-24	0.974379	AT2G45740	PEX11D	peroxisomal membrane protein 11D
BnaC03g42830D	1	2.71e-24	0.985722	AT3G22500	ATECP31	late embryogenesis abundant protein ECP31
BnaA03g25580D	1	2.91e-24	0.977103	AT4G04840	MSRB6	methionine sulfoxide reductase B6
BnaA03g41520D	1	3.03e-24	0.978916	AT3G51880	HMGB1	high mobility group protein B1
BnaA06g37340D	1	3.4e-24	0.978513	AT4G38810	-	SnRK2-interacting calcium sensor SCS
BnaC01g15610D	1	4e-24	0.981585	AT4G23750	CRF2	ethylene-responsive transcription factor CRF2
BnaA07g07480D	1	4.16e-24	0.96423	AT1G30040	GA2OX2	gibberellin 2-beta-dioxygenase 2
BnaA02g05390D	1	5.18e-24	0.975043	AT5G21280	-	hydroxyproline-rich glycoprotein family protein
BnaA07g37400D	1	5.69e-24	0.978991	NA	-	NA
BnaA01g15020D	1	5.76e-24	0.980553	AT4G25835	-	AAA-type ATPase family protein
BnaA09g39910D	1	5.76e-24	0.980553	AT3G62470	-	pentatricopeptide repeat-containing protein
BnaC01g09640D	1	5.9e-24	0.9784	AT4G28815	-	transcription factor bHLH127
BnaC04g55100D	1	6.48e-24	0.980593	NA	-	NA
BnaC03g03420D	1	6.63e-24	0.969566	AT5G08240	-	uncharacterized protein
BnaA08g23680D	1	6.86e-24	0.980258	AT1G16030	Hsp70b	heat shock protein 70B
BnaA07g30720D	1	7.74e-24	0.987339	AT1G73260	KTI1	kunitz trypsin inhibitor 1
BnaC04g01780D	1	8.18e-24	0.989505	AT2G41260	M17	late embryogenesis abundant protein M17
BnaCnng26960D	1	8.73e-24	0.963279	NA	-	NA
BnaA08g15220D	1	1.28e-23	0.955048	AT4G36470	-	S-adenosyl-L-methionine-dependent methyltransferase-like protein
BnaC01g39170D	1	1.28e-23	0.955048	AT3G09270	GSTU8	glutathione S-transferase TAU 8
BnaCnng23260D	1	1.3e-23	0.981406	NA	-	NA
BnaC02g21020D	1	1.39e-23	0.980165	AT1G72100	-	late embryogenesis abundant domain-containing protein
BnaC08g06070D	1	1.59e-23	0.980237	AT1G22740	RABG3B	GTP-binding protein Rab7
BnaC01g19030D	1	1.64e-23	0.979898	AT4G26800	-	pentatricopeptide repeat-containing protein
BnaA01g37090D	1	1.91e-23	0.980241	NA	-	NA
BnaA06g10010D	1	2.69e-23	0.981529	AT1G15330	-	Cystathionine beta-synthase (CBS) protein
BnaA06g25550D	1	2.73e-23	0.9803	AT2G17840	ERD7	senescence/dehydration related protein
BnaA03g36660D	1	2.93e-23	0.980076	AT3G22500	ATECP31	late embryogenesis abundant protein ECP31
BnaA09g23580D	1	3.58e-23	0.978165	AT1G33670	-	leucine-rich repeat protein
BnaC08g00330D	1	6.97e-23	0.977675	AT1G03790	SOM	CCCH-type zinc finger protein SOMNUS
BnaC05g11180D	1	7.78e-23	0.975406	AT3G21370	BGLU19	beta glucosidase 19
BnaA07g30880D	1	7.83e-23	0.97798	AT1G73460	-	putative serine/threonine kinase
BnaA06g23840D	1	1.04e-22	0.955853	AT5G64905	PROPEP3	elicitor peptide 3
BnaC01g27660D	1	1.04e-22	0.955853	AT1G10360	GSTU18	glutathione S-transferase TAU 18
BnaA08g31540D	1	1.22e-22	0.972941	NA	-	NA
BnaC04g00110D	1	1.25e-22	0.980212	AT2G47770	TSPO	tryptophan-rich sensory protein-like protein
BnaA07g11270D	1	1.4e-22	0.978977	AT1G20780	SAUL1	senescence-associated E3 ubiquitin ligase 1
BnaC01g31110D	1	1.59e-22	0.971102	AT3G23180	-	HR-like lesion-inducing protein-like protein
BnaA04g16450D	1	1.76e-22	0.980063	AT3G47570	-	putative LRR receptor-like serine/threonine-protein kinase
BnaCnng07570D	1	1.91e-22	0.97878	NA	-	NA
BnaA09g31640D	1	1.93e-22	0.982842	AT3G50980	XERO1	dehydrin xero 1
BnaC05g31020D	1	2.87e-22	0.977749	AT3G21215	-	RNA recognition motif-containing protein
BnaA02g00030D	1	3.01e-22	0.980221	AT5G09600	SDH3-1	succinate dehydrogenase 3-1
BnaC03g28860D	1	3.85e-22	0.971687	AT4G10250	ATHSP22.0	heat shock protein 22
BnaA09g51830D	1	4.22e-22	0.979081	NA	-	NA
BnaA02g03060D	1	4.27e-22	0.976496	AT5G16460	-	putative adipose-regulatory protein (Seipin)
BnaC02g20800D	1	4.39e-22	0.973489	AT1G71870	-	MATE efflux family protein
BnaC03g39720D	1	4.78e-22	0.977378	AT3G16640	TCTP	translationally-controlled tumor protein-like protein
BnaC02g08060D	1	5.28e-22	0.975382	AT5G18450	-	dehydration-responsive element-binding protein 2G
BnaA01g05360D	1	5.3e-22	0.975651	AT4G39130	-	Dehydrin family protein
BnaA07g31420D	1	5.75e-22	0.974514	AT1G74310	HSP101	chaperone protein ClpB1
BnaA09g44500D	1	6.13e-22	0.956533	AT1G18570	MYB51	myb domain protein 51
BnaAnng17910D	1	7.7e-22	0.976117	NA	-	NA
BnaC02g06690D	1	1.03e-21	0.978358	AT5G16570	GLN1;4	glutamine synthetase 1;4
BnaA09g11970D	1	1.15e-21	0.976969	AT1G64110	-	transcription factor DUO1
BnaA07g18900D	1	1.36e-21	0.977503	AT3G61070	PEX11E	peroxisomal membrane protein 11E
BnaC08g38280D	1	1.45e-21	0.939463	AT1G16670	-	putative serine/threonine kinase
BnaA01g13420D	1	1.46e-21	0.979244	AT4G23750	CRF2	ethylene-responsive transcription factor CRF2
BnaC09g07640D	1	1.57e-21	0.968193	AT5G66920	sks17	protein SKU5 similar 17
BnaA09g30130D	1	1.58e-21	0.975195	AT1G23050	-	hydroxyproline-rich glycoprotein family protein
BnaC04g25500D	1	2.15e-21	0.9774	AT3G55430	-	O-Glycosyl hydrolases family 17 protein
BnaA10g09390D	1	2.75e-21	0.977783	AT5G55135	-	uncharacterized protein
BnaA01g23810D	1	3.39e-21	0.981861	AT3G23530	-	Cyclopropane-fatty-acyl-phospholipid synthase
BnaCnng69090D	1	3.42e-21	0.970397	NA	-	NA
BnaA05g12650D	1	3.54e-21	0.973639	AT2G29380	HAI3	highly ABA-induced PP2C protein 3
BnaA01g11510D	1	3.56e-21	0.977165	AT4G21680	NRT1.8	nitrate transporter 1.8
BnaA03g22480D	1	3.92e-21	0.969782	AT2G27260	-	late embryogenesis abundant hydroxyproline-rich glycoprotein
BnaA07g06050D	1	4e-21	0.97347	AT3G24220	NCED6	9-cis-epoxycarotenoid dioxygenase NCED6
BnaA03g40390D	1	4.11e-21	0.964884	AT5G61610	-	oleosin
BnaC07g37820D	1	4.62e-21	0.977768	NA	-	NA
BnaA05g21020D	1	5.06e-21	0.978005	AT3G19150	KRP6	cyclin-dependent kinase inhibitor 6
BnaA08g21660D	1	5.35e-21	0.976761	AT1G20780	SAUL1	senescence-associated E3 ubiquitin ligase 1
BnaC03g54610D	1	6.32e-21	0.966462	NA	-	NA
BnaA10g24550D	1	6.96e-21	0.961035	AT5G05965	-	uncharacterized protein
BnaC04g10630D	1	7.06e-21	0.969337	AT2G34600	JAZ7	jasmonate-zim-domain protein 7
BnaC01g18180D	1	1.07e-20	0.957617	NA	-	NA
BnaA01g06860D	1	1.14e-20	0.97757	AT4G30150	-	uncharacterized protein
BnaC03g06270D	1	1.26e-20	0.973045	AT5G14120	-	major facilitator protein
BnaC09g46670D	1	2.64e-20	0.975341	AT5G10030	TGA4	transcription factor TGA4
BnaA06g24890D	1	3.15e-20	0.975478	NA	-	NA
BnaA03g07630D	1	3.45e-20	0.958053	AT5G19520	MSL9	mechanosensitive channel of small conductance-like 9
BnaA08g23870D	1	3.45e-20	0.958053	AT1G15380	-	Lactoylglutathione lyase / glyoxalase I family protein
BnaC07g17850D	1	3.45e-20	0.958053	NA	-	NA
BnaC03g29060D	1	3.69e-20	0.977083	AT4G10610	CID12	RNA-binding protein 37
BnaC04g03940D	1	3.94e-20	0.97786	AT2G45040	-	matrixin family protein
BnaA02g32720D	1	5.49e-20	0.969109	AT5G24140	SQP2	squalene monooxygenase 2
BnaA09g20210D	1	5.93e-20	0.976516	AT4G04860	DER2.2	derlin-2.2
BnaA08g21530D	1	5.96e-20	0.97819	AT1G21000	-	PLATZ transcription factor family protein
BnaA04g05010D	1	7.97e-20	0.976978	AT3G53040	-	putative late embryogenesis abundant protein
BnaA03g30580D	1	9.18e-20	0.975554	AT3G09630	-	60S ribosomal protein L4-1
BnaA09g33220D	1	9.78e-20	0.958436	NA	-	NA
BnaC07g12460D	1	1.08e-19	0.968373	AT1G26800	-	RING/U-box domain-containing protein
BnaC03g15010D	1	1.08e-19	0.975132	AT5G53500	-	transducin/WD40 domain-containing protein
BnaC01g06870D	1	1.2e-19	0.975345	AT4G31600	-	UDP-galactose transporter 7
BnaA01g04350D	1	1.32e-19	0.967891	AT4G32650	KAT3	potassium channel KAT3
BnaA03g50200D	1	1.35e-19	0.975668	AT4G30490	-	AFG1-like ATPase family protein
BnaCnng31850D	1	1.39e-19	0.958016	NA	-	NA
BnaAnng00830D	1	1.54e-19	0.971353	NA	-	NA
BnaC02g35340D	1	1.73e-19	0.975933	NA	-	NA
BnaA01g12580D	1	1.79e-19	0.975614	AT4G22920	NYE1	protein NON-YELLOWING 1
BnaA08g14040D	1	1.79e-19	0.975614	AT4G27500	PPI1	proton pump interactor 1
BnaC02g01350D	1	1.79e-19	0.975614	AT5G07950	-	uncharacterized protein
BnaC02g08310D	1	1.79e-19	0.975614	AT5G18661	-	uncharacterized protein
BnaC03g54210D	1	1.79e-19	0.975614	AT1G65960	GAD2	glutamate decarboxylase 2
BnaC04g27530D	1	1.79e-19	0.975614	NA	-	NA
BnaC05g37010D	1	1.79e-19	0.975614	AT1G14800	-	Nucleic acid-binding, OB-fold-like protein
BnaC09g31170D	1	1.79e-19	0.975614	AT5G54780	-	RabGAP/TBC domain-containing protein
BnaA06g33840D	1	2.36e-19	0.975262	AT2G03110	-	putative RNA-binding protein
BnaA03g53460D	1	2.49e-19	0.958773	AT4G36540	BEE2	transcription factor BEE 2
BnaA08g14520D	1	2.49e-19	0.958773	AT4G25310	-	2-oxoglutarate (2OG) and Fe(II)-dependent oxygenase superfamily protein
BnaC01g39120D	1	2.49e-19	0.958773	AT2G03750	-	cytosolic sulfotransferase 11
BnaC06g23840D	1	3.1e-19	0.972064	AT1G73020	-	uncharacterized protein
BnaA04g05860D	1	3.63e-19	0.975445	AT3G51910	HSFA7A	heat stress transcription factor A-7a
BnaC08g39050D	1	3.74e-19	0.975617	AT1G15100	RHA2A	E3 ubiquitin-protein ligase RHA2A
BnaC03g13560D	1	3.82e-19	0.976281	AT3G44300	NIT2	nitrilase 2
BnaA01g20220D	1	4.32e-19	0.975311	AT3G47640	PYE	bHLH transcription factor POPEYE
BnaC01g17220D	1	4.49e-19	0.975439	AT4G25270	-	pentatricopeptide repeat protein OTP70
BnaC07g29650D	1	4.76e-19	0.974518	AT5G25010	-	uncharacterized protein
BnaA07g19850D	1	5.15e-19	0.973751	AT1G80380	-	D-glycerate 3-kinase
BnaA05g25700D	1	5.91e-19	0.975464	AT3G13720	PRA8	prenylated RAB acceptor 1.F3
BnaC05g09850D	1	6.08e-19	0.973621	AT4G28010	-	pentatricopeptide repeat-containing protein
BnaAnng09170D	1	6.11e-19	0.970321	NA	-	NA
BnaC04g51010D	1	7.11e-19	0.974697	AT2G48090	-	uncharacterized protein
BnaC05g29980D	1	7.18e-19	0.964712	AT3G22500	ATECP31	late embryogenesis abundant protein ECP31
BnaA01g01110D	1	7.54e-19	0.861972	AT4G36720	HVA22K	HVA22-like protein k
BnaA07g20740D	1	7.54e-19	0.861972	AT1G59840	CCB4	cofactor assembly of complex C
BnaA07g38890D	1	7.54e-19	0.861972	NA	-	NA
BnaA10g25230D	1	7.54e-19	0.861972	AT1G52950	-	nucleic acid-binding, OB-fold-like protein
BnaAnng04050D	1	7.54e-19	0.861972	NA	-	NA
BnaAnng33690D	1	7.54e-19	0.861972	NA	-	NA
BnaC05g12430D	1	7.54e-19	0.861972	NA	-	NA
BnaC07g38030D	1	7.54e-19	0.861972	NA	-	NA
BnaA03g28280D	1	9.66e-19	0.973957	AT3G03550	-	RING-H2 finger protein ATL51
BnaA06g36570D	1	9.85e-19	0.968733	AT5G43770	-	proline-rich family protein
BnaA06g27590D	1	1.12e-18	0.975383	AT5G11110	SPS2F	sucrose phosphate synthase 2F
BnaA08g05540D	1	1.26e-18	0.970476	AT5G26000	TGG1	myrosinase 1
BnaA08g28990D	1	1.32e-18	0.969755	AT1G07500	-	uncharacterized protein
BnaC03g34070D	1	1.39e-18	0.974771	AT3G04950	-	uncharacterized protein
BnaA07g11880D	1	1.41e-18	0.976054	AT2G23000	scpl10	sinapoylglucose:anthocyanin sinapoyltransferase
BnaC03g14790D	1	1.46e-18	0.97809	AT5G53895	-	uncharacterized protein
BnaC01g44420D	1	1.5e-18	0.973427	NA	-	NA
BnaAnng19530D	1	1.83e-18	0.973822	NA	-	NA
BnaC04g52580D	1	2.58e-18	0.974403	NA	-	NA
BnaCnng73500D	1	2.82e-18	0.974736	NA	-	NA
BnaC02g32710D	1	2.87e-18	0.974718	AT5G46780	-	VQ motif-containing protein
BnaA02g11740D	1	3.29e-18	0.975946	AT5G50360	-	uncharacterized protein
BnaC09g09960D	1	3.29e-18	0.97146	AT2G19640	ASHR2	histone-lysine N-methyltransferase ASHR2
BnaC01g40630D	1	3.42e-18	0.971244	AT3G03620	-	MATE efflux family protein
BnaA03g30890D	1	3.44e-18	0.969283	AT3G20950	CYP705A32	cytochrome P450, family 705, subfamily A, polypeptide 32
BnaC07g45000D	1	3.5e-18	0.974386	AT4G34330	-	uncharacterized protein
BnaC08g47270D	1	3.54e-18	0.97556	NA	-	NA
BnaA06g03880D	1	3.76e-18	0.9738	AT2G47800	MRP4	ABC transporter C family member 4
BnaC02g48180D	1	3.81e-18	0.974362	NA	-	NA
BnaA10g02980D	1	4.25e-18	0.943648	AT1G04830	-	RabGAP/TBC domain-containing protein
BnaA03g44180D	1	4.43e-18	0.923701	AT4G19690	IRT1	Fe(2+) transport protein 1
BnaC04g56190D	1	4.43e-18	0.923701	NA	-	NA
BnaC06g25460D	1	4.43e-18	0.923701	NA	-	NA
BnaC09g06580D	1	4.43e-18	0.923701	AT2G36950	-	heavy-metal-associated domain-containing protein
BnaA09g45210D	1	4.79e-18	0.959791	AT1G17010	-	2-oxoglutarate (2OG) and Fe(II)-dependent oxygenase superfamily protein
BnaA09g11550D	1	5.56e-18	0.972313	AT1G64280	NPR1	Regulatory protein NPR1
BnaC03g33450D	1	5.66e-18	0.972833	AT3G03550	-	RING-H2 finger protein ATL51
BnaC01g00870D	1	5.93e-18	0.973123	AT4G36760	APP1	aminopeptidase P1
BnaCnng54310D	1	6.21e-18	0.974184	NA	-	NA
BnaA09g17070D	1	6.87e-18	0.969625	AT5G44310	-	Late embryogenesis abundant protein family protein
BnaC05g45200D	1	6.95e-18	0.945248	AT3G06650	ACLB-1	ATP-citrate lyase B-1
BnaCnng75630D	1	6.96e-18	0.97637	NA	-	NA
BnaA06g14540D	1	7.02e-18	0.973186	AT1G20640	-	nodule inception protein-like protein 4
BnaC05g21370D	1	7.63e-18	0.974273	NA	-	NA
BnaA01g27250D	1	7.67e-18	0.911695	AT2G24510	-	F-box associated ubiquitination effector family protein
BnaA02g11760D	1	7.67e-18	0.911695	AT5G50200	WR3	high-affinity nitrate transporter 3.1
BnaA02g25550D	1	7.76e-18	0.968404	AT5G47560	TDT	tonoplast dicarboxylate transporter
BnaA03g27910D	1	7.88e-18	0.973228	AT3G02480	-	Late embryogenesis abundant protein (LEA) family protein
BnaC06g25390D	1	8.51e-18	0.973375	AT1G69310	WRKY57	putative WRKY transcription factor 57
BnaA09g25580D	1	8.54e-18	0.968664	AT1G30860	-	RING/U-box superfamily protein
BnaA07g38680D	1	9.59e-18	0.931005	NA	-	NA
BnaAnng03700D	1	9.59e-18	0.931005	NA	-	NA
BnaC05g26210D	1	1.22e-17	0.971766	NA	-	NA
BnaA03g42410D	1	1.38e-17	0.972566	AT4G16160	ATOEP16-2	outer envelope pore protein 16-2
BnaC02g45360D	1	1.39e-17	0.938457	NA	-	NA
BnaC04g23000D	1	1.67e-17	0.97153	AT3G59550	SYN3	sister chromatid cohesion 1 protein 3
BnaA02g32380D	1	1.87e-17	0.970078	AT5G24960	CYP71A14	cytochrome P450 71A14
BnaC06g43980D	1	1.93e-17	0.969015	NA	-	NA
BnaA02g05540D	1	2.08e-17	0.970268	AT5G22290	NAC089	membrane-tethered transcription factor ANAC089
BnaA02g27280D	1	2.1e-17	0.905462	AT2G03770	-	cytosolic sulfotransferase 13
BnaA05g36370D	1	2.1e-17	0.905462	NA	-	NA
BnaC03g66020D	1	2.1e-17	0.905462	AT1G26670	VTI1B	vesicle transport v-SNARE 12
BnaC04g56580D	1	2.1e-17	0.905462	NA	-	NA
BnaCnng16110D	1	2.1e-17	0.905462	NA	-	NA
BnaA06g24030D	1	2.21e-17	0.969327	AT5G65100	-	Ethylene insensitive 3 family protein
BnaC03g67930D	1	2.23e-17	0.97295	AT4G30420	-	nodulin MtN21-like transporter family protein
BnaC04g24650D	1	2.37e-17	0.966125	AT3G57020	-	calcium-dependent phosphotriesterase superfamily protein
BnaA06g06950D	1	2.7e-17	0.966511	AT1G61340	-	F-box stress induced 1
BnaAnng11360D	1	2.88e-17	0.974431	NA	-	NA
BnaA07g04400D	1	3.12e-17	0.970308	AT2G05910	-	uncharacterized protein
BnaA05g17150D	1	3.44e-17	0.962845	AT3G22500	ATECP31	late embryogenesis abundant protein ECP31
BnaC09g36670D	1	4.12e-17	0.972275	AT5G21940	-	uncharacterized protein
BnaA10g02150D	1	4.19e-17	0.970356	AT1G03790	SOM	CCCH-type zinc finger protein SOMNUS
BnaA04g06300D	1	4.22e-17	0.971892	AT4G14040	SBP2	selenium-binding protein 2
BnaCnng63180D	1	4.49e-17	0.97595	NA	-	NA
BnaAnng40280D	1	4.69e-17	0.972592	NA	-	NA
BnaC03g36880D	1	4.86e-17	0.961957	AT5G54170	-	lipid-binding START domain-containing protein
BnaC03g49530D	1	5.09e-17	0.977088	AT5G64750	ABR1	ethylene-responsive transcription factor ABR1
BnaA03g18480D	1	5.27e-17	0.972916	AT2G39210	-	major facilitator protein
BnaC07g46600D	1	5.64e-17	0.971989	AT4G37580	HLS1	putative N-acetyltransferase
BnaC03g57830D	1	5.92e-17	0.967888	AT1G27461	-	uncharacterized protein
BnaC05g29930D	1	7.34e-17	0.988049	AT3G22490	-	Seed maturation protein
BnaA07g27100D	1	7.65e-17	0.967422	AT1G25380	NDT2	NAD+ transporter 2
BnaC05g24000D	1	7.77e-17	0.969949	AT1G30860	-	RING/U-box superfamily protein
BnaA06g23710D	1	7.91e-17	0.976572	AT5G64750	ABR1	ethylene-responsive transcription factor ABR1
BnaC09g45750D	1	1.05e-16	0.969489	AT5G10730	-	Rossmann-fold NAD(P)-binding domain-containing protein
BnaA03g54910D	1	1.09e-16	0.971637	NA	-	NA
BnaA01g25720D	1	1.13e-16	0.971137	AT3G20000	TOM40	mitochondrial import receptor subunit TOM40-1
BnaA01g14010D	1	1.21e-16	0.965125	AT4G24640	APPB1	protein AppB1
BnaC03g45210D	1	1.22e-16	0.946134	AT2G27030	CAM5	calmodulin 5
BnaC05g02070D	1	1.32e-16	0.968984	AT1G03790	SOM	CCCH-type zinc finger protein SOMNUS
BnaCnng60340D	1	1.42e-16	0.96146	NA	-	NA
BnaA03g27370D	1	1.58e-16	0.9686	AT3G01650	RGLG1	E3 ubiquitin-protein ligase RGLG1
BnaA03g35710D	1	1.76e-16	0.971744	NA	-	NA
BnaC05g32780D	1	1.88e-16	0.968262	AT3G19920	-	uncharacterized protein
BnaC09g47670D	1	2.14e-16	0.941413	AT5G08260	scpl35	serine carboxypeptidase-like 35
BnaA08g14030D	1	2.15e-16	0.961406	AT4G27530	-	uncharacterized protein
BnaC02g04980D	1	2.2e-16	0.971358	AT5G13750	ZIFL1	zinc induced facilitator-like 1 protein
BnaAnng11290D	1	2.21e-16	0.971196	NA	-	NA
BnaC03g54760D	1	2.48e-16	0.969216	NA	-	NA
BnaC01g07290D	1	2.6e-16	0.970694	AT4G31140	-	glucan endo-1,3-beta-glucosidase 5
BnaA03g27260D	1	2.69e-16	0.97101	AT3G01820	-	P-loop containing nucleoside triphosphate hydrolases superfamily protein
BnaA10g01430D	1	2.7e-16	0.968415	AT1G02850	BGLU11	beta glucosidase 11
BnaC06g23070D	1	2.73e-16	0.970086	AT1G74410	-	RING/U-box superfamily protein
BnaA09g05710D	1	2.75e-16	0.968591	AT5G61590	-	ethylene-responsive transcription factor ERF107
BnaA03g51630D	1	3.57e-16	0.972552	AT4G31590	CSLC5	cellulose-synthase-like C5
BnaC05g11200D	1	3.58e-16	0.987862	AT3G21380	-	jacalin-like lectin domain-containing protein
BnaC06g29090D	1	3.67e-16	0.970952	AT1G67920	-	uncharacterized protein
BnaA06g27710D	1	3.77e-16	0.966788	AT5G25460	-	UF642 l-GalL-responsive protein 1
BnaC05g21380D	1	4.05e-16	0.966096	AT1G27670	-	uncharacterized protein
BnaC06g29950D	1	4.12e-16	0.968153	AT1G69040	ACR4	ACT domain-containing protein
BnaC02g18070D	1	4.31e-16	0.965693	AT1G68240	-	transcription factor bHLH109
BnaC03g51640D	1	4.33e-16	0.973371	AT5G62490	HVA22B	HVA22-like protein b
BnaC02g25640D	1	4.37e-16	0.966571	NA	-	NA
BnaC03g44470D	1	4.54e-16	0.972489	NA	-	NA
BnaA07g13450D	1	4.86e-16	0.958381	AT2G27940	-	RING-H2 finger protein ATL57
BnaC05g01280D	1	4.86e-16	0.943174	AT1G02530	PGP12	P-glycoprotein 12
BnaC03g11870D	1	5.01e-16	0.976658	AT5G59540	-	oxidoreductase, 2OG-Fe(II) oxygenase family protein
BnaA07g30540D	1	5.05e-16	0.96767	AT1G73010	PS2	inorganic pyrophosphatase 1
BnaA03g44270D	1	5.18e-16	0.890098	AT4G19860	-	calcium-independent phospholipase A
BnaAnng06630D	1	5.18e-16	0.890098	NA	-	NA
BnaC06g28530D	1	5.18e-16	0.890098	AT2G42730	-	F-box protein
BnaC08g33150D	1	5.18e-16	0.890098	NA	-	NA
BnaC07g43540D	1	5.22e-16	0.970351	AT4G31870	GPX7	glutathione peroxidase 7
BnaCnng32920D	1	5.25e-16	0.97188	NA	-	NA
BnaAnng11950D	1	5.28e-16	0.968245	NA	-	NA
BnaC09g08130D	1	5.65e-16	0.971529	AT5G66400	RAB18	dehydrin Rab18
BnaC05g08600D	1	5.91e-16	0.96483	AT1G61340	-	F-box stress induced 1
BnaA02g29910D	1	6.06e-16	0.970739	AT3G29575	AFP3	Ninja-family protein AFP3
BnaC08g07280D	1	8.28e-16	0.969084	AT1G33055	-	uncharacterized protein
BnaC06g39280D	1	8.33e-16	0.971534	AT1G78860	-	curculin-like (mannose-binding) lectin family protein
BnaA03g54720D	1	8.58e-16	0.961283	AT1G62981	-	uncharacterized protein
BnaC06g26300D	1	8.72e-16	0.968737	AT1G67870	-	glycine-rich protein
BnaA01g13790D	1	8.89e-16	0.970067	AT5G49910	CPHSC70-2EAT SHOCK PROTEIN 70-2	heat shock protein 70-2
BnaA06g13520D	1	9.06e-16	0.970477	AT1G19390	-	putative wall-associated receptor kinase-like 11
BnaC03g39790D	1	9.43e-16	0.9699	AT3G16990	-	heme oxygenase-like, multi-helical protein
BnaC09g38490D	1	9.79e-16	0.944528	AT5G19110	-	Eukaryotic aspartyl protease family protein
BnaA09g40050D	1	1.12e-15	0.959897	AT3G62690	ATL5	RING-H2 finger protein ATL5
BnaC05g04220D	1	1.14e-15	0.967579	AT1G49360	-	F-box protein
BnaC03g23430D	1	1.17e-15	0.965799	AT2G41660	MIZ1	uncharacterized protein
BnaC07g19690D	1	1.23e-15	0.965693	NA	-	NA
BnaA05g24900D	1	1.56e-15	0.96142	AT3G14620	CYP72A8	cytochrome P450, family 72, subfamily A, polypeptide 8
BnaC03g25130D	1	1.56e-15	0.967752	AT2G45150	CDS4	cytidinediphosphate diacylglycerol synthase 4
BnaA01g25190D	1	1.64e-15	0.969788	AT3G21270	DOF2	Dof zinc finger protein DOF2
BnaC02g48570D	1	1.79e-15	0.945595	NA	-	NA
BnaA05g19260D	1	1.98e-15	0.966661	AT3G19920	-	uncharacterized protein
BnaC04g48420D	1	2.06e-15	0.953862	AT2G42560	-	late embryogenesis abundant domain-containing protein
BnaC07g03990D	1	2.24e-15	0.966566	AT2G05310	-	uncharacterized protein
BnaC06g22120D	1	2.38e-15	0.962806	AT5G44430	PDF1.2c	defensin-like protein
BnaC07g50310D	1	2.38e-15	0.968562	NA	-	NA
BnaC09g24360D	1	2.84e-15	0.96847	AT4G10620	-	BPG2-like protein
BnaA02g00840D	1	2.9e-15	0.958968	AT5G11100	SYTD	synaptotagmin-4
BnaCnng31310D	1	2.93e-15	0.964759	NA	-	NA
BnaCnng78290D	1	3.27e-15	0.967156	NA	-	NA
BnaCnng32200D	1	3.58e-15	0.955518	NA	-	NA
BnaA03g57000D	1	3.84e-15	0.964011	NA	-	NA
BnaA03g24900D	1	3.96e-15	0.970538	AT4G11911	-	uncharacterized protein
BnaC01g19060D	1	4.05e-15	0.967501	AT4G26850	VTC2	GDP-L-galactose phosphorylase 1
BnaC04g15790D	1	4.12e-15	0.960188	AT2G28420	-	lactoylglutathione lyase / glyoxalase I-like protein
BnaAnng16690D	1	4.5e-15	0.968253	NA	-	NA
BnaCnng46560D	1	4.82e-15	0.968543	NA	-	NA
BnaC01g36420D	1	5.44e-15	0.967372	AT3G15040	-	uncharacterized protein
BnaCnng67070D	1	5.55e-15	0.969328	NA	-	NA
BnaC03g23770D	1	5.59e-15	0.971564	AT2G42530	COR15B	cold-regulated protein 15b
BnaA01g34310D	1	5.76e-15	0.96169	AT1G71140	-	MATE efflux family protein
BnaC08g39010D	1	5.76e-15	0.96169	AT1G15140	-	FAD/NAD(P)-binding oxidoreductase
BnaA06g19580D	1	6.21e-15	0.968132	AT3G43240	-	ARID/BRIGHT DNA-binding domain-containing protein
BnaAnng14570D	1	6.6e-15	0.963318	NA	-	NA
BnaC05g12420D	1	6.79e-15	0.94774	AT5G26860	LON1	lon protease 1
BnaC03g24780D	1	6.93e-15	0.968043	AT2G44260	-	uncharacterized protein
BnaC07g27580D	1	7.83e-15	0.955171	AT2G38465	-	uncharacterized protein
BnaA03g35310D	1	8.14e-15	0.965254	AT3G19580	ZF2	zinc-finger protein 2
BnaA09g50540D	1	9.31e-15	0.961087	AT1G04380	-	1-aminocyclopropane-1-carboxylate oxidase-like protein 7
BnaC04g44850D	1	9.4e-15	0.970755	AT1G47390	-	putative F-box protein
BnaA05g18780D	1	1.02e-14	0.961997	AT3G20270	-	putative BPI/LBP family protein
BnaA06g21920D	1	1.03e-14	0.965006	AT5G62480	GSTU9	glutathione S-transferase tau 9
BnaC09g31240D	1	1.07e-14	0.98301	NA	-	NA
BnaC02g03210D	1	1.09e-14	0.95527	AT5G03320	-	protein kinase family protein
BnaC03g15670D	1	1.12e-14	0.96925	AT5G52070	-	Agenet domain-containing protein
BnaC01g11100D	1	1.13e-14	0.954222	AT4G18660	-	uncharacterized protein
BnaA05g32630D	1	1.14e-14	0.969129	AT3G03450	RGL2	DELLA protein RGL2
BnaC03g78030D	1	1.16e-14	0.98014	NA	-	NA
BnaA07g23820D	1	1.19e-14	0.926563	AT3G29670	-	phenolic glucoside malonyltransferase 2
BnaC09g48810D	1	1.21e-14	0.953777	AT5G06760	LEA4-5	late embryogenesis abundant protein 4-5
BnaA10g10010D	1	1.21e-14	0.967094	AT5G55920	OLI2	ribosome biogenesis protein OLI2
BnaA01g15160D	1	1.31e-14	0.948653	AT4G25990	CIL	CIA2-like transcription factor
BnaC05g47760D	1	1.34e-14	0.968537	AT3G03450	RGL2	DELLA protein RGL2
BnaA10g30340D	1	1.34e-14	0.964988	NA	-	NA
BnaC04g37910D	1	1.41e-14	0.966971	AT2G25590	-	tudor-like protein
BnaC02g38090D	1	1.44e-14	0.967774	AT5G33406	-	hAT family dimerization domain-containing protein
BnaC08g42400D	1	1.44e-14	0.965791	AT1G10050	-	putative glycosyl hydrolase
BnaC02g44630D	1	1.5e-14	0.966735	NA	-	NA
BnaC04g29570D	1	1.55e-14	0.970554	AT4G12680	-	uncharacterized protein
BnaC05g01390D	1	1.57e-14	0.95962	AT1G02690	IMPA-6	importin alpha isoform 6
BnaAnng38640D	1	1.69e-14	0.967191	NA	-	NA
BnaCnng27220D	1	1.74e-14	0.949014	NA	-	NA
BnaC07g44290D	1	1.75e-14	0.961884	AT4G33467	-	uncharacterized protein
BnaC04g03360D	1	1.85e-14	0.967083	NA	-	NA
BnaC05g38350D	1	1.86e-14	0.952944	AT3G15270	SPL5	squamosa promoter-binding-like protein 5
BnaC01g01530D	1	1.91e-14	0.953267	AT4G37410	CYP81F4	cytochrome P450, family 81, subfamily F, polypeptide 4
BnaC08g00200D	1	1.92e-14	0.963596	AT1G03230	-	aspartyl protease-like protein
BnaA10g24140D	1	1.92e-14	0.96638	AT4G34710	ADC2	arginine decarboxylase 2
BnaA08g23480D	1	2.08e-14	0.959407	AT1G16790	-	ribosomal protein-like protein
BnaA04g18930D	1	2.26e-14	0.957267	AT2G32660	RLP22	receptor like protein 22
BnaA05g32640D	1	2.39e-14	0.967976	AT3G03450	RGL2	DELLA protein RGL2
BnaA10g23790D	1	2.43e-14	0.96427	AT5G07360	-	amidase family protein
BnaA07g27250D	1	2.54e-14	0.963484	AT4G39670	-	glycolipid transfer protein
BnaA07g03250D	1	2.59e-14	0.966514	AT2G16990	-	major facilitator protein
BnaA04g04650D	1	2.82e-14	0.949604	AT3G57730	-	putative protein kinase
BnaC03g13280D	1	3.17e-14	0.966367	AT3G21000	-	Gag-Pol-related retrotransposon family protein
BnaA08g25090D	1	3.21e-14	0.965074	AT4G26910	-	Dihydrolipoamide succinyltransferase
BnaA02g27830D	1	3.26e-14	0.964778	AT3G26180	CYP71B20	cytochrome P450 71B20
BnaA02g21450D	1	3.39e-14	0.96627	NA	-	NA
BnaA07g31490D	1	3.43e-14	0.968572	AT1G74370	-	RING/U-box domain-containing protein
BnaC06g19940D	1	3.44e-14	0.960528	AT1G79270	ECT8	uncharacterized protein
BnaCnng12850D	1	3.65e-14	0.964209	NA	-	NA
BnaCnng46950D	1	4.1e-14	0.965792	NA	-	NA
BnaA03g52450D	1	4.13e-14	0.966001	AT4G33350	-	protein TIC 22-IV
BnaA05g04970D	1	4.15e-14	0.965631	AT2G45600	-	probable carboxylesterase 8
BnaA07g32840D	1	4.25e-14	0.950061	AT1G76530	-	auxin efflux carrier family protein
BnaC02g09080D	1	5.11e-14	0.950253	AT5G19840	-	2-oxoglutarate (2OG) and Fe(II)-dependent oxygenase superfamily protein
BnaAnng26460D	1	5.53e-14	0.964905	NA	-	NA
BnaC04g46100D	1	5.89e-14	0.963169	AT2G39110	-	protein kinase superfamily protein
BnaA05g27910D	1	5.96e-14	0.951537	AT3G11050	FER2	ferritin 2
BnaA09g46620D	1	6.01e-14	0.965939	AT1G13100	CYP71B29	cytochrome P450 71B29
BnaA03g52730D	1	6.22e-14	0.968342	AT3G24610	-	putative F-box/kelch-repeat protein
BnaUnng03450D	1	6.4e-14	0.962147	NA	-	NA
BnaC06g40140D	1	7.93e-14	0.963667	AT1G80890	-	uncharacterized protein
BnaC04g05450D	1	8.28e-14	0.95072	AT2G39920	-	acid phosphatase class IIIB protein
BnaC01g10120D	1	8.42e-14	0.964945	AT4G17520	-	hyaluronan / mRNA binding family
BnaC05g14070D	1	8.76e-14	0.96333	AT1G18330	EPR1	early-phytochrome-responsive1
BnaA03g10110D	1	8.85e-14	0.961911	AT5G57790	-	uncharacterized protein
BnaA09g45940D	1	8.86e-14	0.964343	AT1G13960	WRKY4	putative WRKY transcription factor 4
BnaC03g27690D	1	8.98e-14	0.959199	AT5G50240	PIMT2	protein-l-isoaspartate methyltransferase 2
BnaC08g16850D	1	9.81e-14	0.959412	AT1G16030	Hsp70b	heat shock protein 70B
BnaA07g26400D	1	1e-13	0.972888	AT1G67480	-	F-box/kelch-repeat protein
BnaC08g26470D	1	1e-13	0.967518	AT3G55560	AGF2	AT-hook protein of GA feedback 2
BnaC08g26650D	1	1.03e-13	0.965134	AT3G55720	-	uncharacterized protein
BnaA08g01720D	1	1.05e-13	0.980489	AT1G52030	MBP2	myrosinase-binding protein 2
BnaCnng37430D	1	1.08e-13	0.965338	NA	-	NA
BnaA03g02400D	1	1.11e-13	0.971487	AT5G08240	-	uncharacterized protein
BnaUnng03570D	1	1.13e-13	0.965553	NA	-	NA
BnaC09g47910D	1	1.16e-13	0.963684	AT5G07480	KUOX1	KAR-UP oxidoreductase 1
BnaC05g07050D	1	1.18e-13	0.957052	AT1G09510	-	alcohol dehydrogenase-like protein
BnaC03g74630D	1	1.19e-13	0.960018	NA	-	NA
BnaA04g17120D	1	1.25e-13	0.951067	AT2G29370	-	tropinone reductase-like protein
BnaA09g46440D	1	1.25e-13	0.963815	AT1G13210	ACA.l	autoinhibited Ca2+/ATPase II
BnaAnng12450D	1	1.33e-13	0.964079	NA	-	NA
BnaA01g24560D	1	1.46e-13	0.984728	AT3G22640	PAP85	protein PAP85
BnaA02g01630D	1	1.5e-13	0.964585	AT5G13440	-	ubiquinol-cytochrome C reductase iron-sulfur subunit
BnaC08g33240D	1	1.51e-13	0.961899	AT2G25770	-	polyketide cyclase/dehydrase and lipid transport superfamily protein
BnaA08g07700D	1	1.57e-13	0.956683	AT1G31750	-	proline-rich family protein
BnaC08g45690D	1	1.59e-13	0.960412	AT1G03470	-	NETWORKED 3A
BnaC03g77160D	1	1.74e-13	0.961536	NA	-	NA
BnaA06g13510D	1	1.84e-13	0.963278	AT1G19390	-	putative wall-associated receptor kinase-like 11
BnaC07g17840D	1	1.93e-13	0.954412	AT5G44350	-	ethylene-responsive nuclear protein -like protein
BnaA07g22060D	1	1.99e-13	0.963079	AT1G74750	-	pentatricopeptide repeat-containing protein
BnaA04g16680D	1	2.14e-13	0.962031	AT2G28790	-	pathogenesis-related thaumatin-like protein
BnaC09g13080D	1	2.21e-13	0.951475	AT1G62770	-	plant invertase/pectin methylesterase inhibitor domain-containing protein
BnaC09g31770D	1	2.4e-13	0.971327	AT5G55135	-	uncharacterized protein
BnaA01g24070D	1	2.43e-13	0.962387	AT3G23180	-	HR-like lesion-inducing protein-like protein
BnaC08g05250D	1	2.52e-13	0.963672	NA	-	NA
BnaC02g00050D	1	2.56e-13	0.954813	AT2G35460	-	late embryogenesis abundant hydroxyproline-rich glycoprotein
BnaC09g23440D	1	2.72e-13	0.959778	AT4G12130	-	mitochondrial-type protein COG0354
BnaA05g17780D	1	2.79e-13	0.958865	AT2G19060	-	SGNH hydrolase-type esterase family protein
BnaC04g08680D	1	2.87e-13	0.956281	AT2G36640	ECP63	putative phosphotyrosine
BnaA02g08400D	1	3.22e-13	0.962122	AT5G56980	-	uncharacterized protein
BnaC09g14680D	1	3.29e-13	0.951701	AT3G31430	-	uncharacterized protein
BnaA03g40270D	1	3.3e-13	0.961137	AT5G61495	-	uncharacterized protein
BnaA02g17290D	1	3.36e-13	0.949561	AT1G75540	STH2	B-box zinc finger transcription factor BBX21
BnaCnng29780D	1	3.49e-13	0.946228	NA	-	NA
BnaC08g40310D	1	3.6e-13	0.951747	AT1G13470	-	uncharacterized protein
BnaC03g43300D	1	3.77e-13	0.959185	AT3G23410	FAO3	long-chain-alcohol oxidase FAO3
BnaA04g24580D	1	3.93e-13	0.94578	AT2G42560	-	late embryogenesis abundant domain-containing protein
BnaA08g30990D	1	4.09e-13	0.952187	NA	-	NA
BnaC07g47590D	1	4.12e-13	0.96426	AT4G38810	-	SnRK2-interacting calcium sensor SCS
BnaC04g07740D	1	4.13e-13	0.962082	AT2G37640	EXP3	expansin-A3
BnaA01g17600D	1	4.46e-13	0.962436	AT3G22980	-	ribosomal protein S5/Elongation factor G/III/V family protein
BnaA07g06750D	1	4.94e-13	0.946556	AT3G23230	-	ethylene-responsive transcription factor ERF098
BnaC09g05900D	1	5.01e-13	0.957391	AT5G63030	-	glutaredoxin-C1
BnaAnng38030D	1	5.99e-13	0.951963	NA	-	NA
BnaA09g44550D	1	6.34e-13	0.959427	AT1G18500	MAML-4	2-isopropylmalate synthase
BnaA05g17160D	1	6.69e-13	0.964222	AT3G22480	PDF2	putative prefoldin subunit 2
BnaC06g38570D	1	6.7e-13	0.961607	AT1G78070	-	transducin/WD40 repeat-like superfamily protein
BnaC02g31660D	1	6.7e-13	0.962356	AT5G45430	-	NA
BnaA01g03680D	1	6.7e-13	0.960525	AT4G33150	-	lysine-ketoglutarate reductase/saccharopine dehydrogenase bifunctional enzyme
BnaC02g43880D	1	6.76e-13	0.959046	AT5G65530	-	protein kinase family protein
BnaA05g05090D	1	6.85e-13	0.960196	AT3G61180	-	RING/U-box superfamily protein
BnaC09g22630D	1	6.9e-13	0.961718	AT4G04770	ABC1	ATP binding cassette protein 1
BnaA03g16000D	1	6.94e-13	0.971101	AT2G34740	-	probable protein phosphatase 2C 28
BnaA04g17230D	1	7.31e-13	0.951902	AT2G30100	-	pentatricopeptide repeat-containing protein
BnaC03g16550D	1	7.86e-13	0.953633	AT2G30040	MAPKKK14	mitogen-activated protein kinase kinase kinase 14
BnaA05g03160D	1	8.2e-13	0.958524	AT2G42910	-	ribose-phosphate pyrophosphokinase 4
BnaA06g38440D	1	8.57e-13	0.961525	NA	-	NA
BnaC07g14700D	1	8.72e-13	0.964138	AT1G21000	-	PLATZ transcription factor family protein
BnaC07g16620D	1	9.36e-13	0.963422	AT5G66690	UGT72E2	UDP-glycosyltransferase 72E2
BnaA09g56070D	1	9.72e-13	0.962603	NA	-	NA
BnaC01g17140D	1	9.9e-13	0.927071	AT4G25200	HSP23.6-MITO	small heat shock protein 23.6
BnaA10g19960D	1	1.07e-12	0.957444	AT5G13330	Rap2.6L	ethylene-responsive transcription factor ERF113
BnaA09g23590D	1	1.11e-12	0.954166	AT1G33590	-	leucine-rich repeat (LRR) family protein
BnaA09g49440D	1	1.2e-12	0.946694	AT1G07430	HAI2	protein phosphatase 2C 3
BnaC03g49940D	1	1.2e-12	0.965313	AT5G64250	-	Aldolase-type TIM barrel family protein
BnaA07g35220D	1	1.26e-12	0.961987	AT1G80890	-	uncharacterized protein
BnaC02g16130D	1	1.28e-12	0.95316	AT5G50360	-	uncharacterized protein
BnaA10g16490D	1	1.28e-12	0.950488	AT5G18450	-	dehydration-responsive element-binding protein 2G
BnaA03g53720D	1	1.31e-12	0.962328	AT4G37070	PLP1	patatin-related phospholipase A
BnaCnng75810D	1	1.32e-12	0.957171	NA	-	NA
BnaC04g15310D	1	1.38e-12	0.962883	AT2G29090	CYP707A2	abscisic acid 8\'-hydroxylase 2
BnaC08g19280D	1	1.45e-12	0.96827	AT1G20500	-	4-coumarate--CoA ligase-like 4
BnaC08g43420D	1	1.61e-12	0.954314	AT1G07985	-	uncharacterized protein
BnaC06g21790D	1	1.64e-12	0.955602	NA	-	NA
BnaC05g10660D	1	1.66e-12	0.962664	AT1G14430	-	glyoxal oxidase-related protein
BnaA09g21100D	1	1.68e-12	0.952333	AT4G12130	-	mitochondrial-type protein COG0354
BnaA03g08470D	1	1.77e-12	0.960955	AT5G22310	-	uncharacterized protein
BnaA08g11310D	1	1.77e-12	0.960955	AT4G34290	-	SWIB/MDM2 domain-containing protein
BnaC02g17960D	1	1.77e-12	0.960955	NA	-	NA
BnaA01g04970D	1	1.79e-12	0.960036	AT4G31890	-	armadillo/beta-catenin-like repeat-containing protein
BnaA06g22610D	1	1.79e-12	0.954197	AT3G48410	-	alpha/beta-hydrolase domain-containing protein
BnaC02g33370D	1	1.82e-12	0.960056	AT5G47610	-	RING-H2 finger protein ATL79
BnaC06g23060D	1	1.82e-12	0.960056	AT1G74410	-	RING/U-box superfamily protein
BnaCnng00160D	1	1.82e-12	0.960056	NA	-	NA
BnaC08g43070D	1	1.88e-12	0.960151	AT1G08610	-	pentatricopeptide repeat-containing protein
BnaC03g42310D	1	1.95e-12	0.949211	AT3G21720	ICL	isocitrate lyase
BnaA06g11320D	1	1.97e-12	0.953305	AT1G16850	-	uncharacterized protein
BnaA01g15820D	1	1.99e-12	0.961217	AT4G26700	FIM1	fimbrin 1
BnaA10g11240D	1	2.05e-12	0.940295	AT5G57200	-	putative clathrin assembly protein
BnaC06g22620D	1	2.07e-12	0.941239	AT1G75050	-	pathogenesis-related thaumatin-like protein protein
BnaCnng13870D	1	2.07e-12	0.941239	NA	-	NA
BnaC03g52490D	1	2.07e-12	0.963622	AT3G49340	-	putative cysteine proteinase
BnaC03g42350D	1	2.23e-12	0.954194	AT3G21760	HYR1	UDP-glycosyltransferase HYR1
BnaC05g37670D	1	2.45e-12	0.959444	AT3G15670	-	Late embryogenesis abundant protein (LEA) family protein
BnaA10g23120D	1	2.52e-12	0.952256	AT5G08240	-	uncharacterized protein
BnaC01g09630D	1	2.55e-12	0.95919	AT4G28820	-	HIT-type zinc finger protein
BnaC08g29350D	1	2.59e-12	0.961954	AT3G58630	-	sequence-specific DNA binding transcription factor
BnaA05g36380D	1	2.78e-12	0.948953	NA	-	NA
BnaA07g24700D	1	2.81e-12	0.912123	AT1G68250	-	uncharacterized protein
BnaAnng13510D	1	2.81e-12	0.912123	NA	-	NA
BnaC05g23990D	1	2.81e-12	0.912123	AT1G30850	RSH4	protein root hair specific 4
BnaC04g46020D	1	2.92e-12	0.944918	AT2G38905	-	Low temperature and salt responsive protein
BnaC04g11470D	1	3.16e-12	0.957305	AT2G33150	PKT3	3-ketoacyl-CoA thiolase 2
BnaC02g12160D	1	3.16e-12	0.955422	AT5G56550	OXS3	protein OXIDATIVE STRESS 3
BnaA05g22450D	1	3.26e-12	0.959972	AT3G17800	-	uncharacterized protein
BnaC06g28520D	1	3.34e-12	0.965108	AT1G67480	-	F-box/kelch-repeat protein
BnaAnng24890D	1	3.38e-12	0.952271	NA	-	NA
BnaA07g23810D	1	3.46e-12	0.947769	AT3G29670	-	phenolic glucoside malonyltransferase 2
BnaA03g53320D	1	3.79e-12	0.958701	AT4G35480	RHA3B	putative RING-H2 finger protein RHA3b
BnaA02g35350D	1	3.86e-12	0.955474	NA	-	NA
BnaC01g22410D	1	3.93e-12	0.961919	AT4G15500	UGT84A4	UDP-glycosyltransferase 84A4
BnaC02g11490D	1	3.95e-12	0.948499	NA	-	NA
BnaA05g34370D	1	3.96e-12	0.96153	NA	-	NA
BnaA10g20610D	1	4.1e-12	0.938297	AT5G12030	HSP17.6A	heat shock protein 17.6A
BnaA03g51270D	1	4.13e-12	0.960263	AT4G31070	-	pentatricopeptide repeat-containing protein
BnaC02g24710D	1	4.19e-12	0.917587	AT1G78000	SULTR1;2	sulfate transporter 1;2
BnaC05g10460D	1	4.21e-12	0.957106	AT1G14220	-	ribonuclease T2
BnaC03g39230D	1	4.32e-12	0.969083	AT3G15670	-	Late embryogenesis abundant protein (LEA) family protein
BnaA09g28020D	1	4.6e-12	0.955536	AT1G27300	-	uncharacterized protein
BnaA01g28090D	1	4.62e-12	0.960523	AT3G16340	PDR1	p-coumaryl alcohol exporter
BnaC08g32410D	1	5.31e-12	0.963027	AT3G62690	ATL5	RING-H2 finger protein ATL5
BnaA08g01700D	1	5.47e-12	0.959606	AT1G52040	MBP1	myrosinase-binding protein 1
BnaC03g20850D	1	5.53e-12	0.954697	NA	-	NA
BnaA03g56730D	1	5.55e-12	0.956997	NA	-	NA
BnaA01g06800D	1	6.66e-12	0.956217	AT4G30210	ATR2	NADPH--cytochrome P450 reductase 2
BnaCnng66930D	1	7.41e-12	0.958782	NA	-	NA
BnaC02g09420D	1	7.75e-12	0.946522	AT5G22290	NAC089	membrane-tethered transcription factor ANAC089
BnaA10g01070D	1	8.31e-12	0.959023	AT1G02380	-	uncharacterized protein
BnaA09g33920D	1	8.52e-12	0.955938	AT3G53720	CHX20	cation/H(+) antiporter 20
BnaC04g24670D	1	8.92e-12	0.932787	AT3G57000	-	nucleolar essential protein-related protein
BnaC08g00280D	1	1.03e-11	0.953684	NA	-	NA
BnaC09g24100D	1	1.08e-11	0.95797	AT5G19850	-	hydrolase, alpha/beta fold family protein
BnaCnng37600D	1	1.08e-11	0.957383	NA	-	NA
BnaAnng39210D	1	1.21e-11	0.957603	NA	-	NA
BnaA07g11140D	1	1.21e-11	0.95836	AT1G20990	-	Cysteine/Histidine-rich C1 domain family protein
BnaA02g19100D	1	1.23e-11	0.958445	NA	-	NA
BnaA03g06480D	1	1.24e-11	0.955359	AT5G17270	-	tetratricopeptide repeat-containing protein
BnaA10g04200D	1	1.25e-11	0.957175	AT1G06440	-	ubiquitin carboxyl-terminal hydrolase family protein
BnaA04g14130D	1	1.3e-11	0.955112	AT2G24200	-	aminopeptidase family protein
BnaC02g02020D	1	1.31e-11	0.956307	AT5G06360	-	ribosomal protein S8e family protein
BnaA03g57480D	1	1.33e-11	0.959213	NA	-	NA
BnaC03g42840D	1	1.6e-11	0.969238	AT3G22510	-	Pre-rRNA-processing protein TSR2
BnaA08g10990D	1	1.6e-11	0.956852	AT4G34710	ADC2	arginine decarboxylase 2
BnaC08g42220D	1	1.7e-11	0.957378	AT1G11050	-	protein kinase superfamily protein
BnaA07g22950D	1	1.86e-11	0.951976	AT1G72820	-	mitochondrial substrate carrier family protein
BnaC07g04160D	1	1.9e-11	0.922191	AT2G05710	ACO3	aconitate hydratase 3
BnaA10g05590D	1	1.99e-11	0.960732	AT5G49990	-	xanthine/uracil permease family protein
BnaC07g50050D	1	2.01e-11	0.955223	NA	-	NA
BnaC04g39810D	1	2.02e-11	0.952053	AT3G47570	-	putative LRR receptor-like serine/threonine-protein kinase
BnaA10g28610D	1	2.2e-11	0.957167	NA	-	NA
BnaC05g27800D	1	2.28e-11	0.955518	AT2G07240	-	cysteine-type peptidase
BnaC05g16820D	1	2.29e-11	0.951108	AT1G21540	-	probable acyl-activating enzyme 9
BnaC02g22400D	1	2.34e-11	0.953018	NA	-	NA
BnaC04g29620D	1	2.52e-11	0.955389	AT5G35460	-	uncharacterized protein
BnaA08g26600D	1	2.6e-11	0.9521	AT1G09155	PP2-B15	phloem protein 2-B15
BnaA01g01960D	1	2.71e-11	0.958604	AT4G35480	RHA3B	putative RING-H2 finger protein RHA3b
BnaCnng61580D	1	2.75e-11	0.95345	NA	-	NA
BnaA01g33800D	1	3.08e-11	0.955245	AT3G04000	-	aldehyde reductase
BnaA04g23680D	1	3.15e-11	0.955766	AT2G41060	-	RNA recognition motif-containing protein
BnaC08g28060D	1	3.48e-11	0.954818	AT3G57120	-	protein kinase family protein
BnaC01g22200D	1	3.55e-11	0.952036	AT4G15910	DI21	protein DROUGHT-INDUCED 21
BnaA06g13250D	1	3.59e-11	0.956442	AT1G19180	JAZ1	jasmonate-zim-domain protein 1
BnaC07g23950D	1	3.59e-11	0.956486	AT1G14000	VIK	VH1-interacting kinase
BnaC01g09910D	1	3.81e-11	0.955894	AT4G28510	PHB1	prohibitin 1
BnaA06g24830D	1	3.85e-11	0.959075	AT5G65890	ACR1	ACT domain repeat 1
BnaC08g08470D	1	3.95e-11	0.95459	AT1G31750	-	proline-rich family protein
BnaC08g50170D	1	4e-11	0.95852	NA	-	NA
BnaA10g01350D	1	4.26e-11	0.944997	AT1G02700	-	uncharacterized protein
BnaC03g48820D	1	4.52e-11	0.955892	AT5G65510	AIL7	AINTEGUMENTA-like 7 protein
BnaA08g27570D	1	4.55e-11	0.949563	AT1G03790	SOM	CCCH-type zinc finger protein SOMNUS
BnaCnng20110D	1	5.08e-11	0.948021	NA	-	NA
BnaC07g35780D	1	5.7e-11	0.955779	AT4G19210	RLI2	RNAse l inhibitor protein 2
BnaC06g10380D	1	6.18e-11	0.948596	AT1G53990	GLIP3	GDSL motif lipase 3
BnaA06g11030D	1	6.26e-11	0.955559	AT1G16440	RSH3	protein root hair specific 3
BnaC03g01340D	1	6.32e-11	0.954725	AT5G03610	-	GDSL esterase/lipase
BnaA08g00970D	1	6.47e-11	0.963049	AT1G53990	GLIP3	GDSL motif lipase 3
BnaC01g31940D	1	6.57e-11	0.954491	AT3G21510	AHP1	histidine-containing phosphotransmitter 1
BnaAnng27640D	1	6.67e-11	0.95615	NA	-	NA
BnaC04g50340D	1	6.69e-11	0.941907	AT2G45580	CYP76C3	cytochrome P450 76C3
BnaCnng53120D	1	6.86e-11	0.947743	NA	-	NA
BnaC03g73280D	1	7.9e-11	0.944638	NA	-	NA
BnaA01g16520D	1	9.1e-11	0.955735	AT4G27510	-	uncharacterized protein
BnaC05g00370D	1	9.15e-11	0.953892	AT1G01720	ATAF1	putative transcriptional activator with NAC domain
BnaC08g40100D	1	1.07e-10	0.950886	AT1G13810	-	restriction endonuclease, type II-like superfamily protein
BnaA05g03140D	1	1.12e-10	0.953829	AT2G42880	MPK20	mitogen-activated protein kinase 20
BnaC03g68660D	1	1.12e-10	0.951351	AT1G50460	HKL1	hexokinase-like 1
BnaCnng16280D	1	1.17e-10	0.946507	NA	-	NA
BnaA03g06890D	1	1.2e-10	0.953989	AT5G18110	NCBP	translation initiation factor NCBP
BnaA01g00230D	1	1.23e-10	0.7689	AT4G37850	-	transcription factor bHLH25
BnaA01g00620D	1	1.23e-10	0.7689	AT4G37330	CYP81D4	cytochrome P450, family 81, subfamily D, polypeptide 4
BnaA01g00640D	1	1.23e-10	0.7689	AT4G37290	-	uncharacterized protein
BnaA01g21930D	1	1.23e-10	0.7689	ATMG00570	-	NA
BnaA01g23030D	1	1.23e-10	0.7689	AT2G07190	-	uncharacterized protein
BnaA01g28010D	1	1.23e-10	0.7689	NA	-	NA
BnaA01g30130D	1	1.23e-10	0.7689	AT2G38150	-	alpha 1,4-glycosyltransferase family protein
BnaA01g30560D	1	1.23e-10	0.7689	AT3G12500	HCHIB	basic chitinase B
BnaA01g37070D	1	1.23e-10	0.7689	NA	-	NA
BnaA02g01350D	1	1.23e-10	0.7689	AT5G12990	CLE40	protein CLAVATA3/ESR-related 40
BnaA02g15240D	1	1.23e-10	0.7689	AT1G70890	MLP43	MLP-like protein 43
BnaA02g24580D	1	1.23e-10	0.7689	AT2G34690	ACD11	glycolipid transfer protein ACD11
BnaA02g31140D	1	1.23e-10	0.7689	AT5G27420	CNI1	E3 ubiquitin-protein ligase ATL31
BnaA02g32130D	1	1.23e-10	0.7689	AT5G25140	CYP71B13	cytochrome P450 71B13
BnaA03g12610D	1	1.23e-10	0.7689	AT5G52400	CYP715A1	cytochrome P450, family 715, subfamily A, polypeptide 1
BnaA03g19110D	1	1.23e-10	0.7689	NA	-	NA
BnaA03g19340D	1	1.23e-10	0.7689	AT2G41180	-	VQ motif-containing protein
BnaA03g22920D	1	1.23e-10	0.7689	AT4G00050	UNE10	transcription factor UNE10
BnaA03g34700D	1	1.23e-10	0.7689	AT3G17700	CNBT1	cyclic nucleotide-binding transporter 1
BnaA03g34770D	1	1.23e-10	0.7689	AT3G17810	PYD1	putative dihydropyrimidine dehydrogenase
BnaA03g38060D	1	1.23e-10	0.7689	AT2G05540	-	glycine-rich protein
BnaA03g39010D	1	1.23e-10	0.7689	AT2G16280	KCS9	3-ketoacyl-CoA synthase 9
BnaA03g53150D	1	1.23e-10	0.7689	AT3G30520	-	uncharacterized protein
BnaA03g53740D	1	1.23e-10	0.7689	AT1G10660	-	uncharacterized protein
BnaA03g54710D	1	1.23e-10	0.7689	NA	-	NA
BnaA03g55620D	1	1.23e-10	0.7689	NA	-	NA
BnaA04g06160D	1	1.23e-10	0.7689	AT5G28235	-	Ulp1 protease family protein
BnaA04g20440D	1	1.23e-10	0.7689	AT2G34940	VSR5	vacuolar-sorting receptor 5
BnaA04g21040D	1	1.23e-10	0.7689	AT2G35980	YLS9	protein NDR1/HIN1-like 10
BnaA04g21630D	1	1.23e-10	0.7689	NA	-	NA
BnaA04g24740D	1	1.23e-10	0.7689	AT2G43000	NAC042	NAC domain-containing protein 42
BnaA04g26790D	1	1.23e-10	0.7689	AT5G57020	NMT1	glycylpeptide N-tetradecanoyltransferase 1
BnaA04g28870D	1	1.23e-10	0.7689	NA	-	NA
BnaA05g02370D	1	1.23e-10	0.7689	AT2G41730	-	uncharacterized protein
BnaA05g07720D	1	1.23e-10	0.7689	AT2G36640	ECP63	putative phosphotyrosine
BnaA05g09290D	1	1.23e-10	0.7689	AT2G34555	ATGA2OX3	gibberellin 2-beta-dioxygenase 3
BnaA05g27260D	1	1.23e-10	0.7689	AT3G11840	PUB24	E3 ubiquitin-protein ligase PUB24
BnaA06g00810D	1	1.23e-10	0.7689	AT1G53625	-	uncharacterized protein
BnaA06g04860D	1	1.23e-10	0.7689	AT1G08440	-	aluminum-activated malate transporter 2
BnaA06g12470D	1	1.23e-10	0.7689	NA	-	NA
BnaA06g13950D	1	1.23e-10	0.7689	AT1G19770	PUP14	purine permease 14
BnaA06g15260D	1	1.23e-10	0.7689	AT1G21528	-	uncharacterized protein
BnaA06g17340D	1	1.23e-10	0.7689	AT3G47480	-	putative calcium-binding protein CML47
BnaA06g27980D	1	1.23e-10	0.7689	AT5G25930	-	protein kinase family protein with leucine-rich repeat domain
BnaA06g35710D	1	1.23e-10	0.7689	AT5G47590	-	Heat shock protein HSP20/alpha crystallin family protein
BnaA06g40530D	1	1.23e-10	0.7689	NA	-	NA
BnaA07g04100D	1	1.23e-10	0.7689	AT5G37200	-	RING/U-box domain-containing protein
BnaA07g04960D	1	1.23e-10	0.7689	NA	-	NA
BnaA07g07120D	1	1.23e-10	0.7689	AT1G30730	-	FAD-binding and BBE domain-containing protein
BnaA07g08220D	1	1.23e-10	0.7689	AT2G42790	CSY3	citrate synthase 3
BnaA07g11070D	1	1.23e-10	0.7689	AT1G21100	-	indole glucosinolate o-methyltransferase 1
BnaA07g17320D	1	1.23e-10	0.7689	AT3G57500	-	uncharacterized protein
BnaA07g29840D	1	1.23e-10	0.7689	AT1G72080	-	uncharacterized protein
BnaA08g06060D	1	1.23e-10	0.7689	AT4G16160	ATOEP16-2	outer envelope pore protein 16-2
BnaA08g10600D	1	1.23e-10	0.7689	AT4G23310	CRK23	putative cysteine-rich receptor-like protein kinase 23
BnaA08g30150D	1	1.23e-10	0.7689	NA	-	NA
BnaA09g07780D	1	1.23e-10	0.7689	AT5G66650	-	uncharacterized protein
BnaA09g22050D	1	1.23e-10	0.7689	AT5G35540	-	uncharacterized protein
BnaA09g27820D	1	1.23e-10	0.7689	AT1G27670	-	uncharacterized protein
BnaA09g30690D	1	1.23e-10	0.7689	NA	-	NA
BnaA09g41040D	1	1.23e-10	0.7689	NA	-	NA
BnaA09g45840D	1	1.23e-10	0.7689	AT1G14080	FUT6	fucosyltransferase 6
BnaA09g46230D	1	1.23e-10	0.7689	AT1G13540	-	uncharacterized protein
BnaA09g48130D	1	1.23e-10	0.7689	AT1G10530	-	uncharacterized protein
BnaA09g54300D	1	1.23e-10	0.7689	NA	-	NA
BnaA09g56790D	1	1.23e-10	0.7689	NA	-	NA
BnaA10g04610D	1	1.23e-10	0.7689	AT1G07160	-	putative protein phosphatase 2C 2
BnaA10g12440D	1	1.23e-10	0.7689	AT5G59420	ORP3C	oxysterol binding protein-related protein 3C
BnaA10g25780D	1	1.23e-10	0.7689	AT5G04380	-	S-adenosyl-L-methionine-dependent methyltransferase-like protein
BnaA10g28440D	1	1.23e-10	0.7689	NA	-	NA
BnaAnng01070D	1	1.23e-10	0.7689	NA	-	NA
BnaAnng04710D	1	1.23e-10	0.7689	NA	-	NA
BnaAnng25510D	1	1.23e-10	0.7689	NA	-	NA
BnaAnng25530D	1	1.23e-10	0.7689	NA	-	NA
BnaAnng28300D	1	1.23e-10	0.7689	NA	-	NA
BnaAnng39300D	1	1.23e-10	0.7689	NA	-	NA
BnaC01g00030D	1	1.23e-10	0.7689	AT4G38880	ASE3	amidophosphoribosyltransferase 3
BnaC01g00340D	1	1.23e-10	0.7689	AT4G39360	-	uncharacterized protein
BnaC01g01620D	1	1.23e-10	0.7689	AT4G37290	-	uncharacterized protein
BnaC01g02240D	1	1.23e-10	0.7689	AT4G36500	-	uncharacterized protein
BnaC01g02720D	1	1.23e-10	0.7689	AT4G35900	FD	Basic-leucine zipper (bZIP) transcription factor family protein
BnaC01g02970D	1	1.23e-10	0.7689	AT4G35710	-	uncharacterized protein
BnaC01g13500D	1	1.23e-10	0.7689	AT4G22070	WRKY31	WRKY DNA-binding protein 31
BnaC01g39240D	1	1.23e-10	0.7689	AT3G09020	-	alpha 1,4-glycosyltransferase family protein
BnaC01g44490D	1	1.23e-10	0.7689	NA	-	NA
BnaC02g06310D	1	1.23e-10	0.7689	AT5G15870	-	glycosyl hydrolase family 81 protein
BnaC02g08380D	1	1.23e-10	0.7689	AT5G18910	-	protein kinase family protein
BnaC02g40570D	1	1.23e-10	0.7689	NA	-	NA
BnaC03g04440D	1	1.23e-10	0.7689	NA	-	NA
BnaC03g11980D	1	1.23e-10	0.7689	AT3G47580	-	Leucine-rich repeat protein kinase family protein
BnaC03g17240D	1	1.23e-10	0.7689	AT2G31060	-	elongation factor family protein
BnaC03g21440D	1	1.23e-10	0.7689	NA	-	NA
BnaC03g22430D	1	1.23e-10	0.7689	AT4G03160	-	uncharacterized protein
BnaC03g24240D	1	1.23e-10	0.7689	AT2G43535	-	defensin-like protein 196
BnaC03g43950D	1	1.23e-10	0.7689	AT3G54660	GR	glutathione reductase
BnaC03g43970D	1	1.23e-10	0.7689	AT4G21100	DDB1B	DNA damage-binding protein 1b
BnaC03g52730D	1	1.23e-10	0.7689	AT3G48850	PHT3;2	phosphate transporter 3;2
BnaC03g61280D	1	1.23e-10	0.7689	AT4G37710	-	VQ motif-containing protein
BnaC03g68910D	1	1.23e-10	0.7689	AT1G51310	-	tRNA (5-methylaminomethyl-2-thiouridylate)-methyltransferase
BnaC04g06550D	1	1.23e-10	0.7689	AT2G38790	-	uncharacterized protein
BnaC04g08500D	1	1.23e-10	0.7689	NA	-	NA
BnaC04g10970D	1	1.23e-10	0.7689	NA	-	NA
BnaC04g45190D	1	1.23e-10	0.7689	AT2G37450	-	nodulin MtN21 /EamA-like transporter family protein
BnaC04g47880D	1	1.23e-10	0.7689	AT2G41850	PGAZAT	polygalacturonase ADPG2
BnaC04g48240D	1	1.23e-10	0.7689	AT2G42350	-	RING-H2 finger protein ATL40
BnaC04g48620D	1	1.23e-10	0.7689	AT2G43000	NAC042	NAC domain-containing protein 42
BnaC04g55340D	1	1.23e-10	0.7689	NA	-	NA
BnaC05g08670D	1	1.23e-10	0.7689	AT1G11350	SD1-13	G-type lectin S-receptor-like serine/threonine-protein kinase SD1-13
BnaC05g16070D	1	1.23e-10	0.7689	AT1G20850	XCP2	xylem cysteine proteinase 2
BnaC05g18140D	1	1.23e-10	0.7689	AT1G22890	-	uncharacterized protein
BnaC05g24760D	1	1.23e-10	0.7689	AT1G32560	-	Late embryogenesis abundant protein, group 1 protein
BnaC05g27870D	1	1.23e-10	0.7689	AT1G35210	-	uncharacterized protein
BnaC05g28540D	1	1.23e-10	0.7689	AT5G63900	-	Acyl-CoA N-acyltransferase with RING/FYVE/PHD-type zinc finger domain
BnaC05g40280D	1	1.23e-10	0.7689	AT2G16365	-	F-box protein
BnaC05g43010D	1	1.23e-10	0.7689	AT3G10020	-	uncharacterized protein
BnaC05g43620D	1	1.23e-10	0.7689	AT3G09260	PYK10	beta-glucosidase 23
BnaC06g00390D	1	1.23e-10	0.7689	NA	-	NA
BnaC06g08230D	1	1.23e-10	0.7689	NA	-	NA
BnaC06g11180D	1	1.23e-10	0.7689	NA	-	NA
BnaC06g11470D	1	1.23e-10	0.7689	AT4G15010	-	mitochondrial substrate carrier family protein
BnaC06g22130D	1	1.23e-10	0.7689	NA	-	NA
BnaC06g30680D	1	1.23e-10	0.7689	AT1G69490	NAP	NAC transcription factor protein family
BnaC06g41730D	1	1.23e-10	0.7689	NA	-	NA
BnaC07g12450D	1	1.23e-10	0.7689	NA	-	NA
BnaC07g25960D	1	1.23e-10	0.7689	AT3G30210	MYB121	myb domain protein 121
BnaC07g27050D	1	1.23e-10	0.7689	AT5G49130	-	MATE efflux family protein
BnaC07g27590D	1	1.23e-10	0.7689	AT2G38470	WRKY33	putative WRKY transcription factor 33
BnaC07g31940D	1	1.23e-10	0.7689	AT3G50900	-	uncharacterized protein
BnaC07g39490D	1	1.23e-10	0.7689	AT4G25310	-	2-oxoglutarate (2OG) and Fe(II)-dependent oxygenase superfamily protein
BnaC08g00190D	1	1.23e-10	0.7689	NA	-	NA
BnaC08g03100D	1	1.23e-10	0.7689	AT3G17650	YSL5	putative metal-nicotianamine transporter YSL5
BnaC08g05780D	1	1.23e-10	0.7689	NA	-	NA
BnaC08g07210D	1	1.23e-10	0.7689	AT2G28920	-	RING/U-box domain-containing protein
BnaC08g10480D	1	1.23e-10	0.7689	NA	-	NA
BnaC08g11340D	1	1.23e-10	0.7689	AT4G18250	-	putative receptor serine/threonine kinase
BnaC08g17800D	1	1.23e-10	0.7689	AT1G18150	ATMPK8	mitogen-activated protein kinase 8
BnaC08g29220D	1	1.23e-10	0.7689	AT3G47680	-	DNA binding protein
BnaC08g36820D	1	1.23e-10	0.7689	AT1G19220	ARF19	auxin response factor 19
BnaC08g37580D	1	1.23e-10	0.7689	AT2G04040	TX1	MATE efflux family protein DTX1
BnaC08g38910D	1	1.23e-10	0.7689	AT1G15385	-	uncharacterized protein
BnaC09g02620D	1	1.23e-10	0.7689	AT5G49130	-	MATE efflux family protein
BnaC09g10690D	1	1.23e-10	0.7689	AT1G62400	HT1	protein high leaf temperature 1
BnaC09g24090D	1	1.23e-10	0.7689	NA	-	NA
BnaC09g26540D	1	1.23e-10	0.7689	AT5G50200	WR3	high-affinity nitrate transporter 3.1
BnaC09g35030D	1	1.23e-10	0.7689	AT5G19140	AILP1	aluminum induced protein with YGL and LRDR motifs
BnaC09g52570D	1	1.23e-10	0.7689	AT3G25770	AOC2	NA
BnaCnng00220D	1	1.23e-10	0.7689	NA	-	NA
BnaCnng05370D	1	1.23e-10	0.7689	NA	-	NA
BnaCnng09350D	1	1.23e-10	0.7689	NA	-	NA
BnaCnng12410D	1	1.23e-10	0.7689	NA	-	NA
BnaCnng14810D	1	1.23e-10	0.7689	NA	-	NA
BnaCnng17470D	1	1.23e-10	0.7689	NA	-	NA
BnaCnng30320D	1	1.23e-10	0.7689	NA	-	NA
BnaCnng32820D	1	1.23e-10	0.7689	NA	-	NA
BnaCnng34410D	1	1.23e-10	0.7689	NA	-	NA
BnaCnng39140D	1	1.23e-10	0.7689	NA	-	NA
BnaCnng41420D	1	1.23e-10	0.7689	NA	-	NA
BnaCnng43840D	1	1.23e-10	0.7689	NA	-	NA
BnaCnng50300D	1	1.23e-10	0.7689	NA	-	NA
BnaCnng55010D	1	1.23e-10	0.7689	NA	-	NA
BnaCnng55530D	1	1.23e-10	0.7689	NA	-	NA
BnaCnng58060D	1	1.23e-10	0.7689	NA	-	NA
BnaCnng58490D	1	1.23e-10	0.7689	NA	-	NA
BnaCnng62140D	1	1.23e-10	0.7689	NA	-	NA
BnaCnng69140D	1	1.23e-10	0.7689	NA	-	NA
BnaCnng70460D	1	1.23e-10	0.7689	NA	-	NA
BnaCnng70890D	1	1.23e-10	0.7689	NA	-	NA
BnaC07g00780D	1	1.23e-10	0.949018	AT2G20180	PIL5	transcription factor PIF1
BnaC08g32790D	1	1.27e-10	0.949243	AT3G63350	AT-HSFA7B	heat stress transcription factor A-7b
BnaA02g31990D	1	1.32e-10	0.951758	AT5G25450	-	cytochrome bd ubiquinol oxidase
BnaA08g30440D	1	1.42e-10	0.942382	NA	-	NA
BnaC03g70520D	1	1.5e-10	0.956592	AT1G78780	-	pathogenesis-related protein
BnaA03g24280D	1	1.52e-10	0.932207	AT4G10250	ATHSP22.0	heat shock protein 22
BnaC04g08310D	1	1.55e-10	0.966895	AT2G36950	-	heavy-metal-associated domain-containing protein
BnaA07g31620D	1	1.59e-10	0.956022	AT1G74510	-	F-box/kelch-repeat protein
BnaC09g30740D	1	1.6e-10	0.949798	AT5G54300	-	uncharacterized protein
BnaA02g34800D	1	1.7e-10	0.94862	AT5G66400	RAB18	dehydrin Rab18
BnaA07g23860D	1	1.82e-10	0.952064	AT1G70350	-	uncharacterized protein
BnaA10g13130D	1	1.83e-10	0.949828	AT5G60300	-	L-type lectin-domain containing receptor kinase I.9
BnaA10g21560D	1	1.86e-10	0.952083	AT5G10730	-	Rossmann-fold NAD(P)-binding domain-containing protein
BnaCnng19600D	1	2.02e-10	0.949821	NA	-	NA
BnaA08g10870D	1	2.13e-10	0.939153	AT4G35090	CAT2	catalase 2
BnaA02g27870D	1	2.19e-10	0.94027	AT3G26210	CYP71B23	cytochrome P450 71B23
BnaA06g21930D	1	2.21e-10	0.939017	AT5G62490	HVA22B	HVA22-like protein b
BnaC03g52640D	1	2.21e-10	0.950675	AT3G13470	-	TCP-1/cpn60 chaperonin family protein
BnaA03g24980D	1	2.24e-10	0.945356	AT4G12130	-	mitochondrial-type protein COG0354
BnaA06g19450D	1	2.28e-10	0.951563	ATCG00670	-	NA
BnaA03g38770D	1	2.3e-10	0.932906	AT2G15020	-	uncharacterized protein
BnaC01g41320D	1	2.34e-10	0.949137	NA	-	NA
BnaAnng30650D	1	2.36e-10	0.946135	NA	-	NA
BnaA07g37000D	1	2.37e-10	0.944806	NA	-	NA
BnaA03g37000D	1	2.44e-10	0.951713	AT3G23180	-	HR-like lesion-inducing protein-like protein
BnaA01g03470D	1	2.45e-10	0.955344	AT4G33467	-	uncharacterized protein
BnaC03g10790D	1	2.52e-10	0.949336	AT5G22290	NAC089	membrane-tethered transcription factor ANAC089
BnaC02g11120D	1	2.6e-10	0.962434	AT5G57900	SKIP1	F-box protein SKIP1
BnaC03g25430D	1	2.86e-10	0.953996	AT2G45740	PEX11D	peroxisomal membrane protein 11D
BnaC03g53230D	1	2.88e-10	0.950677	AT1G08800	-	uncharacterized protein
BnaA01g14560D	1	2.98e-10	0.912855	AT4G25200	HSP23.6-MITO	small heat shock protein 23.6
BnaC09g05370D	1	3.03e-10	0.944535	AT5G61590	-	ethylene-responsive transcription factor ERF107
BnaCnng04490D	1	3.05e-10	0.95177	NA	-	NA
BnaA09g19450D	1	3.13e-10	0.950468	AT2G04030	CR88	chloroplast heat shock protein 90
BnaC01g16080D	1	3.13e-10	0.950182	AT4G24220	VEP1	3-oxo-Delta(4,5)-steroid 5-beta-reductase
BnaC06g00660D	1	3.18e-10	0.938327	AT1G44414	-	uncharacterized protein
BnaA01g13550D	1	3.21e-10	0.951609	AT4G23930	-	late embryogenesis abundant hydroxyproline-rich glycoprotein
BnaA07g34760D	1	3.21e-10	0.917135	AT2G21820	-	uncharacterized protein
BnaC09g54150D	1	3.23e-10	0.951692	NA	-	NA
BnaC07g43150D	1	3.45e-10	0.951509	AT4G31120	SKB1	protein arginine N-methyltransferase 5
BnaA02g21590D	1	3.48e-10	0.949798	AT4G11800	-	calcineurin-like phosphoesterase domain-containing protein
BnaCnng23520D	1	3.51e-10	0.949436	NA	-	NA
BnaC02g46140D	1	3.55e-10	0.941528	NA	-	NA
BnaC07g35250D	1	3.59e-10	0.951323	AT4G18360	-	glycolate oxidase
BnaA04g15450D	1	4.42e-10	0.94885	AT2G26750	-	alpha/beta-hydrolases superfamily protein
BnaC01g20750D	1	4.46e-10	0.949187	AT4G28240	-	putative wound-responsive protein
BnaAnng41170D	1	4.47e-10	0.948344	NA	-	NA
BnaA08g09810D	1	4.58e-10	0.939913	AT4G21120	AAT1	amino acid transporter 1
BnaA09g28900D	1	4.58e-10	0.939913	AT1G26420	-	FAD-binding and BBE domain-containing protein
BnaC01g27000D	1	4.58e-10	0.939913	ATMG00410	-	NA
BnaA10g25140D	1	4.62e-10	0.954107	AT5G05250	-	uncharacterized protein
BnaA06g09810D	1	4.82e-10	0.948788	AT1G15100	RHA2A	E3 ubiquitin-protein ligase RHA2A
BnaC09g44630D	1	4.93e-10	0.905409	AT5G12030	HSP17.6A	heat shock protein 17.6A
BnaCnng77100D	1	4.94e-10	0.943007	NA	-	NA
BnaA08g25700D	1	5.01e-10	0.947416	AT1G10520	-	DNA polymerase lambda subunit
BnaC06g03050D	1	5.25e-10	0.940844	AT1G50020	-	uncharacterized protein
BnaA02g06620D	1	5.28e-10	0.948606	AT5G59950	-	RNA recognition motif-containing protein
BnaC09g33900D	1	5.29e-10	0.949323	AT1G07150	MAPKKK13	mitogen-activated protein kinase kinase kinase 13
BnaC09g35830D	1	5.39e-10	0.944644	AT5G60540	PDX2	Pyridoxal biosynthesis protein PDX2
BnaC02g46470D	1	5.52e-10	0.942379	NA	-	NA
BnaCnng69870D	1	5.53e-10	0.947623	NA	-	NA
BnaA01g03020D	1	5.68e-10	0.968712	AT4G34135	UGT73B2	UDP-glucosyltransferase 73B2
BnaC05g20360D	1	6.44e-10	0.951559	AT1G26420	-	FAD-binding and BBE domain-containing protein
BnaC03g31360D	1	6.45e-10	0.915699	AT1G63440	HMA5	putative copper-transporting ATPase HMA5
BnaC02g35060D	1	6.99e-10	0.949288	NA	-	NA
BnaC08g19610D	1	7.01e-10	0.936799	AT1G21000	-	PLATZ transcription factor family protein
BnaC09g12360D	1	7.1e-10	0.961694	AT1G64110	-	transcription factor DUO1
BnaC05g15020D	1	7.28e-10	0.926181	AT1G19490	-	basic-leucine zipper transcription factor family protein
BnaC07g11020D	1	7.66e-10	0.950589	AT1G24575	-	uncharacterized protein
BnaA07g37860D	1	7.78e-10	0.946206	NA	-	NA
BnaA06g14840D	1	7.8e-10	0.947961	AT1G21000	-	PLATZ transcription factor family protein
BnaC07g35550D	1	8.78e-10	0.951287	AT4G19030	NLM1	aquaporin NIP1-1
BnaA03g23240D	1	9.4e-10	0.932846	AT5G49700	-	Predicted AT-hook DNA-binding family protein
BnaC02g02150D	1	9.43e-10	0.944515	AT5G05965	-	uncharacterized protein
BnaC05g22390D	1	9.49e-10	0.944972	AT1G29370	-	Kinase-related protein
BnaCnng07650D	1	9.57e-10	0.937869	NA	-	NA
BnaC01g41510D	1	9.74e-10	0.951162	NA	-	NA
BnaA10g07450D	1	9.87e-10	0.944075	AT5G52420	-	uncharacterized protein
BnaC01g42150D	1	1.01e-09	0.939189	NA	-	NA
BnaAnng39320D	1	1.03e-09	0.939118	NA	-	NA
BnaA03g12240D	1	1.06e-09	0.936819	AT5G53500	-	transducin/WD40 domain-containing protein
BnaA10g29810D	1	1.07e-09	0.943719	NA	-	NA
BnaC07g30630D	1	1.16e-09	0.947926	AT5G23690	-	polynucleotide adenylyltransferase family protein
BnaC07g31230D	1	1.2e-09	0.944279	AT5G61495	-	uncharacterized protein
BnaA10g02700D	1	1.28e-09	0.950311	AT1G04560	-	AWPM-19-like family protein
BnaA07g28320D	1	1.32e-09	0.951585	AT1G69790	-	putative protein serine/threonine kinase
BnaC02g05000D	1	1.35e-09	0.951751	AT5G13760	-	plasma-membrane choline transporter family protein
BnaA02g00730D	1	1.37e-09	0.937381	AT2G35460	-	late embryogenesis abundant hydroxyproline-rich glycoprotein
BnaC02g24390D	1	1.42e-09	0.952777	AT1G75490	-	dehydration-responsive element-binding protein 2D
BnaC01g37990D	1	1.42e-09	0.945764	AT3G13100	MRP7	ABC transporter C family member 7
BnaC05g02750D	1	1.42e-09	0.942717	AT1G50920	-	nucleolar GTP-binding protein 1
BnaA09g11450D	1	1.49e-09	0.948195	AT5G41620	-	uncharacterized protein
BnaC08g37510D	1	1.54e-09	0.952791	AT1G17810	BETA-TIP	beta-tonoplast intrinsic protein
BnaC06g00910D	1	1.58e-09	0.946766	NA	-	NA
BnaC04g02990D	1	1.74e-09	0.958265	AT2G43535	-	defensin-like protein 196
BnaC06g22140D	1	1.77e-09	0.936707	AT5G44430	PDF1.2c	defensin-like protein
BnaCnng19790D	1	1.83e-09	0.944155	NA	-	NA
BnaC08g37250D	1	1.84e-09	0.943177	AT1G18500	MAML-4	2-isopropylmalate synthase
BnaUnng05320D	1	1.87e-09	0.944847	NA	-	NA
BnaA06g04640D	1	1.95e-09	0.951779	AT1G08170	-	histone H2B
BnaC06g31430D	1	2e-09	0.952014	AT1G70420	-	uncharacterized protein
BnaCnng26550D	1	2.03e-09	0.945692	NA	-	NA
BnaA01g14590D	1	2.05e-09	0.944744	AT4G25230	RIN2	E3 ubiquitin protein ligase RIN2
BnaA03g51860D	1	2.07e-09	0.946316	AT4G32010	HSL1	B3 domain-containing transcription repressor VAL2
BnaA03g43600D	1	2.11e-09	0.943774	AT2G07680	MRP11	multidrug resistance-associated protein 11
BnaC02g23750D	1	2.14e-09	0.945914	AT1G75540	STH2	B-box zinc finger transcription factor BBX21
BnaA03g21970D	1	2.19e-09	0.940072	AT2G29450	GSTU5	glutathione S-transferase tau 5
BnaC09g47250D	1	2.19e-09	0.94108	AT5G08790	ATAF2	protein ATAF2
BnaC06g37130D	1	2.22e-09	0.940971	AT1G76390	-	U-box domain-containing protein 43
BnaA03g58000D	1	2.48e-09	0.938623	NA	-	NA
BnaA07g01730D	1	2.55e-09	0.930644	AT2G18570	-	UDP-glycosyltransferase 72D1
BnaA09g41910D	1	2.58e-09	0.951861	AT2G23640	RTNLB13	reticulon-like protein B13
BnaC07g32570D	1	2.71e-09	0.936746	AT3G51880	HMGB1	high mobility group protein B1
BnaC01g32670D	1	2.71e-09	0.950128	AT3G20250	PUM5	pumilio 5
BnaA06g40840D	1	2.77e-09	0.933285	NA	-	NA
BnaC07g25090D	1	2.85e-09	0.939707	AT3G28450	-	leucine-rich repeat protein kinase-like protein
BnaA01g16330D	1	2.88e-09	0.824331	AT4G27300	-	G-type lectin S-receptor-like serine/threonine-protein kinase SD1-1
BnaA03g08930D	1	2.88e-09	0.824331	AT4G07950	-	DNA-directed RNA polymerase, subunit M
BnaA03g09640D	1	2.88e-09	0.824331	AT5G59190	-	subtilase family protein
BnaA03g25000D	1	2.88e-09	0.824331	AT4G12220	-	uncharacterized protein
BnaA03g32640D	1	2.88e-09	0.824331	AT3G13080	MRP3	ABC transporter C family member 3
BnaA03g59930D	1	2.88e-09	0.824331	NA	-	NA
BnaA04g06980D	1	2.88e-09	0.824331	AT4G23180	CRK10	cysteine-rich receptor-like protein kinase 10
BnaA04g11840D	1	2.88e-09	0.824331	AT4G39600	-	putative F-box/kelch-repeat protein
BnaA04g20280D	1	2.88e-09	0.824331	AT2G34610	-	uncharacterized protein
BnaA05g21490D	1	2.88e-09	0.824331	NA	-	NA
BnaA05g26660D	1	2.88e-09	0.824331	AT3G12490	CYSB	cysteine proteinase inhibitor 6
BnaA06g13200D	1	2.88e-09	0.824331	AT1G19020	-	uncharacterized protein
BnaA06g19110D	1	2.88e-09	0.824331	AT3G48850	PHT3;2	phosphate transporter 3;2
BnaA06g20570D	1	2.88e-09	0.824331	AT3G47480	-	putative calcium-binding protein CML47
BnaA07g08040D	1	2.88e-09	0.824331	AT1G29290	-	uncharacterized protein
BnaA07g21330D	1	2.88e-09	0.824331	AT1G76590	-	PLATZ transcription factor family protein
BnaA07g26130D	1	2.88e-09	0.824331	AT1G66880	-	serine/threonine protein kinase
BnaA08g21590D	1	2.88e-09	0.824331	AT1G20860	PHT1;8	phosphate transporter 1;8
BnaA09g02180D	1	2.88e-09	0.824331	AT5G40310	-	exonuclease family protein
BnaA09g10610D	1	2.88e-09	0.824331	NA	-	NA
BnaA09g38480D	1	2.88e-09	0.824331	AT2G43130	ARA4	Ras-related protein ARA-4
BnaA09g38690D	1	2.88e-09	0.824331	AT3G60720	PDLP8	plasmodesmata-located protein 8
BnaA09g48850D	1	2.88e-09	0.824331	AT2G45820	-	Remorin family protein
BnaA09g51350D	1	2.88e-09	0.824331	AT4G38370	-	phosphoglycerate mutase-like protein
BnaA10g15950D	1	2.88e-09	0.824331	AT5G19110	-	Eukaryotic aspartyl protease family protein
BnaAnng15660D	1	2.88e-09	0.824331	NA	-	NA
BnaAnng27630D	1	2.88e-09	0.824331	NA	-	NA
BnaAnng29550D	1	2.88e-09	0.824331	NA	-	NA
BnaC01g28790D	1	2.88e-09	0.824331	AT1G60750	-	probable aldo-keto reductase 6
BnaC01g33240D	1	2.88e-09	0.824331	AT3G19615	-	uncharacterized protein
BnaC01g41660D	1	2.88e-09	0.824331	NA	-	NA
BnaC02g18200D	1	2.88e-09	0.824331	AT1G14800	-	Nucleic acid-binding, OB-fold-like protein
BnaC02g26860D	1	2.88e-09	0.824331	NA	-	NA
BnaC02g28180D	1	2.88e-09	0.824331	NA	-	NA
BnaC02g30530D	1	2.88e-09	0.824331	AT5G64220	-	calmodulin-binding transcription activator 2
BnaC02g35440D	1	2.88e-09	0.824331	NA	-	NA
BnaC03g20420D	1	2.88e-09	0.824331	AT2G36950	-	heavy-metal-associated domain-containing protein
BnaC03g28470D	1	2.88e-09	0.824331	AT4G09130	-	putative RING-H2 finger protein ATL37
BnaC03g40160D	1	2.88e-09	0.824331	AT3G17710	-	F-box protein
BnaC04g41930D	1	2.88e-09	0.824331	AT2G31050	-	cupredoxin domain-containing protein
BnaC04g45010D	1	2.88e-09	0.824331	AT2G35980	YLS9	protein NDR1/HIN1-like 10
BnaC05g00550D	1	2.88e-09	0.824331	AT1G01453	-	uncharacterized protein
BnaC05g02440D	1	2.88e-09	0.824331	AT1G04350	-	1-aminocyclopropane-1-carboxylate oxidase-like 6
BnaC05g04830D	1	2.88e-09	0.824331	AT1G07000	EXO70B2	exocyst subunit exo70 family protein B2
BnaC05g24660D	1	2.88e-09	0.824331	AT2G35300	LEA18	late embryogenesis abundant protein 4-2
BnaC05g34940D	1	2.88e-09	0.824331	NA	-	NA
BnaC05g39430D	1	2.88e-09	0.824331	AT3G14225	GLIP4	GDSL esterase/lipase 4
BnaC06g22220D	1	2.88e-09	0.824331	AT1G75750	GASA1	GA-responsive GAST1 protein-like protein
BnaC06g26410D	1	2.88e-09	0.824331	AT1G49040	SCD1	protein STOMATAL CYTOKINESIS-DEFECTIVE 1
BnaC07g05250D	1	2.88e-09	0.824331	AT2G15780	-	Cupredoxin superfamily protein
BnaC07g25620D	1	2.88e-09	0.824331	NA	-	NA
BnaC07g29900D	1	2.88e-09	0.824331	AT2G21410	VHA-A2	vacuolar proton ATPase A2
BnaC07g33970D	1	2.88e-09	0.824331	AT4G16820	PLA-I{beta]2	phospholipase A1-Ibeta2
BnaC07g35850D	1	2.88e-09	0.824331	AT4G23180	CRK10	cysteine-rich receptor-like protein kinase 10
BnaC07g38360D	1	2.88e-09	0.824331	AT4G23560	GH9B15	glycosyl hydrolase 9B15
BnaC08g26500D	1	2.88e-09	0.824331	NA	-	NA
BnaC08g32270D	1	2.88e-09	0.824331	NA	-	NA
BnaC09g01910D	1	2.88e-09	0.824331	AT5G39860	PRE1	bHLH transcription factor PRE1
BnaC09g18470D	1	2.88e-09	0.824331	AT5G44390	-	FAD-binding Berberine family protein
BnaC09g49600D	1	2.88e-09	0.824331	AT5G05900	-	UDP-glycosyltransferase 76C3
BnaCnng01370D	1	2.88e-09	0.824331	NA	-	NA
BnaCnng12580D	1	2.88e-09	0.824331	NA	-	NA
BnaCnng24090D	1	2.88e-09	0.824331	NA	-	NA
BnaCnng37850D	1	2.88e-09	0.824331	NA	-	NA
BnaCnng47010D	1	2.88e-09	0.824331	NA	-	NA
BnaCnng62410D	1	2.88e-09	0.824331	NA	-	NA
BnaCnng63160D	1	2.88e-09	0.824331	NA	-	NA
BnaCnng64150D	1	2.88e-09	0.824331	NA	-	NA
BnaCnng64170D	1	2.88e-09	0.824331	NA	-	NA
BnaCnng64540D	1	2.88e-09	0.824331	NA	-	NA
BnaCnng65540D	1	2.88e-09	0.824331	NA	-	NA
BnaCnng67340D	1	2.88e-09	0.824331	NA	-	NA
BnaA02g32240D	1	2.91e-09	0.933085	AT5G24940	-	putative protein phosphatase 2C 71
BnaC04g48980D	1	2.99e-09	0.943028	AT2G43500	-	nodule inception protein-like protein 8
BnaA02g25460D	1	3.17e-09	0.947056	AT5G47460	-	pentatricopeptide repeat-containing protein
BnaA09g41390D	1	3.17e-09	0.947056	AT2G24440	-	selenium binding protein
BnaC02g05530D	1	3.35e-09	0.951566	AT5G14570	NRT2.7	high affinity nitrate transporter 2.7
BnaC03g10560D	1	3.41e-09	0.952318	AT5G21280	-	hydroxyproline-rich glycoprotein family protein
BnaC04g28440D	1	3.53e-09	0.940006	AT3G51920	CAM9	calmodulin-like protein 9
BnaCnng40170D	1	3.56e-09	0.946971	NA	-	NA
BnaC01g20380D	1	3.59e-09	0.94125	AT4G27730	OPT6	oligopeptide transporter
BnaC02g45160D	1	3.81e-09	0.963004	NA	-	NA
BnaC05g25740D	1	3.91e-09	0.934432	NA	-	NA
BnaA01g23870D	1	3.94e-09	0.946588	AT1G64940	CYP89A6	cytochrome P450, family 87, subfamily A, polypeptide 6
BnaA08g12340D	1	3.97e-09	0.930747	AT4G31830	-	uncharacterized protein
BnaC04g08040D	1	4.08e-09	0.942671	AT2G37240	-	Thioredoxin superfamily protein
BnaA02g15100D	1	4.18e-09	0.941674	AT1G20140	SK4	SKP1-like protein 4
BnaC07g13620D	1	4.25e-09	0.943148	NA	-	NA
BnaC08g13970D	1	4.25e-09	0.940693	AT1G10070	BCAT-2	branched-chain-amino-acid aminotransferase 2
BnaC07g40210D	1	4.4e-09	0.947429	AT4G26330	UNE17	protein UNFERTILIZED EMBRYO SAC 17
BnaA04g28400D	1	4.66e-09	0.952026	NA	-	NA
BnaA04g22250D	1	4.74e-09	0.94394	AT2G38905	-	Low temperature and salt responsive protein
BnaC05g06650D	1	4.84e-09	0.925066	AT1G09155	PP2-B15	phloem protein 2-B15
BnaC07g12900D	1	4.91e-09	0.93992	AT1G23970	-	uncharacterized protein
BnaC07g46820D	1	4.99e-09	0.942027	AT4G37890	EDA40	protein EMBRYO SAC DEVELOPMENT ARREST 40
BnaC06g08050D	1	5.04e-09	0.943887	NA	-	NA
BnaC02g44440D	1	5.04e-09	0.93474	NA	-	NA
BnaA09g48450D	1	5.11e-09	0.944946	AT1G09530	PIF3	transcription factor PIF3
BnaA05g19530D	1	5.2e-09	0.971856	AT3G21720	ICL	isocitrate lyase
BnaC08g08800D	1	5.5e-09	0.935592	AT5G48820	ICK6	cyclin-dependent kinase inhibitor 3
BnaA06g27780D	1	5.72e-09	0.934437	AT5G25520	-	SPOC and transcription elongation factor S-II domain protein
BnaA07g08710D	1	5.78e-09	0.949066	NA	-	NA
BnaA06g32160D	1	5.86e-09	0.94495	AT3G27350	-	uncharacterized protein
BnaC07g43880D	1	6.2e-09	0.935941	AT4G32650	KAT3	potassium channel KAT3
BnaCnng04920D	1	6.25e-09	0.924582	NA	-	NA
BnaC04g40330D	1	6.3e-09	0.937908	AT2G29200	PUM1	pumilio 1
BnaC04g12340D	1	6.33e-09	0.943549	AT2G31470	DOR	F-box protein DOR
BnaA10g13320D	1	6.6e-09	0.935427	AT5G60540	PDX2	Pyridoxal biosynthesis protein PDX2
BnaC02g11320D	1	6.71e-09	0.939278	AT5G57710	-	protein SUPPRESSOR OF MAX2 1
BnaA02g35740D	1	6.97e-09	0.924511	NA	-	NA
BnaA07g16500D	1	6.97e-09	0.924511	AT4G13420	HAK5	potassium transporter 5
BnaC04g03770D	1	6.97e-09	0.924511	AT2G44480	BGLU17	beta glucosidase 17
BnaC04g41950D	1	6.97e-09	0.924511	AT2G31050	-	cupredoxin domain-containing protein
BnaC06g31440D	1	6.97e-09	0.924511	NA	-	NA
BnaA08g21450D	1	7.06e-09	0.923298	AT1G21130	-	Indole glucosinolate O-methyltransferase 4
BnaC07g10100D	1	7.06e-09	0.923298	AT1G29100	-	heavy-metal-associated domain-containing protein
BnaC08g08610D	1	7.06e-09	0.923298	AT4G13510	AMT1;1	ammonium transporter 1;1
BnaA04g10320D	1	7.15e-09	0.937793	AT5G40470	-	RNI-like superfamily protein
BnaC09g54690D	1	7.18e-09	0.921957	NA	-	NA
BnaCnng07100D	1	7.18e-09	0.921957	NA	-	NA
BnaC07g11320D	1	7.21e-09	0.944352	AT1G27300	-	uncharacterized protein
BnaA08g30010D	1	7.31e-09	0.982438	NA	-	NA
BnaA03g20300D	1	7.36e-09	0.920466	AT2G43580	-	chitinase family protein
BnaA05g04520D	1	7.36e-09	0.920466	AT2G45040	-	matrixin family protein
BnaA05g33880D	1	7.36e-09	0.920466	AT3G01420	DOX1	alpha-dioxygenase
BnaC08g25210D	1	7.36e-09	0.920466	AT3G54420	EP3	chitinase class IV
BnaCnng12090D	1	7.36e-09	0.920466	NA	-	NA
BnaCnng61120D	1	7.36e-09	0.920466	NA	-	NA
BnaC03g08050D	1	7.44e-09	0.941349	AT5G16840	BPA1	binding partner of acd11 1
BnaC01g14580D	1	7.52e-09	0.936238	AT4G22990	-	SPX domain-containing membrane protein
BnaA07g11120D	1	7.59e-09	0.918797	AT1G21010	-	uncharacterized protein
BnaA10g07170D	1	7.59e-09	0.918797	AT5G25180	CYP71B14	cytochrome P450 71B14
BnaAnng07830D	1	7.59e-09	0.918797	NA	-	NA
BnaC05g22700D	1	7.59e-09	0.918797	AT1G29740	-	Leucine-rich repeat transmembrane protein kinase
BnaC08g19690D	1	7.59e-09	0.918797	AT1G21130	-	Indole glucosinolate O-methyltransferase 4
BnaC08g26490D	1	7.59e-09	0.918797	AT3G55570	-	uncharacterized protein
BnaA02g02870D	1	7.6e-09	0.852923	AT5G15870	-	glycosyl hydrolase family 81 protein
BnaA02g13460D	1	7.6e-09	0.852923	AT1G67990	TSM1	tapetum-specific methyltransferase 1
BnaA02g25190D	1	7.6e-09	0.852923	NA	-	NA
BnaA03g21640D	1	7.6e-09	0.852923	AT2G47150	-	Rossmann-fold NAD(P)-binding domain-containing protein
BnaA03g57980D	1	7.6e-09	0.852923	NA	-	NA
BnaA04g14880D	1	7.6e-09	0.852923	AT2G25470	RLP21	receptor like protein 21
BnaA05g22700D	1	7.6e-09	0.852923	AT1G48325	-	uncharacterized protein
BnaA06g02190D	1	7.6e-09	0.852923	AT5G44580	-	uncharacterized protein
BnaA06g33040D	1	7.6e-09	0.852923	AT3G26190	CYP71B21	cytochrome P450 71B21
BnaA07g32130D	1	7.6e-09	0.852923	AT1G75830	LCR67	PLANT DEFENSIN 1.1
BnaA08g15770D	1	7.6e-09	0.852923	AT4G37720	PSK6	phytosulfokine 6 precursor
BnaA08g31570D	1	7.6e-09	0.852923	NA	-	NA
BnaA09g37030D	1	7.6e-09	0.852923	AT3G57680	-	peptidase S41 family protein
BnaA10g09590D	1	7.6e-09	0.852923	AT5G55460	-	bifunctional inhibitor/lipid-transfer protein/seed storage 2S albumin superfamily protein
BnaA10g11280D	1	7.6e-09	0.852923	AT5G57220	CYP81F2	cytochrome P450, family 81, subfamily F, polypeptide 2
BnaA10g20520D	1	7.6e-09	0.852923	NA	-	NA
BnaAnng26920D	1	7.6e-09	0.852923	NA	-	NA
BnaAnng39200D	1	7.6e-09	0.852923	NA	-	NA
BnaC01g00970D	1	7.6e-09	0.852923	AT4G40080	-	putative clathrin assembly protein
BnaC01g10760D	1	7.6e-09	0.852923	AT4G18340	-	glycosyl hydrolase family protein
BnaC01g27830D	1	7.6e-09	0.852923	NA	-	NA
BnaC01g35100D	1	7.6e-09	0.852923	NA	-	NA
BnaC02g03850D	1	7.6e-09	0.852923	AT5G11520	ASP3	aspartate aminotransferase 3
BnaC02g11750D	1	7.6e-09	0.852923	AT5G57220	CYP81F2	cytochrome P450, family 81, subfamily F, polypeptide 2
BnaC02g39750D	1	7.6e-09	0.852923	AT5G27260	-	uncharacterized protein
BnaC03g02330D	1	7.6e-09	0.852923	AT5G05980	DFB	folylpolyglutamate synthase 1
BnaC03g21900D	1	7.6e-09	0.852923	AT2G39180	CCR2	serine/threonine-protein kinase-like protein CCR2
BnaC03g26780D	1	7.6e-09	0.852923	AT2G26530	AR781	uncharacterized protein
BnaC03g36870D	1	7.6e-09	0.852923	AT3G10815	-	RING/U-box domain-containing protein
BnaC03g72480D	1	7.6e-09	0.852923	NA	-	NA
BnaC04g08480D	1	7.6e-09	0.852923	AT2G36780	-	UDP-glucosyl transferase 73C3
BnaC04g18490D	1	7.6e-09	0.852923	AT1G60190	-	U-box domain-containing protein 19
BnaC04g53030D	1	7.6e-09	0.852923	NA	-	NA
BnaC05g49110D	1	7.6e-09	0.852923	NA	-	NA
BnaC06g00670D	1	7.6e-09	0.852923	NA	-	NA
BnaC06g23240D	1	7.6e-09	0.852923	AT1G74200	RLP16	receptor like protein 16
BnaC06g32780D	1	7.6e-09	0.852923	AT1G69640	SBH1	sphingoid base hydroxylase 1
BnaC07g13470D	1	7.6e-09	0.852923	AT1G22810	-	ethylene-responsive transcription factor ERF019
BnaC07g14220D	1	7.6e-09	0.852923	AT1G21910	-	ethylene-responsive transcription factor ERF012
BnaC07g30260D	1	7.6e-09	0.852923	AT5G24140	SQP2	squalene monooxygenase 2
BnaC09g22620D	1	7.6e-09	0.852923	NA	-	NA
BnaC09g23370D	1	7.6e-09	0.852923	NA	-	NA
BnaC09g35380D	1	7.6e-09	0.852923	AT2G19920	-	RNA-dependent RNA polymerase family protein
BnaCnng12430D	1	7.6e-09	0.852923	NA	-	NA
[truncated: 16,821 more rows]

## Sheet: Table S2
Table S2. The results of gene ontology enrichment analyses of eight clusters derived from differential gene expression analysis
Selected ontology file : bundle://194.0:1/data/GO_Biological_Process
Selected annotation file : bundle://194.0:1/data/A_thaliana_default
Selected statistical test : Hypergeometric test
Selected correction : Benjamini & Hochberg False Discovery Rate (FDR) correction
Selected significance level : 0.0001
Testing option : Use whole annotation as reference set
Cluster 1
GO-ID	p-value	FDR	x	n	X	N	Description	Genes in test set
50896	1.3911e-13	1.8252e-10	252	3207	1130	22304	response to stimulus	AT5G12030|AT4G26850|AT4G25200|AT5G25350|AT1G64280|AT3G17800|AT5G63980|AT4G35090|AT3G58450|AT5G43580|AT2G02220|AT5G16820|AT3G11020|AT5G38850|AT2G39920|AT3G50980|AT1G09530|AT3G17810|AT1G52920|AT3G61430|AT3G19290|AT4G35480|AT5G57110|AT3G03450|AT2G17770|AT3G23180|AT4G39130|AT3G51910|AT3G10020|AT2G37640|AT5G56550|AT2G17840|AT3G12955|AT2G34690|AT1G15210|AT1G12950|AT1G09740|AT4G17230|AT5G54640|AT1G01720…
6950	1.0112e-11	6.6337e-09	160	1853	1130	22304	response to stress	AT2G45170|AT5G12030|AT4G26850|AT4G25200|AT1G45616|AT1G64280|AT1G17190|AT5G49910|AT5G63980|AT4G35090|AT5G41550|AT3G58450|AT5G43580|AT4G15910|AT5G48850|AT2G02220|AT5G16820|AT3G11020|AT5G38850|AT3G50980|AT1G33590|AT1G79440|AT3G61430|AT3G19290|AT3G25770|AT5G45210|AT3G03450|AT3G23180|AT4G39130|AT3G12040|AT3G04880|AT1G50460|AT5G27600|AT3G01420|AT4G28510|AT3G51910|AT3G10020|AT2G44810|AT2G31470|AT5G62490…
9628	2.0556e-11	8.9897e-09	113	1168	1130	22304	response to abiotic stimulus	AT5G12030|AT4G26850|AT4G25200|AT1G64280|AT1G17190|AT5G49910|AT3G17800|AT5G63980|AT4G35090|AT4G15910|AT1G02400|AT2G46790|AT5G16820|AT3G11020|AT3G50980|AT1G09530|AT1G79440|AT3G61430|AT3G19290|AT3G25770|AT3G03450|AT4G39130|AT2G47000|AT3G04880|AT5G06150|AT1G50460|AT5G27600|AT3G51910|AT2G20180|AT2G31470|AT2G37640|AT5G62490|AT2G17840|AT3G15950|AT4G10250|AT4G02520|AT4G26080|AT2G36270|AT2G38905|AT5G66400…
9266	8.6078e-11	2.8234e-08	50	359	1130	22304	response to temperature stimulus	AT5G12030|AT4G26850|AT4G25200|AT2G04030|AT1G64280|AT5G49910|AT1G17190|AT4G35090|AT5G63980|AT5G52310|AT2G46790|AT5G16820|AT4G02380|AT4G38580|AT5G10030|AT1G16030|AT3G11020|AT3G46230|AT3G63350|AT1G79440|AT5G58070|AT5G59720|AT3G25770|AT2G32120|AT3G04880|AT1G46768|AT1G50460|AT3G51910|AT2G47180|AT1G07400|AT2G42530|AT2G17840|AT4G10250|AT4G02520|AT4G26080|AT2G38470|AT2G38905|AT5G66400|AT4G34710|AT2G16280…
9408	3.7119e-10	9.7401e-08	27	131	1130	22304	response to heat	AT3G51910|AT5G12030|AT4G26850|AT2G47180|AT4G25200|AT1G07400|AT2G04030|AT1G64280|AT5G49910|AT4G10250|AT4G26080|AT2G38470|AT5G16820|AT4G38580|AT1G16030|AT3G11020|AT3G46230|AT3G63350|AT1G79440|AT1G09080|AT5G58070|AT5G59720|AT1G74310|AT5G67030|AT2G43130|AT2G32120|AT3G12580
42221	7.9901e-09	1.7472e-06	140	1710	1130	22304	response to chemical stimulus	AT5G12030|AT4G26850|AT4G25200|AT3G44300|AT3G48000|AT5G25350|AT1G64280|AT5G19140|AT1G17190|AT5G49910|AT5G63980|AT4G35090|AT4G15910|AT3G11020|AT5G09980|AT2G29940|AT3G50980|AT2G39920|AT1G09530|AT5G13370|AT1G52920|AT3G61430|AT3G19290|AT3G30210|AT4G35480|AT3G03450|AT2G17770|AT4G39130|AT2G47000|AT5G27600|AT3G01420|AT2G20180|AT3G10020|AT2G31470|AT2G45290|AT2G37640|AT5G62490|AT5G56550|AT2G17840|AT3G12955…
9415	2.1156e-07	3.9653e-05	29	196	1130	22304	response to water	AT2G31470|AT2G04030|AT1G56600|AT1G48130|AT2G17840|AT5G63980|AT5G52310|AT5G61590|AT4G15910|AT2G38470|AT4G02380|AT3G02480|AT1G44170|AT2G18050|AT3G11020|AT2G36270|AT2G21490|AT3G50980|AT5G66400|AT2G47800|AT3G51920|AT1G08920|AT3G19580|AT3G61430|AT5G52300|AT3G19290|AT5G67030|AT4G39130|AT1G46768
Cluster 2
9987	3.4452e-11	5.5847e-08	541	7393	1301	22304	cellular process	AT1G60890|AT1G80560|AT1G75780|AT2G41220|AT5G62530|AT1G28350|AT1G80460|AT2G31610|AT4G38130|AT2G18230|AT4G29830|AT1G20650|AT5G20350|AT1G09340|AT1G12040|AT4G39120|AT2G22500|AT2G38120|AT4G09510|AT4G38430|AT5G11530|AT2G40120|AT1G09270|AT3G27925|AT1G58200|AT1G60490|AT1G75510|AT3G16230|AT5G17840|AT4G36890|AT5G18580|AT1G42970|AT5G56350|AT4G26080|AT3G15890|AT1G48160|AT1G72280|AT5G21326|AT3G54250|AT5G49760…
51641	2.0686e-10	1.6766e-07	59	415	1301	22304	cellular localization	AT5G46630|AT5G24470|AT4G23460|AT2G43640|AT4G01100|AT5G25760|AT3G47810|AT5G20020|AT5G52440|AT1G48900|AT2G40060|AT5G11710|AT4G17170|AT5G58430|AT2G22500|AT1G29310|AT1G27390|AT4G09720|AT1G26670|AT1G09270|AT3G51310|AT5G16850|AT5G38150|AT2G21390|AT5G41685|AT5G58030|AT4G21160|AT3G09740|AT3G58170|AT3G61650|AT1G50360|AT3G07160|AT5G51430|AT3G29100|AT2G19790|AT1G14850|AT1G23940|AT1G77140|AT3G03110|AT1G48160…
44262	6.9971e-10	3.7808e-07	59	428	1301	22304	cellular carbohydrate metabolic process	AT5G66280|AT1G63970|AT5G05170|AT2G22480|AT1G35580|AT1G80460|AT1G12000|AT1G76550|AT5G64860|AT1G53000|AT3G17940|AT4G34350|AT1G32900|AT1G26810|AT5G08570|AT1G71100|AT3G08550|AT5G61760|AT3G03250|AT4G09510|AT1G07110|AT1G71990|AT4G32410|AT1G16300|AT1G12900|AT2G21590|AT1G74090|AT1G34120|AT4G36890|AT1G12990|AT3G07160|AT5G11110|AT5G50750|AT4G18270|AT5G43330|AT1G42970|AT5G59290|AT3G61130|AT5G56350|AT3G14960…
51649	1.3546e-09	5.4895e-07	54	381	1301	22304	establishment of localization in cell	AT5G46630|AT5G24470|AT4G23460|AT2G43640|AT4G01100|AT5G25760|AT3G47810|AT5G20020|AT5G52440|AT1G48900|AT2G40060|AT5G11710|AT4G17170|AT5G58430|AT2G22500|AT1G29310|AT1G27390|AT4G09720|AT1G09270|AT1G26670|AT3G51310|AT5G38150|AT2G21390|AT5G41685|AT5G58030|AT4G21160|AT3G09740|AT3G58170|AT1G50360|AT3G29100|AT2G19790|AT1G14850|AT1G23940|AT1G77140|AT3G03110|AT1G48160|AT3G13870|AT1G47830|AT1G56330|AT5G17020…
44281	3.0697e-09	8.5656e-07	124	1248	1301	22304	small molecule metabolic process	AT1G80560|AT2G28520|AT5G66280|AT1G19440|AT5G27380|AT3G44300|AT5G25480|AT2G41220|AT4G00570|AT3G06930|AT5G62530|AT1G28350|AT2G13560|AT5G25760|AT2G33290|AT1G80460|AT1G18640|AT1G31860|AT2G31150|AT1G76550|AT4G29830|AT4G34350|AT4G39120|AT4G30950|AT5G11530|AT5G55810|AT2G30200|AT1G17260|AT1G16300|AT1G08550|AT3G49250|AT1G34120|AT1G65930|AT2G26250|AT1G48270|AT4G04880|AT2G38660|AT1G42970|AT2G29630|AT1G71030…
46907	3.1705e-09	8.5656e-07	48	326	1301	22304	intracellular transport	AT5G46630|AT5G24470|AT1G50360|AT4G23460|AT2G43640|AT4G01100|AT5G25760|AT3G47810|AT5G20020|AT5G52440|AT2G19790|AT3G29100|AT1G14850|AT1G48900|AT1G23940|AT1G77140|AT2G40060|AT4G17170|AT5G11710|AT3G03110|AT1G48160|AT2G22500|AT3G13870|AT1G56330|AT1G47830|AT1G27390|AT5G17020|AT4G09720|AT4G32760|AT1G67680|AT1G07410|AT5G58970|AT1G26670|AT1G09270|AT2G45200|AT3G24350|AT3G51310|AT1G25380|AT4G02150|AT2G21390…
51179	8.0002e-09	1.8526e-06	146	1566	1301	22304	localization	AT2G28520|AT4G30960|AT3G22942|AT5G44560|AT2G27810|AT5G25760|AT3G47810|AT5G20020|AT5G52440|AT1G48900|AT5G01430|AT2G30070|AT5G45130|AT2G40060|AT4G17170|AT3G07680|AT5G58430|AT2G22500|AT2G38120|AT3G08650|AT4G09720|AT1G72160|AT1G22540|AT2G33280|AT1G30450|AT1G26670|AT1G09270|AT3G12750|AT3G61430|AT2G27600|AT5G12860|AT1G60490|AT2G21390|AT1G55840|AT5G58030|AT4G39390|AT1G78920|AT5G03520|AT5G03380|AT2G44300…
51234	1.5885e-08	3.0706e-06	141	1514	1301	22304	establishment of localization	AT2G28520|AT4G30960|AT3G22942|AT5G44560|AT2G27810|AT5G25760|AT3G47810|AT5G20020|AT5G52440|AT1G48900|AT5G01430|AT2G30070|AT5G45130|AT2G40060|AT4G17170|AT3G07680|AT5G58430|AT2G22500|AT2G38120|AT3G08650|AT4G09720|AT1G72160|AT1G22540|AT2G33280|AT1G30450|AT1G26670|AT1G09270|AT3G12750|AT3G61430|AT2G27600|AT5G12860|AT1G60490|AT2G21390|AT1G55840|AT5G58030|AT4G39390|AT1G78920|AT5G03520|AT5G03380|AT2G44300…
6810	1.7048e-08	3.0706e-06	140	1502	1301	22304	transport	AT2G28520|AT4G30960|AT3G22942|AT5G44560|AT2G27810|AT5G25760|AT3G47810|AT5G20020|AT5G52440|AT1G48900|AT5G01430|AT2G30070|AT5G45130|AT2G40060|AT4G17170|AT3G07680|AT5G58430|AT2G22500|AT2G38120|AT3G08650|AT4G09720|AT1G72160|AT1G22540|AT2G33280|AT1G30450|AT1G26670|AT1G09270|AT3G12750|AT3G61430|AT2G27600|AT5G12860|AT1G60490|AT2G21390|AT1G55840|AT5G58030|AT4G39390|AT1G78920|AT5G03520|AT5G03380|AT2G44300…
16043	2.2251e-08	3.1501e-06	97	935	1301	22304	cellular component organization	AT1G75780|AT3G06930|AT1G17060|AT5G55280|AT5G25760|AT1G68060|AT2G33290|AT4G38130|AT4G35540|AT4G29830|AT2G16070|AT1G54230|AT1G09340|AT5G20350|AT1G12040|AT5G60920|AT3G08550|AT2G20190|AT5G61670|AT4G38430|AT5G11530|AT1G26670|AT5G55810|AT2G27600|AT1G58200|AT1G17260|AT1G60490|AT3G54710|AT1G75510|AT1G49380|AT4G27650|AT2G01730|AT3G25500|AT5G18580|AT3G12280|AT5G51430|AT3G18520|AT3G19180|AT2G03680|AT2G31270…
15031	2.332e-08	3.1501e-06	46	325	1301	22304	protein transport	AT5G46630|AT3G59920|AT5G03520|AT4G23460|AT2G43640|AT1G61250|AT5G25760|AT3G47810|AT5G20020|AT5G52440|AT2G19790|AT1G48900|AT1G23940|AT5G45130|AT1G77140|AT2G40060|AT5G11710|AT3G03110|AT1G48160|AT1G43890|AT1G29310|AT1G47830|AT5G03530|AT1G27390|AT5G17020|AT4G09720|AT4G32760|AT1G67680|AT1G07410|AT1G26670|AT1G09270|AT1G12360|AT3G24350|AT1G32050|AT3G51310|AT4G02150|AT4G17530|AT2G21390|AT1G09180|AT2G34250…
45184	2.332e-08	3.1501e-06	46	325	1301	22304	establishment of protein localization	AT5G46630|AT3G59920|AT5G03520|AT4G23460|AT2G43640|AT1G61250|AT5G25760|AT3G47810|AT5G20020|AT5G52440|AT2G19790|AT1G48900|AT1G23940|AT5G45130|AT1G77140|AT2G40060|AT5G11710|AT3G03110|AT1G48160|AT1G43890|AT1G29310|AT1G47830|AT5G03530|AT1G27390|AT5G17020|AT4G09720|AT4G32760|AT1G67680|AT1G07410|AT1G26670|AT1G09270|AT1G12360|AT3G24350|AT1G32050|AT3G51310|AT4G02150|AT4G17530|AT2G21390|AT1G09180|AT2G34250…
8104	3.4565e-08	4.31e-06	47	340	1301	22304	protein localization	AT5G46630|AT3G59920|AT5G03520|AT4G23460|AT2G43640|AT1G61250|AT5G25760|AT3G47810|AT5G51430|AT5G20020|AT5G52440|AT2G19790|AT1G48900|AT1G23940|AT5G45130|AT1G77140|AT2G40060|AT5G11710|AT3G03110|AT1G48160|AT1G43890|AT1G29310|AT1G47830|AT5G03530|AT1G27390|AT5G17020|AT4G09720|AT4G32760|AT1G67680|AT1G07410|AT1G26670|AT1G09270|AT1G12360|AT3G24350|AT1G32050|AT3G51310|AT4G02150|AT4G17530|AT2G21390|AT1G09180…
6970	4.8448e-08	5.423e-06	51	388	1301	22304	response to osmotic stress	AT4G30960|AT3G55530|AT2G20360|AT5G17920|AT3G12360|AT5G62530|AT1G60940|AT1G77510|AT1G50010|AT3G06190|AT5G01270|AT4G31300|AT5G60920|AT5G08590|AT1G73660|AT3G03250|AT1G06040|AT5G56030|AT4G09320|AT4G39090|AT3G18030|AT5G14800|AT2G38760|AT1G58200|AT4G32410|AT1G60490|AT1G65930|AT2G45960|AT3G02230|AT3G59770|AT5G12250|AT1G71030|AT5G63650|AT1G59960|AT3G17510|AT1G05850|AT5G54110|AT4G30660|AT5G17310|AT2G39800…
16192	5.0182e-08	5.423e-06	32	189	1301	22304	vesicle-mediated transport	AT5G22950|AT4G23460|AT5G44560|AT3G47810|AT3G29100|AT2G19790|AT1G23940|AT5G01430|AT2G40060|AT4G17170|AT5G58430|AT3G13870|AT1G04260|AT1G47830|AT4G27040|AT1G56330|AT5G02040|AT4G32760|AT1G26670|AT3G56110|AT5G12370|AT2G45200|AT3G51310|AT5G42080|AT3G11397|AT2G27600|AT2G21390|AT1G60490|AT5G58030|AT2G17790|AT3G58170|AT2G40380
9651	1.977e-07	2.003e-05	47	360	1301	22304	response to salt stress	AT3G55530|AT4G30960|AT2G20360|AT5G17920|AT2G45960|AT5G62530|AT3G12360|AT1G60940|AT3G02230|AT1G77510|AT1G50010|AT5G12250|AT3G06190|AT1G71030|AT5G63650|AT1G59960|AT1G05850|AT4G31300|AT3G17510|AT5G60920|AT4G30660|AT5G08590|AT1G73660|AT5G17310|AT3G03250|AT1G09210|AT2G39800|AT1G06040|AT4G14960|AT4G34000|AT4G01060|AT1G18570|AT5G56030|AT4G33000|AT2G29550|AT4G39090|AT4G09320|AT3G18030|AT1G07890|AT5G14800…
9628	2.2061e-07	2.1036e-05	111	1168	1301	22304	response to abiotic stimulus	AT1G75780|AT4G30960|AT1G17060|AT3G12360|AT5G62530|AT1G60940|AT2G43280|AT1G77510|AT1G03680|AT1G50010|AT3G06190|AT2G31610|AT1G09340|AT4G30950|AT3G29320|AT2G38120|AT5G60920|AT2G30580|AT1G73660|AT3G03250|AT3G47690|AT4G09320|AT4G39090|AT3G61430|AT1G58200|AT1G60490|AT1G08550|AT1G65930|AT1G73990|AT2G26250|AT1G48270|AT3G02230|AT1G30440|AT3G59770|AT1G42970|AT1G71030|AT4G26080|AT1G01620|AT1G59960|AT1G05850…
70727	3.8712e-07	3.4703e-05	37	258	1301	22304	cellular macromolecule localization	AT5G46630|AT3G07160|AT4G23460|AT2G43640|AT5G25760|AT3G47810|AT5G51430|AT5G20020|AT5G52440|AT2G19790|AT1G48900|AT1G23940|AT1G77140|AT2G40060|AT5G11710|AT3G03110|AT1G48160|AT1G47830|AT1G27390|AT5G17020|AT4G09720|AT1G18570|AT4G32760|AT1G67680|AT1G07410|AT1G26670|AT1G09270|AT3G24350|AT3G51310|AT4G02150|AT2G21390|AT1G09180|AT3G08960|AT5G41685|AT4G21160|AT2G17790|AT3G09740
16051	4.0676e-07	3.4703e-05	34	227	1301	22304	carbohydrate biosynthetic process	AT4G36890|AT3G07160|AT2G30575|AT5G50750|AT5G05170|AT1G42970|AT1G71070|AT3G61130|AT1G53000|AT1G32900|AT1G26810|AT1G71100|AT2G35710|AT3G08550|AT5G51820|AT1G11720|AT5G61760|AT5G51460|AT4G17770|AT1G18570|AT3G26650|AT1G71990|AT1G13440|AT3G14790|AT4G32410|AT2G35610|AT4G39210|AT5G13000|AT2G21590|AT3G04120|AT1G71220|AT1G74090|AT3G58790|AT5G64740
34613	5.2936e-07	4.2905e-05	35	240	1301	22304	cellular protein localization	AT5G46630|AT4G23460|AT2G43640|AT5G25760|AT3G47810|AT5G51430|AT5G20020|AT2G19790|AT5G52440|AT1G48900|AT1G23940|AT1G77140|AT2G40060|AT5G11710|AT3G03110|AT1G48160|AT1G47830|AT1G27390|AT5G17020|AT4G09720|AT4G32760|AT1G67680|AT1G07410|AT1G26670|AT1G09270|AT3G24350|AT3G51310|AT4G02150|AT2G21390|AT1G09180|AT3G08960|AT5G41685|AT4G21160|AT2G17790|AT3G09740
6886	5.5596e-07	4.2914e-05	34	230	1301	22304	intracellular protein transport	AT5G46630|AT4G23460|AT2G43640|AT5G25760|AT3G47810|AT5G20020|AT2G19790|AT5G52440|AT1G48900|AT1G23940|AT1G77140|AT2G40060|AT5G11710|AT3G03110|AT1G48160|AT1G47830|AT1G27390|AT5G17020|AT4G09720|AT4G32760|AT1G67680|AT1G07410|AT1G26670|AT1G09270|AT3G24350|AT3G51310|AT4G02150|AT2G21390|AT1G09180|AT3G08960|AT5G41685|AT4G21160|AT2G17790|AT3G09740
33692	1.2123e-06	8.9328e-05	19	92	1301	22304	cellular polysaccharide biosynthetic process	AT1G71100|AT3G08550|AT5G51820|AT1G11720|AT4G36890|AT3G07160|AT5G50750|AT5G05170|AT1G71990|AT3G61130|AT4G32410|AT2G35610|AT4G39210|AT5G13000|AT2G21590|AT1G53000|AT1G32900|AT1G26810|AT5G64740
Cluster 3
50896	4.2976e-08	7.9849e-05	452	3207	2507	22304	response to stimulus	AT4G26850|AT3G58850|AT2G36910|AT5G26990|AT3G07930|AT5G38850|AT1G15020|AT2G23620|AT1G09540|AT5G42970|AT2G47470|AT4G38630|AT4G08500|AT5G59560|AT5G44610|AT1G68740|AT4G30650|AT5G37770|AT1G68530|AT5G20830|AT5G50915|AT5G04530|AT3G27300|AT1G49300|AT5G20970|AT4G26080|AT3G47860|AT2G26710|AT2G46340|AT3G17510|AT2G38050|AT5G63600|AT4G34750|AT3G19850|AT5G38830|AT4G26840|AT1G73680|AT3G17600|AT1G74930|AT5G54250…
Cluster 4
9987	1.0365e-21	2.1901e-18	1301	7393	3207	22304	cellular process	AT1G75780|AT5G20850|AT3G58040|AT2G18640|AT1G45474|AT5G43020|AT4G14110|AT4G39270|AT3G53500|AT5G65940|AT5G20490|AT4G38740|AT2G31610|AT4G16450|AT3G44370|AT4G39120|AT2G26730|AT2G32060|AT4G16265|AT4G10450|AT5G62540|AT4G39280|AT5G11930|AT1G44820|AT5G11020|AT5G03415|AT3G24730|AT5G39510|AT4G37280|AT3G47990|AT5G59560|AT5G22080|AT2G35680|AT5G20830|AT5G05010|AT3G53520|AT3G60770|AT3G05590|AT1G53290|AT4G21585…
46907	1.3846e-15	1.4629e-12	103	326	3207	22304	intracellular transport	AT5G25760|AT5G53530|AT5G19760|AT5G20490|AT5G20020|AT4G39220|AT1G48900|AT5G27520|AT2G40060|AT1G30630|AT5G27395|AT1G62020|AT4G09720|AT1G16920|AT4G14455|AT1G28490|AT1G26670|AT1G09270|AT4G31490|AT1G56590|AT5G39510|AT3G18480|AT3G47700|AT5G58030|AT4G24570|AT5G50460|AT5G54750|AT3G08943|AT3G54840|AT4G13350|AT5G46800|AT2G17380|AT5G66030|AT1G72560|AT1G48160|AT5G62600|AT4G27640|AT2G31660|AT1G47830|AT4G30240…
51649	3.3519e-15	2.0794e-12	114	381	3207	22304	establishment of localization in cell	AT3G54860|AT5G25760|AT5G53530|AT5G19760|AT5G20490|AT5G20020|AT4G39220|AT5G52350|AT1G48900|AT5G27520|AT2G40060|AT5G10470|AT1G30630|AT5G27395|AT1G62020|AT4G09720|AT1G16920|AT4G14455|AT1G28490|AT1G26670|AT1G09270|AT4G31490|AT1G72470|AT1G56590|AT5G39510|AT5G65460|AT3G18480|AT3G47700|AT5G58030|AT4G24570|AT5G50460|AT5G54750|AT3G08943|AT4G12120|AT3G54840|AT4G13350|AT5G46800|AT2G17380|AT5G66030|AT1G72560…
51641	3.9364e-15	2.0794e-12	121	415	3207	22304	cellular localization	AT3G54860|AT5G25760|AT5G53530|AT5G19760|AT5G20490|AT5G20020|AT4G39220|AT5G52350|AT1G48900|AT5G27520|AT2G40060|AT5G10470|AT3G44370|AT1G30630|AT5G27395|AT1G62020|AT4G09720|AT1G16920|AT4G14455|AT1G28490|AT1G26670|AT1G09270|AT4G31490|AT1G72470|AT1G56590|AT5G39510|AT5G65460|AT3G18480|AT3G47700|AT5G58030|AT4G24570|AT5G50460|AT5G54750|AT5G44070|AT3G08943|AT4G12120|AT3G54840|AT4G13350|AT5G46800|AT5G51430…
15031	8.6834e-15	3.058e-12	101	325	3207	22304	protein transport	AT5G47200|AT1G52280|AT3G54860|AT5G59840|AT2G21190|AT5G25760|AT5G53530|AT5G20020|AT1G48900|AT5G45130|AT2G40060|AT5G27395|AT1G62020|AT1G11180|AT4G35860|AT4G09720|AT1G16920|AT1G28490|AT1G09270|AT1G26670|AT4G31490|AT1G56590|AT5G49840|AT5G39510|AT3G47700|AT2G20840|AT5G50460|AT3G08943|AT5G03520|AT4G12120|AT2G17380|AT1G48160|AT5G62600|AT5G62880|AT4G27640|AT2G31660|AT1G47830|AT5G47520|AT5G13860|AT5G05760…
45184	8.6834e-15	3.058e-12	101	325	3207	22304	establishment of protein localization	AT5G47200|AT1G52280|AT3G54860|AT5G59840|AT2G21190|AT5G25760|AT5G53530|AT5G20020|AT1G48900|AT5G45130|AT2G40060|AT5G27395|AT1G62020|AT1G11180|AT4G35860|AT4G09720|AT1G16920|AT1G28490|AT1G09270|AT1G26670|AT4G31490|AT1G56590|AT5G49840|AT5G39510|AT3G47700|AT2G20840|AT5G50460|AT3G08943|AT5G03520|AT4G12120|AT2G17380|AT1G48160|AT5G62600|AT5G62880|AT4G27640|AT2G31660|AT1G47830|AT5G47520|AT5G13860|AT5G05760…
8104	2.9972e-14	9.0471e-12	103	340	3207	22304	protein localization	AT5G47200|AT1G52280|AT3G54860|AT5G59840|AT2G21190|AT5G25760|AT5G53530|AT5G20020|AT1G48900|AT5G45130|AT2G40060|AT3G44370|AT5G27395|AT1G62020|AT1G11180|AT4G35860|AT4G09720|AT1G16920|AT1G28490|AT1G09270|AT1G26670|AT4G31490|AT1G56590|AT5G49840|AT5G39510|AT3G47700|AT2G20840|AT5G50460|AT3G08943|AT5G03520|AT4G12120|AT5G51430|AT2G17380|AT1G48160|AT5G62600|AT5G62880|AT4G27640|AT2G31660|AT1G47830|AT5G47520…
51234	1.711e-13	4.5193e-11	319	1514	3207	22304	establishment of localization	AT2G28520|AT4G30960|AT1G68100|AT5G47200|AT5G55910|AT1G52280|AT5G59840|AT5G53530|AT2G36910|AT5G47100|AT5G20490|AT4G39220|AT5G52350|AT2G30070|AT5G01430|AT3G54900|AT1G08960|AT1G30630|AT5G27395|AT1G11180|AT1G62020|AT3G08650|AT3G13900|AT4G35860|AT1G16920|AT1G30450|AT1G09270|AT1G56590|AT5G65460|AT5G49840|AT5G39510|AT1G55840|AT3G18480|AT2G20840|AT5G54750|AT4G23400|AT4G39390|AT3G58730|AT5G03520|AT1G21900…
6810	2.7459e-13	5.8729e-11	316	1502	3207	22304	transport	AT2G28520|AT4G30960|AT1G68100|AT5G47200|AT5G55910|AT1G52280|AT5G59840|AT5G53530|AT2G36910|AT5G47100|AT5G20490|AT4G39220|AT5G52350|AT2G30070|AT5G01430|AT3G54900|AT1G08960|AT1G30630|AT5G27395|AT1G11180|AT1G62020|AT3G08650|AT3G13900|AT4G35860|AT1G16920|AT1G30450|AT1G09270|AT1G56590|AT5G49840|AT5G39510|AT1G55840|AT3G18480|AT2G20840|AT5G54750|AT4G23400|AT4G39390|AT3G58730|AT5G03520|AT1G21900|AT4G10310…
51179	2.7794e-13	5.8729e-11	327	1566	3207	22304	localization	AT2G28520|AT4G30960|AT1G68100|AT5G47200|AT5G55910|AT1G52280|AT5G59840|AT5G53530|AT2G36910|AT5G47100|AT5G20490|AT4G39220|AT5G52350|AT2G30070|AT5G01430|AT3G44370|AT3G54900|AT1G08960|AT1G30630|AT5G27395|AT1G11180|AT1G62020|AT3G08650|AT3G13900|AT4G35860|AT1G16920|AT1G30450|AT1G09270|AT1G56590|AT5G65460|AT5G49840|AT5G39510|AT1G55840|AT3G18480|AT2G20840|AT5G54750|AT4G23400|AT4G39390|AT3G58730|AT5G03520…
16192	1.1032e-12	2.1191e-10	66	189	3207	22304	vesicle-mediated transport	AT5G22950|AT2G19830|AT5G05987|AT5G44560|AT5G53530|AT1G08770|AT4G39220|AT5G09260|AT5G52350|AT5G01430|AT1G79590|AT2G40060|AT4G29160|AT1G55190|AT5G61210|AT2G21600|AT1G30630|AT4G35410|AT1G62020|AT1G11890|AT4G14455|AT1G26670|AT3G09800|AT1G50500|AT4G31490|AT1G72470|AT5G39510|AT1G15880|AT3G18480|AT3G47700|AT5G58030|AT5G54750|AT3G58170|AT3G10640|AT1G10290|AT2G16200|AT3G20290|AT4G12120|AT5G05010|AT3G54840…
16043	4.7026e-12	8.2806e-10	211	935	3207	22304	cellular component organization	AT1G13180|AT1G75780|AT3G24440|AT1G04730|AT3G06930|AT4G14110|AT2G33290|AT5G20490|AT3G22880|AT5G27670|AT2G23380|AT3G44370|AT5G56280|AT5G23480|AT4G25340|AT2G22640|AT4G31720|AT5G11530|AT1G64860|AT5G54650|AT4G30160|AT3G55005|AT1G17260|AT3G24730|AT5G65460|AT5G15310|AT4G37280|AT4G31900|AT3G27000|AT3G24590|AT3G22200|AT3G12280|AT5G18580|AT3G60830|AT1G14400|AT2G03680|AT4G34490|AT2G41630|AT5G62600|AT5G59970…
46686	2.6194e-11	4.2575e-09	83	279	3207	22304	response to cadmium ion	AT2G41380|AT4G25100|AT5G17920|AT3G60750|AT1G50480|AT2G24200|AT5G20020|AT5G09650|AT4G38740|AT1G54270|AT5G67580|AT3G22110|AT5G59880|AT1G11840|AT1G74910|AT1G27450|AT4G13780|AT1G26630|AT1G78870|AT2G37630|AT4G13430|AT2G36530|AT1G56450|AT4G09320|AT4G20890|AT4G14800|AT3G09840|AT1G23490|AT5G15310|AT3G52880|AT1G30580|AT2G17630|AT5G07350|AT2G27020|AT1G35720|AT1G13060|AT2G43750|AT1G53850|AT5G44070|AT1G56340…
8152	3.9086e-11	5.8992e-09	1142	6834	3207	22304	metabolic process	AT2G35660|AT5G20850|AT3G58040|AT2G18640|AT1G45474|AT1G75020|AT4G12460|AT5G36890|AT5G43020|AT4G14110|AT4G39270|AT3G53500|AT5G65940|AT4G38740|AT2G31610|AT5G44730|AT2G17760|AT4G16450|AT5G58700|AT4G39120|AT2G26730|AT2G32060|AT1G74910|AT4G16265|AT4G10450|AT5G62540|AT4G39280|AT3G16170|AT1G44820|AT5G11020|AT5G03415|AT3G18070|AT5G22080|AT2G35680|AT5G20830|AT2G20420|AT3G12800|AT3G10970|AT5G42720|AT3G53520…
48193	6.7598e-11	9.5223e-09	23	38	3207	22304	Golgi vesicle transport	AT2G21600|AT1G30630|AT1G56330|AT4G30240|AT1G10290|AT4G14455|AT1G26670|AT1G59820|AT2G01470|AT2G45200|AT1G50500|AT4G39220|AT5G66030|AT5G39510|AT1G15880|AT2G43130|AT3G18480|AT3G47700|AT5G16830|AT5G58030|AT5G16880|AT5G54750|AT3G58170
10038	6.205e-10	8.1945e-08	94	350	3207	22304	response to metal ion	AT2G41380|AT4G25100|AT5G17920|AT3G60750|AT1G50480|AT2G24200|AT5G20020|AT5G09650|AT4G38740|AT1G54270|AT5G67580|AT3G22110|AT4G31300|AT5G59880|AT1G11840|AT1G74910|AT1G27450|AT4G13780|AT1G78870|AT1G26630|AT2G37630|AT3G10920|AT4G13430|AT2G39450|AT2G36530|AT1G56450|AT4G09320|AT3G56090|AT1G19570|AT4G14800|AT4G20890|AT2G16770|AT3G09840|AT1G23490|AT5G15310|AT3G52880|AT1G30580|AT2G17630|AT5G07350|AT2G27020…
44237	6.9678e-10	8.6606e-08	916	5407	3207	22304	cellular metabolic process	AT5G20850|AT3G58040|AT2G18640|AT1G45474|AT5G43020|AT4G14110|AT4G39270|AT3G53500|AT5G65940|AT4G38740|AT2G31610|AT4G16450|AT4G39120|AT2G26730|AT2G32060|AT4G16265|AT4G10450|AT5G62540|AT4G39280|AT1G44820|AT5G11020|AT5G03415|AT5G22080|AT2G35680|AT5G20830|AT3G53520|AT3G60770|AT3G05590|AT1G53290|AT4G21585|AT1G22760|AT5G11410|AT5G14720|AT3G54110|AT5G03290|AT1G15510|AT4G27090|AT5G42990|AT5G56150|AT1G10060…
34654	1.1439e-09	1.2722e-07	42	112	3207	22304	nucleobase, nucleoside, nucleotide and nucleic acid biosynthetic process	AT2G28520|AT3G21070|AT3G58730|AT5G57350|AT4G02620|AT1G26130|AT2G21790|AT4G04880|AT1G17410|AT1G20260|AT4G02120|AT3G55010|AT4G39080|AT5G08690|AT1G17500|AT1G64200|AT3G28710|AT3G54470|AT3G28715|AT2G42910|AT1G27450|AT3G57330|AT3G13900|AT1G73980|AT3G42050|AT4G11150|AT1G78590|AT5G13450|AT5G55810|AT1G54280|AT4G36940|AT3G21110|AT4G22930|AT5G59440|AT2G33040|AT1G66520|AT5G03300|AT1G07670|AT4G29480|AT3G09820…
34404	1.1439e-09	1.2722e-07	42	112	3207	22304	nucleobase, nucleoside and nucleotide biosynthetic process	AT2G28520|AT3G21070|AT3G58730|AT5G57350|AT4G02620|AT1G26130|AT2G21790|AT4G04880|AT1G17410|AT1G20260|AT4G02120|AT3G55010|AT4G39080|AT5G08690|AT1G17500|AT1G64200|AT3G28710|AT3G54470|AT3G28715|AT2G42910|AT1G27450|AT3G57330|AT3G13900|AT1G73980|AT3G42050|AT4G11150|AT1G78590|AT5G13450|AT5G55810|AT1G54280|AT4G36940|AT3G21110|AT4G22930|AT5G59440|AT2G33040|AT1G66520|AT5G03300|AT1G07670|AT4G29480|AT3G09820…
6464	3.0311e-09	3.2024e-07	252	1241	3207	22304	protein modification process	AT5G18340|AT3G24440|AT3G58040|AT2G23200|AT5G55910|AT5G08335|AT3G06930|AT3G50000|AT5G43020|AT4G14110|AT4G39270|AT2G33290|AT5G15460|AT2G36170|AT2G23380|AT5G23480|AT2G26730|AT1G17110|AT5G59160|AT5G11530|AT5G41730|AT5G57015|AT5G11020|AT1G71410|AT3G49060|AT1G61480|AT3G59110|AT2G33170|AT2G35680|AT3G48330|AT1G69220|AT5G55760|AT2G30980|AT1G14400|AT1G34130|AT1G53290|AT1G09840|AT5G10020|AT4G02390|AT5G07460…
9165	3.2581e-09	3.2782e-07	38	99	3207	22304	nucleotide biosynthetic process	AT3G21070|AT2G28520|AT3G58730|AT5G57350|AT4G02620|AT1G26130|AT2G21790|AT4G04880|AT1G17410|AT1G20260|AT4G02120|AT3G55010|AT4G39080|AT5G08690|AT1G17500|AT1G64200|AT3G28710|AT3G54470|AT3G28715|AT2G42910|AT3G57330|AT3G13900|AT1G73980|AT3G42050|AT4G11150|AT1G78590|AT5G13450|AT5G55810|AT1G54280|AT4G36940|AT3G21110|AT5G59440|AT2G33040|AT1G66520|AT1G07670|AT4G29480|AT4G32530|AT2G22570
6996	4.8131e-09	4.6228e-07	125	526	3207	22304	organelle organization	AT1G13180|AT3G24440|AT3G61570|AT5G49020|AT2G19760|AT2G33610|AT3G54860|AT1G04730|AT3G06930|AT2G18390|AT5G25760|AT2G33290|AT3G22880|AT2G23380|AT5G10470|AT5G27670|AT5G51020|AT1G14830|AT5G23480|AT4G25340|AT1G04400|AT1G18450|AT2G07050|AT2G22640|AT5G11530|AT5G54650|AT4G30160|AT3G55005|AT1G17260|AT3G24730|AT3G20740|AT5G65460|AT4G37280|AT1G16970|AT5G08290|AT4G31900|AT3G27000|AT3G24590|AT4G25910|AT2G30910…
10035	7.7362e-09	7.1073e-07	107	434	3207	22304	response to inorganic substance	AT2G41380|AT3G60750|AT5G20020|AT5G09650|AT4G38740|AT1G74910|AT4G13780|AT2G39450|AT2G36530|AT1G19570|AT3G56090|AT4G09320|AT4G20890|AT4G20380|AT1G23490|AT5G15310|AT3G52880|AT2G43790|AT1G13060|AT5G44070|AT5G20830|AT2G46800|AT3G22200|AT5G19780|AT2G41530|AT5G20720|AT5G39040|AT5G52560|AT3G55440|AT5G38830|AT2G24765|AT4G10320|AT3G11830|AT5G63680|AT3G09200|AT5G40890|AT4G23100|AT1G30230|AT1G04510|AT2G39770…
33036	9.6223e-09	8.4716e-07	123	521	3207	22304	macromolecule localization	AT5G47200|AT1G52280|AT3G54860|AT5G59840|AT2G21190|AT5G25760|AT5G53530|AT5G20020|AT1G48900|AT5G45130|AT2G40060|AT3G44370|AT5G27395|AT1G11180|AT1G62020|AT3G13900|AT4G35860|AT4G09720|AT1G16920|AT1G28490|AT1G09270|AT1G26670|AT3G53980|AT4G31490|AT1G56590|AT5G49840|AT5G39510|AT3G47700|AT2G20840|AT5G50460|AT5G44070|AT1G26130|AT5G03520|AT3G08943|AT4G12120|AT1G17840|AT3G05420|AT5G51430|AT2G17380|AT3G07450…
6119	1.9044e-08	1.6096e-06	25	54	3207	22304	oxidative phosphorylation	AT2G28520|AT3G58730|AT4G02620|AT1G20260|AT4G39080|AT5G08530|AT5G66760|AT1G64200|AT5G08690|AT3G27380|AT3G28710|AT3G52730|AT5G40650|AT3G28715|AT4G02580|AT4G32470|AT3G42050|AT4G11150|AT5G13450|AT5G18800|AT1G15120|AT2G33040|AT4G29480|AT4G32530|AT2G01090
9057	5.3051e-08	4.3114e-06	83	323	3207	22304	macromolecule catabolic process	AT3G60820|AT1G48790|AT4G11260|AT3G58040|AT5G66140|AT4G26430|AT5G36890|AT4G27960|AT1G47250|AT3G51770|AT3G24800|AT3G62250|AT2G41980|AT4G28470|AT5G64860|AT5G05080|AT5G56280|AT3G22110|AT5G50870|AT4G31300|AT2G29070|AT3G51260|AT1G78870|AT1G10760|AT2G40840|AT2G24640|AT4G10590|AT3G58520|AT5G62540|AT4G30640|AT5G05780|AT1G56450|AT4G14800|AT4G14220|AT5G13570|AT3G27430|AT3G07550|AT1G21720|AT4G33210|AT2G27020…
55086	2.071e-07	1.6207e-05	53	182	3207	22304	nucleobase, nucleoside and nucleotide metabolic process	AT3G17390|AT2G28520|AT1G17410|AT3G55010|AT5G58240|AT1G64200|AT3G28710|AT3G54470|AT3G28715|AT4G20930|AT1G27450|AT3G57330|AT3G13900|AT4G38800|AT5G12200|AT5G55810|AT1G54280|AT4G22930|AT3G21110|AT4G36940|AT1G66520|AT2G33040|AT1G07670|AT2G22570|AT3G21070|AT3G58730|AT5G57350|AT1G26130|AT4G02620|AT2G21790|AT2G27490|AT4G04880|AT1G20260|AT1G71750|AT4G02120|AT1G60440|AT4G39080|AT2G36310|AT1G17500|AT5G08690…
35556	2.4069e-07	1.8164e-05	32	88	3207	22304	intracellular signal transduction	AT5G59150|AT5G47200|AT5G03520|AT1G52280|AT4G26070|AT5G59840|AT3G09900|AT3G03950|AT3G59770|AT3G46830|AT3G53610|AT3G56800|AT4G35020|AT3G18820|AT4G29810|AT5G45130|AT5G52210|AT1G43890|AT5G62880|AT3G21700|AT4G18800|AT1G71860|AT2G04550|AT4G35860|AT5G47520|AT4G09720|AT3G11730|AT5G10260|AT5G45750|AT4G19640|AT2G22290|AT2G18470
51603	3.0258e-07	2.2046e-05	67	253	3207	22304	proteolysis involved in cellular protein catabolic process	AT3G60820|AT1G48790|AT4G11260|AT3G58040|AT4G26430|AT5G66140|AT4G27960|AT1G47250|AT3G51770|AT3G24800|AT3G62250|AT2G41980|AT5G05080|AT3G22110|AT5G56280|AT4G31300|AT5G50870|AT2G29070|AT3G51260|AT1G78870|AT4G10590|AT2G24640|AT3G58520|AT5G62540|AT4G30640|AT5G05780|AT1G56450|AT4G14800|AT4G14220|AT3G27430|AT3G07550|AT1G21720|AT4G33210|AT2G27020|AT1G13060|AT1G53850|AT5G01720|AT4G05460|AT5G58290|AT2G05840…
44238	3.2241e-07	2.2708e-05	938	5719	3207	22304	primary metabolic process	AT5G20850|AT3G58040|AT2G18640|AT4G12460|AT5G43020|AT4G14110|AT4G39270|AT5G36890|AT3G53500|AT5G65940|AT4G38740|AT2G31610|AT2G17760|AT5G58700|AT4G39120|AT2G26730|AT2G32060|AT4G16265|AT4G10450|AT5G62540|AT4G39280|AT1G44820|AT5G11020|AT5G03415|AT3G18070|AT5G22080|AT2G35680|AT5G20830|AT5G42720|AT3G53520|AT3G60770|AT3G05590|AT1G53290|AT4G21585|AT1G22760|AT5G11410|AT5G14720|AT1G15510|AT4G27090|AT5G42990…
43632	3.5672e-07	2.2841e-05	66	249	3207	22304	modification-dependent macromolecule catabolic process	AT3G60820|AT1G48790|AT4G11260|AT3G58040|AT4G26430|AT5G66140|AT4G27960|AT1G47250|AT3G51770|AT3G24800|AT3G62250|AT2G41980|AT5G05080|AT3G22110|AT5G56280|AT4G31300|AT5G50870|AT2G29070|AT3G51260|AT1G78870|AT4G10590|AT2G24640|AT3G58520|AT5G62540|AT4G30640|AT5G05780|AT1G56450|AT4G14800|AT3G27430|AT3G07550|AT1G21720|AT4G33210|AT2G27020|AT1G13060|AT1G53850|AT5G01720|AT4G05460|AT5G58290|AT2G05840|AT1G32850…
6511	3.5672e-07	2.2841e-05	66	249	3207	22304	ubiquitin-dependent protein catabolic process	AT3G60820|AT1G48790|AT4G11260|AT3G58040|AT4G26430|AT5G66140|AT4G27960|AT1G47250|AT3G51770|AT3G24800|AT3G62250|AT2G41980|AT5G05080|AT3G22110|AT5G56280|AT4G31300|AT5G50870|AT2G29070|AT3G51260|AT1G78870|AT4G10590|AT2G24640|AT3G58520|AT5G62540|AT4G30640|AT5G05780|AT1G56450|AT4G14800|AT3G27430|AT3G07550|AT1G21720|AT4G33210|AT2G27020|AT1G13060|AT1G53850|AT5G01720|AT4G05460|AT5G58290|AT2G05840|AT1G32850…
19941	3.5672e-07	2.2841e-05	66	249	3207	22304	modification-dependent protein catabolic process	AT3G60820|AT1G48790|AT4G11260|AT3G58040|AT4G26430|AT5G66140|AT4G27960|AT1G47250|AT3G51770|AT3G24800|AT3G62250|AT2G41980|AT5G05080|AT3G22110|AT5G56280|AT4G31300|AT5G50870|AT2G29070|AT3G51260|AT1G78870|AT4G10590|AT2G24640|AT3G58520|AT5G62540|AT4G30640|AT5G05780|AT1G56450|AT4G14800|AT3G27430|AT3G07550|AT1G21720|AT4G33210|AT2G27020|AT1G13060|AT1G53850|AT5G01720|AT4G05460|AT5G58290|AT2G05840|AT1G32850…
6164	5.2251e-07	3.2002e-05	28	74	3207	22304	purine nucleotide biosynthetic process	AT2G28520|AT3G58730|AT5G57350|AT1G26130|AT4G02620|AT4G04880|AT1G17410|AT1G20260|AT4G39080|AT3G55010|AT1G64200|AT1G17500|AT5G08690|AT3G28710|AT3G28715|AT3G57330|AT1G73980|AT3G13900|AT3G42050|AT4G11150|AT5G13450|AT1G54280|AT3G21110|AT1G66520|AT2G33040|AT1G07670|AT4G29480|AT4G32530
30163	5.3512e-07	3.2002e-05	70	272	3207	22304	protein catabolic process	AT3G60820|AT1G48790|AT4G11260|AT3G58040|AT4G26430|AT5G66140|AT4G27960|AT1G47250|AT3G51770|AT3G24800|AT3G62250|AT2G41980|AT4G28470|AT5G05080|AT3G22110|AT5G56280|AT4G31300|AT5G50870|AT2G29070|AT3G51260|AT1G78870|AT4G10590|AT2G24640|AT3G58520|AT5G62540|AT4G30640|AT5G05780|AT1G56450|AT4G14800|AT4G14220|AT3G27430|AT3G07550|AT1G21720|AT4G33210|AT2G27020|AT1G13060|AT1G53850|AT5G01720|AT4G05460|AT5G58290…
43094	5.4524e-07	3.2002e-05	21	47	3207	22304	cellular metabolic compound salvage	AT1G27450|AT5G66510|AT5G63510|AT3G54110|AT1G67350|AT4G38800|AT5G37850|AT2G47690|AT4G00585|AT1G47260|AT1G19580|AT4G34700|AT3G18410|AT1G23310|AT4G36940|AT1G80380|AT5G03300|AT4G16450|AT3G09820|AT5G53850|AT2G22570
43412	6.2429e-07	3.3854e-05	262	1378	3207	22304	macromolecule modification	AT5G18340|AT3G24440|AT3G58040|AT2G23200|AT5G55910|AT5G08335|AT3G06930|AT3G50000|AT5G43020|AT4G14110|AT4G39270|AT2G33290|AT5G15460|AT2G36170|AT2G23380|AT5G23480|AT2G26730|AT1G17110|AT5G59160|AT5G11530|AT5G41730|AT5G57015|AT5G11020|AT1G71410|AT3G49060|AT1G61480|AT3G06950|AT3G59110|AT2G33170|AT2G35680|AT3G48330|AT1G69220|AT5G55760|AT2G30980|AT1G14400|AT1G34130|AT1G53290|AT1G09840|AT5G10020|AT4G02390…
9117	6.2484e-07	3.3854e-05	44	145	3207	22304	nucleotide metabolic process	AT2G28520|AT3G21070|AT3G58730|AT5G57350|AT4G02620|AT1G26130|AT2G21790|AT2G27490|AT4G04880|AT1G17410|AT1G20260|AT4G02120|AT1G60440|AT3G55010|AT4G39080|AT5G58240|AT5G08690|AT1G17500|AT1G64200|AT3G28710|AT3G54470|AT3G28715|AT5G26667|AT4G20930|AT2G42910|AT3G57330|AT3G13900|AT1G73980|AT3G42050|AT4G11150|AT1G78590|AT5G13450|AT5G55810|AT3G56490|AT1G54280|AT4G36940|AT3G21110|AT5G59440|AT2G33040|AT1G66520…
6753	6.2484e-07	3.3854e-05	44	145	3207	22304	nucleoside phosphate metabolic process	AT2G28520|AT3G21070|AT3G58730|AT5G57350|AT4G02620|AT1G26130|AT2G21790|AT2G27490|AT4G04880|AT1G17410|AT1G20260|AT4G02120|AT1G60440|AT3G55010|AT4G39080|AT5G58240|AT5G08690|AT1G17500|AT1G64200|AT3G28710|AT3G54470|AT3G28715|AT5G26667|AT4G20930|AT2G42910|AT3G57330|AT3G13900|AT1G73980|AT3G42050|AT4G11150|AT1G78590|AT5G13450|AT5G55810|AT3G56490|AT1G54280|AT4G36940|AT3G21110|AT5G59440|AT2G33040|AT1G66520…
70727	6.5398e-07	3.4547e-05	67	258	3207	22304	cellular macromolecule localization	AT3G17440|AT5G46630|AT2G43640|AT5G25760|AT1G04070|AT5G06120|AT5G53530|AT5G20020|AT1G48900|AT3G04460|AT2G40060|AT3G44370|AT5G27395|AT1G62020|AT3G59020|AT4G09720|AT1G27310|AT3G54300|AT1G16920|AT1G28490|AT1G09270|AT1G26670|AT5G43970|AT4G31490|AT1G56590|AT5G39510|AT3G05710|AT5G41685|AT3G47700|AT5G50460|AT4G21160|AT5G44070|AT3G07160|AT3G08943|AT2G16200|AT1G10730|AT3G55480|AT4G20410|AT5G51430|AT2G17380…
6163	6.9238e-07	3.5683e-05	29	79	3207	22304	purine nucleotide metabolic process	AT2G28520|AT3G58730|AT5G57350|AT4G02620|AT1G26130|AT4G04880|AT1G17410|AT1G20260|AT4G39080|AT3G55010|AT1G64200|AT1G17500|AT5G08690|AT3G28710|AT3G28715|AT3G57330|AT1G73980|AT3G13900|AT3G42050|AT4G11150|AT5G13450|AT3G56490|AT1G54280|AT3G21110|AT1G66520|AT2G33040|AT1G07670|AT4G29480|AT4G32530
7264	7.1802e-07	3.6123e-05	24	59	3207	22304	small GTPase mediated signal transduction	AT1G43890|AT5G62880|AT5G59150|AT5G47200|AT3G21700|AT4G18800|AT5G03520|AT1G52280|AT5G47520|AT4G35860|AT4G09720|AT5G59840|AT3G09900|AT3G11730|AT5G10260|AT3G46830|AT5G45750|AT4G19640|AT2G22290|AT3G53610|AT3G18820|AT4G35020|AT5G45130|AT5G52210
44257	1.0218e-06	4.9662e-05	67	261	3207	22304	cellular protein catabolic process	AT3G60820|AT1G48790|AT4G11260|AT3G58040|AT4G26430|AT5G66140|AT4G27960|AT1G47250|AT3G51770|AT3G24800|AT3G62250|AT2G41980|AT5G05080|AT3G22110|AT5G56280|AT4G31300|AT5G50870|AT2G29070|AT3G51260|AT1G78870|AT4G10590|AT2G24640|AT3G58520|AT5G62540|AT4G30640|AT5G05780|AT1G56450|AT4G14800|AT4G14220|AT3G27430|AT3G07550|AT1G21720|AT4G33210|AT2G27020|AT1G13060|AT1G53850|AT5G01720|AT4G05460|AT5G58290|AT2G05840…
9100	1.0341e-06	4.9662e-05	24	60	3207	22304	glycoprotein metabolic process	AT3G48820|AT1G30000|AT1G12990|AT5G14480|AT1G11755|AT1G27520|AT4G26940|AT3G21160|AT1G51590|AT1G02145|AT4G32120|AT3G19280|AT1G27120|AT2G39630|AT1G49710|AT5G53340|AT5G66680|AT5G61540|AT2G47760|AT1G34130|AT1G53290|AT4G21150|AT5G08100|AT1G20575
44265	1.0731e-06	5.039e-05	71	282	3207	22304	cellular macromolecule catabolic process	AT3G60820|AT1G48790|AT4G11260|AT3G58040|AT4G26430|AT5G66140|AT4G27960|AT1G47250|AT3G51770|AT3G24800|AT3G62250|AT2G41980|AT5G05080|AT3G22110|AT5G56280|AT4G31300|AT5G50870|AT2G29070|AT3G51260|AT1G78870|AT4G10590|AT2G24640|AT3G58520|AT5G62540|AT4G30640|AT5G05780|AT1G56450|AT4G14800|AT4G14220|AT5G13570|AT3G27430|AT3G07550|AT1G21720|AT4G33210|AT2G27020|AT1G13060|AT1G53850|AT5G01720|AT4G05460|AT5G58290…
44260	1.1952e-06	5.49e-05	621	3667	3207	22304	cellular macromolecule metabolic process	AT5G18340|AT5G20850|AT3G58040|AT5G55910|AT5G56670|AT2G36160|AT5G43020|AT4G14110|AT4G39270|AT3G53500|AT3G52560|AT3G22880|AT4G38740|AT2G31610|AT2G36170|AT5G56280|AT5G23480|AT3G07930|AT2G26730|AT2G32060|AT4G16265|AT3G16565|AT4G10590|AT4G10450|AT4G31720|AT5G62540|AT4G39280|AT5G11530|AT2G24490|AT5G11020|AT5G03415|AT3G24830|AT1G61480|AT5G22080|AT2G35680|AT1G69220|AT5G55760|AT2G30980|AT3G60770|AT3G05590…
43170	1.2395e-06	5.5519e-05	685	4086	3207	22304	macromolecule metabolic process	AT5G18340|AT5G20850|AT3G58040|AT5G55910|AT5G22850|AT5G56670|AT2G36160|AT5G36890|AT5G43020|AT4G14110|AT4G39270|AT3G53500|AT3G52560|AT3G19400|AT3G22880|AT4G38740|AT2G31610|AT2G36170|AT2G17760|AT5G56280|AT5G23480|AT3G07930|AT2G26730|AT2G32060|AT4G16265|AT3G16565|AT4G10590|AT4G10450|AT4G31720|AT5G62540|AT4G39280|AT5G11530|AT2G24490|AT1G44820|AT5G11020|AT5G03415|AT3G24830|AT1G61480|AT5G22080|AT1G06870…
9259	1.2612e-06	5.5519e-05	29	81	3207	22304	ribonucleotide metabolic process	AT2G28520|AT3G58730|AT5G57350|AT1G26130|AT4G02620|AT1G17410|AT4G04880|AT1G20260|AT4G39080|AT1G64200|AT1G17500|AT5G08690|AT3G28710|AT3G54470|AT3G28715|AT5G26667|AT2G42910|AT3G57330|AT3G13900|AT3G42050|AT4G11150|AT5G13450|AT3G56490|AT1G54280|AT1G66520|AT2G33040|AT1G07670|AT4G29480|AT4G32530
9142	1.4734e-06	6.2266e-05	24	61	3207	22304	nucleoside triphosphate biosynthetic process	AT2G28520|AT3G57330|AT3G58730|AT5G57350|AT4G02620|AT1G26130|AT2G21790|AT3G13900|AT1G17410|AT3G42050|AT1G20260|AT4G11150|AT5G13450|AT4G39080|AT1G54280|AT5G08690|AT1G17500|AT1G64200|AT2G33040|AT1G07670|AT3G28710|AT4G29480|AT4G32530|AT3G28715
9141	1.4734e-06	6.2266e-05	24	61	3207	22304	nucleoside triphosphate metabolic process	AT2G28520|AT3G57330|AT3G58730|AT5G57350|AT4G02620|AT1G26130|AT2G21790|AT3G13900|AT1G17410|AT3G42050|AT1G20260|AT4G11150|AT5G13450|AT4G39080|AT1G54280|AT5G08690|AT1G17500|AT1G64200|AT2G33040|AT1G07670|AT3G28710|AT4G29480|AT4G32530|AT3G28715
34613	2.0269e-06	8.3977e-05	62	240	3207	22304	cellular protein localization	AT3G17440|AT5G46630|AT2G43640|AT5G25760|AT1G04070|AT5G06120|AT5G53530|AT5G20020|AT1G48900|AT3G04460|AT2G40060|AT3G44370|AT5G27395|AT1G62020|AT3G59020|AT4G09720|AT1G27310|AT3G54300|AT1G16920|AT1G28490|AT1G26670|AT1G09270|AT5G43970|AT4G31490|AT1G56590|AT5G39510|AT3G05710|AT5G41685|AT3G47700|AT5G50460|AT4G21160|AT3G08943|AT2G16200|AT1G10730|AT3G55480|AT4G20410|AT5G51430|AT2G17380|AT1G77140|AT5G16880…
6886	2.0906e-06	8.4949e-05	60	230	3207	22304	intracellular protein transport	AT3G17440|AT5G46630|AT2G43640|AT5G25760|AT1G04070|AT5G06120|AT5G53530|AT5G20020|AT1G48900|AT3G04460|AT2G40060|AT5G27395|AT1G62020|AT3G59020|AT4G09720|AT1G27310|AT3G54300|AT1G16920|AT1G28490|AT1G26670|AT1G09270|AT5G43970|AT4G31490|AT1G56590|AT5G39510|AT3G05710|AT5G41685|AT3G47700|AT5G50460|AT4G21160|AT3G08943|AT2G16200|AT1G10730|AT3G55480|AT4G20410|AT2G17380|AT1G77140|AT5G16880|AT1G48160|AT5G62600…
Cluster 5
6633	9.0768e-12	8.2871e-09	17	105	412	22304	fatty acid biosynthetic process	AT2G43710|AT2G18950|AT1G24360|AT2G05990|AT1G10670|AT4G13050|AT5G46290|AT5G15530|AT5G57800|AT1G20510|AT5G27200|AT2G30200|AT2G46210|AT1G74960|AT1G30120|AT2G38040|AT1G62640
6631	4.5717e-10	2.087e-07	19	171	412	22304	fatty acid metabolic process	AT2G43710|AT2G18950|AT1G24360|AT2G05990|AT1G10670|AT4G13050|AT5G46290|AT5G15530|AT5G57800|AT1G20510|AT5G27200|AT2G30200|AT2G46210|AT1G74960|AT1G30120|AT3G58750|AT5G16240|AT2G38040|AT1G62640
8610	1.704e-09	5.1859e-07	25	321	412	22304	lipid biosynthetic process	AT2G18950|AT1G24360|AT1G58440|AT5G51810|AT2G05990|AT1G10670|AT5G15530|AT5G46290|AT1G20510|AT5G27200|AT1G74960|AT1G30120|AT1G62640|AT2G43710|AT3G52940|AT3G13730|AT4G12110|AT4G13050|AT4G36480|AT5G57800|AT3G54320|AT2G30200|AT2G46210|AT2G38040|AT4G22756
6629	1.1583e-08	2.6439e-06	33	578	412	22304	lipid metabolic process	AT2G18950|AT1G24360|AT1G58440|AT5G51810|AT2G05990|AT1G10670|AT5G46290|AT5G15530|AT1G20510|AT5G27200|AT3G22960|AT1G74960|AT3G12120|AT1G30120|AT5G53470|AT5G58700|AT1G62640|AT3G52940|AT2G43710|AT3G13730|AT4G12110|AT5G57240|AT4G13050|AT4G36480|AT5G57800|AT3G54320|AT2G30200|AT2G46210|AT3G58750|AT1G49740|AT5G16240|AT2G38040|AT4G22756
32787	2.633e-08	4.8079e-06	22	290	412	22304	monocarboxylic acid metabolic process	AT2G43710|AT2G18950|AT1G70560|AT1G24360|AT5G51810|AT2G05990|AT1G10670|AT4G13050|AT5G46290|AT5G15530|AT5G57800|AT1G20510|AT5G27200|AT2G30200|AT3G16950|AT2G46210|AT1G74960|AT1G30120|AT3G58750|AT5G16240|AT2G38040|AT1G62640
44281	3.5974e-08	5.474e-06	52	1248	412	22304	small molecule metabolic process	AT2G18950|AT1G24360|AT1G58440|AT3G07690|AT5G51810|AT3G51160|AT2G05990|AT5G15530|AT5G46290|AT1G20510|AT5G27200|AT1G74960|AT1G79550|AT5G65010|AT1G76550|AT1G30120|AT1G62640|AT3G52940|AT2G43710|AT3G17760|AT5G57800|AT2G30200|AT3G16950|AT2G46210|AT5G35630|AT3G58750|AT5G16290|AT1G01090|AT5G16240|AT5G13930|AT1G48430|AT4G22756|AT5G54160|AT3G25710|AT1G70560|AT4G11640|AT1G10670|AT3G22960|AT5G13110|AT2G26300…
16053	7.2463e-08	8.2698e-06	22	307	412	22304	organic acid biosynthetic process	AT2G43710|AT2G18950|AT1G70560|AT1G24360|AT5G51810|AT2G05990|AT1G10670|AT4G13050|AT5G46290|AT5G15530|AT5G57800|AT1G20510|AT5G27200|AT2G30200|AT2G26300|AT2G46210|AT1G74960|AT5G65010|AT1G30120|AT5G16290|AT2G38040|AT1G62640
46394	7.2463e-08	8.2698e-06	22	307	412	22304	carboxylic acid biosynthetic process	AT2G43710|AT2G18950|AT1G70560|AT1G24360|AT5G51810|AT2G05990|AT1G10670|AT4G13050|AT5G46290|AT5G15530|AT5G57800|AT1G20510|AT5G27200|AT2G30200|AT2G26300|AT2G46210|AT1G74960|AT5G65010|AT1G30120|AT5G16290|AT2G38040|AT1G62640
Cluster 6
No enrichment
Cluster 7
No enrichment
Cluster 8
No enrichment

## Sheet: Table S3
Table S3. DEGs involved fatty acid biosynthesis in the cluster 5
Bna_ID	Exp.val. at 2WAP	Exp.val. at 4WAP	Exp.val. at 6WAP	Exp.val. at 8WAP	Cluster	FDR	R-squared	Ath_ID	Ath_symbol	Ath_annotation
acetyl-CoA carboxylase（ACCase)
BnaC03g21010D	501.747	3893.42	1953.87	123.213	5	3.38e-53	0.995861	AT2G38040	CAC3	acetyl-coenzyme A carboxylase carboxyl transferase subunit alpha
BnaC03g07000D	209.821	2896.63	1721.97	76.2142	5	7.42e-97	0.99774	AT5G15530	BCCP2	biotin carboxyl carrier protein 2
BnaC09g42420D	64.6189	1198.24	690.929	20.3238	5	3.71e-139	0.998431	AT5G15530	BCCP2	biotin carboxyl carrier protein 2
S-acyltransferase
BnaA02g14310D	87.4256	246.131	153.408	25.4047	5	7.26e-291	0.999252	AT1G69420	-	putative S-acyltransferase
S-malonyltransferase
BnaC03g16690D	143.682	1480.29	602.928	21.594	5	2.07e-48	0.995442	AT2G30200	-	[acyl-carrier-protein] S-malonyltransferase [Arabidopsis thaliana]
BnaA05g12180D	582.331	2472.69	1088.12	44.4583	5	0	0.999892	AT2G30200	-	[acyl-carrier-protein] S-malonyltransferase [Arabidopsis thaliana]
BnaC04g14590D	437.888	1916.49	916.879	77.4844	5	2.96e-79	0.997236	AT2G30200	-	[acyl-carrier-protein] S-malonyltransferase [Arabidopsis thaliana]
3-ketoacyl-ACP synthase III (KAS III)
BnaC09g13240D	206.02	820.727	440.007	34.2964	5	0	0.999925	AT1G62640	KAS III	3-ketoacyl-acyl carrier protein synthase III
BnaC09g10800D	70.7007	367.006	350.816	43.188	5	1.47e-103	0.99789	AT1G62640	KAS III	3-ketoacyl-acyl carrier protein synthase III
3-ketoacyl-ACP synthase I (KAS I)
BnaC09g19280D	690.282	2572.55	1744.57	128.294	5	1.75e-62	0.996487	AT5G46290	KAS I	3-ketoacyl-acyl carrier protein synthase I
BnaA06g36060D	304.089	1644.08	1026.29	80.0249	5	0	0.999926	AT5G46290	KAS I	3-ketoacyl-acyl carrier protein synthase I
3-oxoacyl-ACP synthase II (FAB1/KAS II)
BnaA07g31890D	585.371	3258.38	2039.49	167.671	5	0	0.999709	AT1G74960	FAB1	3-oxoacyl-[acyl-carrier-protein] synthase II
BnaA06g13360D	119.355	542.188	329.41	20.3238	5	1.1e-246	0.999117	AT1G74960	FAB1	3-oxoacyl-[acyl-carrier-protein] synthase II
BnaA02g17050D	36.4907	186.569	76.1093	1.27024	5	4.42e-72	0.996913	AT1G74960	FAB1	3-oxoacyl-[acyl-carrier-protein] synthase II
BnaCnng08220D	14.4442	118.248	49.9467	1.27024	5	0	0.99983	AT1G74960	FAB1	3-oxoacyl-[acyl-carrier-protein] synthase II
acyl-ACP desaturase (SSI2)
BnaA03g20420D	519.992	7196.47	3392.81	81.2951	5	4.39e-221	0.999014	AT2G43710	SSI2	acyl-[acyl-carrier-protein] desaturase
BnaC04g03030D	482.741	3281.16	3825.68	508.094	5	2.45e-88	0.997523	AT2G43710	SSI2	acyl-[acyl-carrier-protein] desaturase
others
BnaC03g75820D	437.888	2055.76	1295.05	87.6463	5	0	0.99942	AT1G24360	-	3-oxoacyl-[acyl-carrier-protein] reductase
BnaA03g02950D	199.939	1599.41	1008.45	49.5392	5	0	0.999999	AT5G10480	PAS2	very-long-chain (3R)-3-hydroxyacyl-[acyl-carrier protein] dehydratase PASTICCINO 2
BnaC03g04350D	147.483	1772.84	1343.8	81.2951	5	0	0.999506	AT5G10480	PAS2	very-long-chain (3R)-3-hydroxyacyl-[acyl-carrier protein] dehydratase PASTICCINO 2
BnaC03g45040D	566.366	2579.55	1008.45	36.8368	5	0	0.999941	AT2G05990	MOD1	enoyl-[acyl-carrier-protein] reductase [NADH]
BnaC07g04330D	868.935	3008.75	1425.86	60.9713	5	9.56e-132	0.998342	AT2G05990	MOD1	enoyl-[acyl-carrier-protein] reductase [NADH]
BnaA03g38220D	799.754	4179.84	1411.59	41.9178	5	2.30210381745375e-318	0.999316	AT2G05990	MOD1	enoyl-[acyl-carrier-protein] reductase [NADH]
BnaA04g07120D	298.007	1512.7	888.338	50.8094	5	0	0.999685	AT4G13050	-	oleoyl-acyl carrier protein thioesterase 2
BnaA09g03610D	66.8996	936.347	325.843	2.54047	5	0	0.99995	AT5G27200	ACP5	acyl carrier protein 5
BnaC09g50350D	240.23	967.88	461.412	30.4857	5	0	0.99972	AT2G26640	KCS11	3-ketoacyl-CoA synthase 11
BnaA05g01610D	9.12267	95.4741	115.353	21.594	5	3.87e-166	0.998688	AT2G46210	-	Fatty acid/sphingolipid desaturase
BnaA05g26900D	4690.57	7941.87	7418.27	3230.21	5	1.98e-77	0.997176	AT3G12120	FAD2	omega-6 fatty acid desaturase
BnaA07g01280D	62.3383	178.686	117.732	25.4047	5	1.58e-62	0.996494	AT2G18950	HPT1	homogentisate phytyltransferase 1
BnaA08g25600D	55.4963	214.598	107.029	7.62142	5	0	0.99987	AT1G10670	ACLA-1	ATP-citrate lyase A-1
BnaA03g10070D	1.52045	2.62773	2.37841	1.27024	5	1.9e-92	0.997638	AT5G57800	CER3	protein ECERIFERUM 3
BnaC05g15810D	51.6951	260.145	114.164	3.81071	5	0	0.999836	AT1G20510	OPCL1	OPC-8:0 CoA ligase1
BnaA06g14430D	25.8476	96.35	30.9194	1.27024	5	3.79e-157	0.998626	AT1G20510	OPCL1	OPC-8:0 CoA ligase1
BnaC03g59130D	969.284	4095.75	1997.87	123.213	5	0	0.999912	AT1G30120	PDH-E1 BETA	pyruvate dehydrogenase E1 beta
BnaCnng42420D	643.148	2537.51	846.715	38.1071	5	1.49e-118	0.998157	AT1G30120	PDH-E1 BETA	pyruvate dehydrogenase E1 beta
BnaA08g17570D	219.704	924.96	426.925	33.0261	5	5.37e-104	0.997898	AT1G30120	PDH-E1 BETA	pyruvate dehydrogenase E1 beta
BnaA03g34340D	149.004	1795.61	844.337	20.3238	5	0	0.999525	AT3G16950	LPD1	lipoamide dehydrogenase 1
BnaC03g39780D	266.078	2244.96	1217.75	52.0797	5	0	0.999654	AT3G16950	LPD1	lipoamide dehydrogenase 1
BnaA09g34250D	357.305	1771.09	852.662	33.0261	5	0	0.999687	AT3G54320	WRI1	ethylene-responsive transcription factor WRI1
BnaC05g00810D	1116.77	3460.72	1905.11	203.238	5	0	0.999885	AT1G01090	PDH-E1 ALPHA	pyruvate dehydrogenase E1 alpha subunit

## Sheet: Table S4
Table S4. 441 ALM-associated DEGs
Bna_ID	Cluster	Ath_ID	1st_acyl_biosynthesis_pathway
BnaC09g10710D	1	AT1G62430	Eukaryotic Phospholipid Synthesis & Editing
BnaAnng11140D	1	AT3G18280	Fatty Acid Elongation & Wax Biosynthesis
BnaA05g30750D	1	AT3G06650	Fatty Acid Elongation & Wax Biosynthesis
BnaC09g11030D	1	AT1G64400	Fatty Acid Elongation & Wax Biosynthesis
BnaA02g16470D	1	AT1G73560	Fatty Acid Elongation & Wax Biosynthesis
BnaC05g45200D	1	AT3G06650	Fatty Acid Elongation & Wax Biosynthesis
BnaA03g39010D	1	AT2G16280	Fatty Acid Elongation & Wax Biosynthesis
BnaA10g09590D	1	AT5G55460	Fatty Acid Elongation & Wax Biosynthesis
BnaC08g37340D	1	AT1G18280	Fatty Acid Elongation & Wax Biosynthesis
BnaAnng29910D	1	AT5G55450	Fatty Acid Elongation & Wax Biosynthesis
BnaA02g00830D	1	AT5G11090	Fatty Acid Elongation & Wax Biosynthesis
BnaC03g11200D	1	AT5G60340	Mitochondrial Fatty Acid & Lipoic Acid Synthesis
BnaCnng04790D	1	AT1G25210	Mitochondrial Lipopolysaccharide Synthesis
BnaA03g53730D	1	AT4G37050	Oxylipin Metabolism 1
BnaA03g53720D	1	AT4G37070	Oxylipin Metabolism 1
BnaC08g46040D	1	AT1G02660	Oxylipin Metabolism 1; Oxylipin Metabolism 2
BnaCnng20480D	1	AT1G02660	Oxylipin Metabolism 1; Oxylipin Metabolism 2
BnaA08g27200D	1	AT1G02660	Oxylipin Metabolism 1; Oxylipin Metabolism 2
BnaC09g52570D	1	AT3G25770	Oxylipin Metabolism 1; Oxylipin Metabolism 2
BnaC07g33970D	1	AT4G16820	Oxylipin Metabolism 1; Oxylipin Metabolism 2
BnaC04g05220D	1	AT2G44810	Oxylipin Metabolism 1; Oxylipin Metabolism 2
BnaA09g25060D	1	AT1G31480	Oxylipin Metabolism 1; Oxylipin Metabolism 2;Phospholipid Signaling
BnaA05g33880D	1	AT3G01420	Oxylipin Metabolism 2
BnaA01g23810D	1	AT3G23530	Pathway, function or subcellular location uncertain
BnaC07g24800D	1	AT3G27870	Pathway, function or subcellular location uncertain
BnaA10g23790D	1	AT5G07360	Phospholipid Signaling
BnaC03g25130D	1	AT2G45150	Prokaryotic Galactolipid, Sulfolipid, & Phospholipid Synthesis 1
BnaA02g13460D	1	AT1G67990	Suberin Synthesis & Transport 2
BnaA06g28680D	1	AT5G27600	Triacylglycerol & Fatty Acid Degradation
BnaC02g08290D	1	AT5G18640	Triacylglycerol & Fatty Acid Degradation
BnaC04g11470D	1	AT2G33150	Triacylglycerol & Fatty Acid Degradation
BnaAnng13730D	1	AT5G07600	Triacylglycerol Biosynthesis
BnaA03g40390D	1	AT5G61610	Triacylglycerol Biosynthesis
BnaA03g51860D	1	AT4G32010	Triacylglycerol Biosynthesis
BnaC03g28790D	1	AT4G10020	Triacylglycerol Biosynthesis
BnaA03g24220D	1	AT4G10020	Triacylglycerol Biosynthesis
BnaA03g34830D	1	AT3G18570	Triacylglycerol Biosynthesis
BnaA09g53090D	2	AT1G64670	Cutin Synthesis & Transport 1
BnaC04g38520D	2	AT2G26910	Cutin Synthesis & Transport 1
BnaA04g15520D	2	AT2G26910	Cutin Synthesis & Transport 1
BnaC04g43940D	2	AT2G33510	Cutin Synthesis & Transport 1
BnaA01g13470D	2	AT4G23850	Eukaryotic Phospholipid Synthesis & Editing
BnaCnng15340D	2	AT1G31812	Eukaryotic Phospholipid Synthesis & Editing
BnaC06g19180D	2	AT1G80460	Eukaryotic Phospholipid Synthesis & Editing
BnaA03g46540D	2	AT4G24230	Eukaryotic Phospholipid Synthesis & Editing
BnaA07g22620D	2	AT1G73600	Eukaryotic Phospholipid Synthesis & Editing
BnaA04g05540D	2	AT3G52310	Fatty Acid Elongation & Wax Biosynthesis
BnaA04g15380D	2	AT2G26250	Fatty Acid Elongation & Wax Biosynthesis
BnaA09g03340D	2	AT5G49460	Fatty Acid Elongation & Wax Biosynthesis
BnaC09g02690D	2	AT5G49460	Fatty Acid Elongation & Wax Biosynthesis
BnaA07g13050D	2	AT2G27130	Fatty Acid Elongation & Wax Biosynthesis
BnaC04g53090D	2	AT2G44300	Fatty Acid Elongation & Wax Biosynthesis
BnaC04g39450D	2	AT2G28070	Fatty Acid Elongation & Wax Biosynthesis
BnaC04g38330D	2	AT2G26250	Fatty Acid Elongation & Wax Biosynthesis
BnaA09g44160D	2	AT1G19440	Fatty Acid Elongation & Wax Biosynthesis
BnaC02g39080D	2	AT5G49460	Fatty Acid Elongation & Wax Biosynthesis
BnaA04g17370D	2	AT2G30200	Fatty Acid Synthesis
BnaA01g07320D	2	AT4G29540	Mitochondrial Lipopolysaccharide Synthesis
BnaC01g08990D	2	AT4G29540	Mitochondrial Lipopolysaccharide Synthesis
BnaA04g00050D	2	AT3G63200	Oxylipin Metabolism 1
BnaCnng30060D	2	AT1G33270	Oxylipin Metabolism 1
BnaC03g45030D	2	AT2G06050	Oxylipin Metabolism 1
BnaC01g27280D	2	AT1G56330	Oxylipin Metabolism 1; Oxylipin Metabolism 2
BnaC07g33410D	2	AT4G16070	Oxylipin Metabolism 1; Oxylipin Metabolism 2
BnaA03g34980D	2	AT3G18860	Oxylipin Metabolism 1; Oxylipin Metabolism 2;Phospholipid Signaling
BnaA02g25680D	2	AT5G47730	Pathway, function or subcellular location uncertain
BnaC03g70870D	2	AT1G55840	Pathway, function or subcellular location uncertain
BnaC09g53700D	2	AT5G57020	Pathway, function or subcellular location uncertain
BnaA10g11040D	2	AT5G57020	Pathway, function or subcellular location uncertain
BnaCnng69840D	2	AT2G30720	Pathway, function or subcellular location uncertain
BnaA01g28620D	2	AT3G15650	Phospholipid Signaling
BnaC07g31660D	2	AT3G50110	Phospholipid Signaling
BnaC09g14450D	2	AT1G60890	Phospholipid Signaling
BnaC01g08060D	2	AT4G30340	Phospholipid Signaling
BnaA09g14140D	2	AT1G60490	Phospholipid Signaling
BnaA08g16950D	2	AT4G38690	Phospholipid Signaling
BnaCnng11340D	2	AT1G77660	Phospholipid Signaling
BnaA05g28090D	2	AT3G10840	Phospholipid Signaling
BnaAnng19630D	2	AT3G51830	Phospholipid Signaling
BnaC08g29950D	2	AT3G59770	Phospholipid Signaling
BnaA07g18510D	2	AT3G59770	Phospholipid Signaling
BnaA09g37990D	2	AT3G59770	Phospholipid Signaling
BnaA09g12230D	2	AT1G64470	Phospholipid Signaling
BnaC08g20070D	2	AT1G21980	Phospholipid Signaling
BnaC03g22010D	2	AT2G39290	Prokaryotic Galactolipid, Sulfolipid, & Phospholipid Synthesis 1
BnaC05g28890D	2	AT1G32200	Prokaryotic Galactolipid, Sulfolipid, & Phospholipid Synthesis 1
BnaC02g03380D	2	AT5G03080	Prokaryotic Galactolipid, Sulfolipid, & Phospholipid Synthesis 1;Eukaryotic Galactolipid & Sulfolipid Synthesis;Phospholipid Signaling
BnaC01g14010D	2	AT4G22550	Prokaryotic Galactolipid, Sulfolipid, & Phospholipid Synthesis 1;Eukaryotic Galactolipid & Sulfolipid Synthesis;Phospholipid Signaling
BnaA01g16090D	2	AT4G27030	Prokaryotic Galactolipid, Sulfolipid, & Phospholipid Synthesis 2
BnaA08g12780D	2	AT4G30950	Prokaryotic Galactolipid, Sulfolipid, & Phospholipid Synthesis 2
BnaA03g51720D	2	AT4G31780	Prokaryotic Galactolipid, Sulfolipid, & Phospholipid Synthesis 2;Eukaryotic Galactolipid & Sulfolipid Synthesis
BnaCnng51890D	2	AT4G31780	Prokaryotic Galactolipid, Sulfolipid, & Phospholipid Synthesis 2;Eukaryotic Galactolipid & Sulfolipid Synthesis
BnaA05g30850D	2	AT3G06510	Prokaryotic Galactolipid, Sulfolipid, & Phospholipid Synthesis 2;Eukaryotic Galactolipid & Sulfolipid Synthesis
BnaC03g40880D	2	AT3G19260	Sphingolipid Biosynthesis 1
BnaC05g33620D	2	AT3G19260	Sphingolipid Biosynthesis 1
BnaA02g27470D	2	AT3G25540	Sphingolipid Biosynthesis 1
BnaA06g09070D	2	AT1G14290	Sphingolipid Biosynthesis 1
BnaC07g36750D	2	AT4G21540	Sphingolipid Biosynthesis 1;Sphingolipid Biosynthesis 2
BnaA01g32550D	2	AT3G06860	Triacylglycerol & Fatty Acid Degradation
BnaAnng08480D	2	AT5G18640	Triacylglycerol & Fatty Acid Degradation
BnaC02g38800D	2	AT5G48880	Triacylglycerol & Fatty Acid Degradation
BnaCnng76370D	2	AT1G52760	Triacylglycerol & Fatty Acid Degradation
BnaC08g28660D	2	AT3G57650	Triacylglycerol Biosynthesis
BnaA03g28510D	3	AT3G04290	Cutin Synthesis & Transport 1
BnaCnng43470D	3	AT2G38110	Cutin Synthesis & Transport 1
BnaA05g06580D	3	AT2G38110	Cutin Synthesis & Transport 1
BnaC02g41520D	3	AT5G23940	Cutin Synthesis & Transport 1
BnaC05g36550D	3	AT3G16785	Eukaryotic Galactolipid & Sulfolipid Synthesis
BnaC03g21530D	3	AT2G38670	Eukaryotic Phospholipid Synthesis & Editing
BnaC06g26180D	3	AT1G68000	Eukaryotic Phospholipid Synthesis & Editing
BnaC04g45860D	3	AT2G38670	Eukaryotic Phospholipid Synthesis & Editing
BnaC09g53330D	3	AT5G57190	Eukaryotic Phospholipid Synthesis & Editing
BnaA02g13510D	3	AT1G68000	Eukaryotic Phospholipid Synthesis & Editing
BnaC04g25830D	3	AT3G55030	Eukaryotic Phospholipid Synthesis & Editing
BnaA04g03890D	3	AT3G55030	Eukaryotic Phospholipid Synthesis & Editing
BnaC06g39090D	3	AT1G78690	Eukaryotic Phospholipid Synthesis & Editing
BnaC06g15590D	3	AT3G55030	Eukaryotic Phospholipid Synthesis & Editing
BnaA02g21860D	3	AT4G11030	Eukaryotic Phospholipid Synthesis & Editing
BnaC02g25190D	3	AT1G78690	Eukaryotic Phospholipid Synthesis & Editing
BnaA03g18270D	3	AT2G38995	Fatty Acid Elongation & Wax Biosynthesis
BnaA03g51030D	3	AT4G34250	Fatty Acid Elongation & Wax Biosynthesis
BnaC04g39890D	3	AT2G28630	Fatty Acid Elongation & Wax Biosynthesis
BnaC07g32300D	3	AT3G51590	Fatty Acid Elongation & Wax Biosynthesis
BnaAnng19290D	3	AT2G44300	Fatty Acid Elongation & Wax Biosynthesis
BnaC08g23460D	3	AT3G52130	Fatty Acid Elongation & Wax Biosynthesis
BnaA08g18690D	3	AT1G27950	Fatty Acid Elongation & Wax Biosynthesis
BnaA06g31220D	3	AT3G28910	Fatty Acid Elongation & Wax Biosynthesis
BnaCnng71030D	3	AT2G27130	Fatty Acid Elongation & Wax Biosynthesis
BnaC06g34730D	3	AT1G73890	Fatty Acid Elongation & Wax Biosynthesis
BnaA02g29490D	3	AT3G28910	Fatty Acid Elongation & Wax Biosynthesis
BnaC03g58190D	3	AT1G27950	Fatty Acid Elongation & Wax Biosynthesis
BnaC05g14030D	3	AT1G18280	Fatty Acid Elongation & Wax Biosynthesis
BnaC02g37590D	3	AT3G28910	Fatty Acid Elongation & Wax Biosynthesis
BnaC06g41560D	3	AT1G55260	Fatty Acid Elongation & Wax Biosynthesis
BnaC02g00930D	3	AT5G09370	Fatty Acid Elongation & Wax Biosynthesis
BnaA09g28510D	3	AT1G25450	Fatty Acid Elongation & Wax Biosynthesis
BnaA06g00980D	3	AT1G53390	Fatty Acid Elongation & Wax Biosynthesis
BnaA05g29430D	3	AT3G08770	Fatty Acid Elongation & Wax Biosynthesis
BnaAnng00970D	3	AT5G04530	Fatty Acid Elongation & Wax Biosynthesis
BnaC05g43760D	3	AT3G08770	Fatty Acid Elongation & Wax Biosynthesis
BnaC07g04810D	3	AT2G15090	Fatty Acid Elongation & Wax Biosynthesis
BnaC08g17570D	3	AT1G17840	Fatty Acid Elongation & Wax Biosynthesis
BnaA07g31060D	3	AT1G73890	Fatty Acid Elongation & Wax Biosynthesis
BnaC02g02670D	3	AT5G04530	Fatty Acid Elongation & Wax Biosynthesis
BnaAnng27610D	3	AT2G38540	Fatty Acid Elongation & Wax Biosynthesis
BnaA09g40640D	3	AT2G26250	Fatty Acid Elongation & Wax Biosynthesis
BnaA07g30940D	3	AT1G73560	Fatty Acid Elongation & Wax Biosynthesis
BnaC01g23300D	3	AT3G51600	Fatty Acid Elongation & Wax Biosynthesis
BnaC03g11140D	3	AT5G60740	Fatty Acid Elongation & Wax Biosynthesis
BnaAnng05900D	3	AT5G09370	Fatty Acid Elongation & Wax Biosynthesis
BnaA07g24600D	3	AT1G68530	Fatty Acid Elongation & Wax Biosynthesis
BnaA03g20470D	3	AT2G43790	Fatty Acid Elongation and Wax Biosynthesis
BnaC08g43130D	3	AT1G08510	Fatty Acid Elongation, Desaturation & Export From Plastid
BnaAnng26510D	3	AT1G08510	Fatty Acid Elongation, Desaturation & Export From Plastid
BnaA08g26890D	3	AT1G08510	Fatty Acid Elongation, Desaturation & Export From Plastid
BnaA08g12720D	3	AT4G31050	Fatty Acid Synthesis
BnaC06g26990D	3	AT1G65290	Mitochondrial Fatty Acid & Lipoic Acid Synthesis
BnaA07g25220D	3	AT1G65290	Mitochondrial Fatty Acid & Lipoic Acid Synthesis
BnaC01g08840D	3	AT4G29540	Mitochondrial Lipopolysaccharide Synthesis
BnaC09g11200D	3	AT1G63430	Mitochondrial Phospholipid Synthesis
BnaA06g13800D	3	AT1G19640	Oxylipin Metabolism 1
BnaC08g19000D	3	AT1G19640	Oxylipin Metabolism 1
BnaA08g21970D	3	AT1G19640	Oxylipin Metabolism 1
BnaC05g15230D	3	AT1G19640	Oxylipin Metabolism 1
BnaA09g19570D	3	AT3G25780	Oxylipin Metabolism 1; Oxylipin Metabolism 2
BnaC09g52550D	3	AT3G25780	Oxylipin Metabolism 1; Oxylipin Metabolism 2
BnaA09g22200D	3	AT4G10950	Oxylipin Metabolism 1; Oxylipin Metabolism 2
BnaCnng71120D	3	AT1G02680	Oxylipin Metabolism 1; Oxylipin Metabolism 2
BnaC08g48320D	3	AT1G17420	Oxylipin Metabolism 1; Oxylipin Metabolism 2
BnaC06g26670D	3	AT1G67560	Oxylipin Metabolism 1; Oxylipin Metabolism 2
BnaC09g26010D	3	AT4G10950	Oxylipin Metabolism 1; Oxylipin Metabolism 2
BnaC07g01540D	3	AT2G19690	Oxylipin Metabolism 1; Oxylipin Metabolism 2;Phospholipid Signaling
BnaA07g01090D	3	AT2G19690	Oxylipin Metabolism 1; Oxylipin Metabolism 2;Phospholipid Signaling
BnaA02g16520D	3	AT1G73680	Oxylipin Metabolism 2
BnaA08g00740D	3	AT1G54280	Pathway, function or subcellular location uncertain
BnaCnng05050D	3	AT4G17483	Pathway, function or subcellular location uncertain
BnaA03g43090D	3	AT4G17483	Pathway, function or subcellular location uncertain
BnaC03g29800D	3	AT4G04320	Pathway, function or subcellular location uncertain
BnaC07g34360D	3	AT4G17483	Pathway, function or subcellular location uncertain
BnaA07g18630D	3	AT3G60340	Pathway, function or subcellular location uncertain
BnaC06g10670D	3	AT1G54280	Pathway, function or subcellular location uncertain
BnaC06g33850D	3	AT1G72700	Pathway, function or subcellular location uncertain
BnaC06g25680D	3	AT1G68710	Pathway, function or subcellular location uncertain
BnaC05g08970D	3	AT1G13210	Pathway, function or subcellular location uncertain
BnaA07g06420D	3	AT3G23530	Pathway, function or subcellular location uncertain
BnaA09g32010D	3	AT3G51460	Phospholipid Signaling
BnaA10g29510D	3	AT5G58700	Phospholipid Signaling
BnaA06g02600D	3	AT1G51040	Phospholipid Signaling
BnaA03g49040D	3	AT4G28130	Phospholipid Signaling
BnaA02g18240D	3	AT1G77660	Phospholipid Signaling
BnaC02g24660D	3	AT1G77740	Phospholipid Signaling
BnaC09g34000D	3	AT5G58690	Phospholipid Signaling
BnaC02g43130D	3	AT5G64440	Phospholipid Signaling
BnaA02g04670D	3	AT5G20060	Phospholipid Signaling
BnaA03g41050D	3	AT3G50920	Prokaryotic Galactolipid, Sulfolipid, & Phospholipid Synthesis 1;Eukaryotic Galactolipid & Sulfolipid Synthesis;Phospholipid Signaling
BnaC07g31970D	3	AT3G50920	Prokaryotic Galactolipid, Sulfolipid, & Phospholipid Synthesis 1;Eukaryotic Galactolipid & Sulfolipid Synthesis;Phospholipid Signaling
BnaA05g33490D	3	AT3G02600	Prokaryotic Galactolipid, Sulfolipid, & Phospholipid Synthesis 1;Eukaryotic Galactolipid & Sulfolipid Synthesis;Phospholipid Signaling
BnaC05g48240D	3	AT3G02600	Prokaryotic Galactolipid, Sulfolipid, & Phospholipid Synthesis 1;Eukaryotic Galactolipid & Sulfolipid Synthesis;Phospholipid Signaling
BnaA09g08200D	3	AT2G11810	Prokaryotic Galactolipid, Sulfolipid, & Phospholipid Synthesis 2;Eukaryotic Galactolipid & Sulfolipid Synthesis
BnaA09g51870D	3	AT4G00550	Prokaryotic Galactolipid, Sulfolipid, & Phospholipid Synthesis 2;Eukaryotic Galactolipid & Sulfolipid Synthesis
BnaA07g38190D	3	AT3G61580	Sphingolipid Biosynthesis 1
BnaA09g39290D	3	AT3G61580	Sphingolipid Biosynthesis 1
BnaC08g31440D	3	AT3G61580	Sphingolipid Biosynthesis 1
BnaC01g13830D	3	AT4G22330	Sphingolipid Biosynthesis 2
BnaC08g36500D	3	AT2G19880	Sphingolipid Biosynthesis 2
BnaCnng08770D	3	AT1G01610	Suberin Synthesis & Transport 1
BnaC09g49330D	3	AT5G06090	Suberin Synthesis & Transport 1
BnaC02g27480D	3	AT4G00520	Triacylglycerol & Fatty Acid Degradation
BnaA08g25460D	3	AT1G11090	Triacylglycerol & Fatty Acid Degradation
BnaC09g42620D	3	AT5G14930	Triacylglycerol & Fatty Acid Degradation
BnaA04g23090D	3	AT2G39400	Triacylglycerol & Fatty Acid Degradation
BnaC04g46310D	3	AT2G39400	Triacylglycerol & Fatty Acid Degradation
BnaA02g18410D	3	AT1G77420	Triacylglycerol & Fatty Acid Degradation
BnaC09g17280D	3	AT5G42930	Triacylglycerol & Fatty Acid Degradation
BnaA04g23070D	3	AT2G39420	Triacylglycerol & Fatty Acid Degradation
BnaC03g06660D	3	AT5G14930	Triacylglycerol & Fatty Acid Degradation
BnaC08g14710D	3	AT1G11090	Triacylglycerol & Fatty Acid Degradation
BnaA06g06830D	3	AT1G11090	Triacylglycerol & Fatty Acid Degradation
BnaC02g35520D	3	AT3G25585	Triacylglycerol Biosynthesis
BnaA07g08500D	3	AT1G28300	Triacylglycerol Biosynthesis
BnaA02g27520D	3	AT3G25585	Triacylglycerol Biosynthesis
BnaA07g23760D	3	AT1G70680	Triacylglycerol Biosynthesis
BnaA07g29470D	3	AT1G71697	Triacylglycerol Biosynthesis
BnaC06g24570D	3	AT1G70680	Triacylglycerol Biosynthesis
BnaA04g19570D	4	AT2G33510	Cutin Synthesis & Transport 1
BnaA06g16410D	4	AT3G48610	Eukaryotic Galactolipid & Sulfolipid Synthesis
BnaC06g19640D	4	AT1G80950	Eukaryotic Phospholipid Synthesis & Editing
BnaAnng24000D	4	AT1G80860	Eukaryotic Phospholipid Synthesis & Editing
BnaA07g24850D	4	AT1G68000	Eukaryotic Phospholipid Synthesis & Editing
BnaA05g31780D	4	AT3G05420	Eukaryotic Phospholipid Synthesis & Editing
BnaC05g46370D	4	AT3G05420	Eukaryotic Phospholipid Synthesis & Editing
BnaA08g17030D	4	AT4G38570	Eukaryotic Phospholipid Synthesis & Editing
BnaC08g40270D	4	AT1G13560	Eukaryotic Phospholipid Synthesis & Editing
BnaC03g60040D	4	AT4G38570	Eukaryotic Phospholipid Synthesis & Editing
BnaA04g22130D	4	AT2G38670	Eukaryotic Phospholipid Synthesis & Editing
BnaA02g31230D	4	AT5G27630	Eukaryotic Phospholipid Synthesis & Editing
BnaCnng60250D	4	AT1G68000	Eukaryotic Phospholipid Synthesis & Editing
BnaC02g39790D	4	AT5G27630	Eukaryotic Phospholipid Synthesis & Editing
BnaA02g19010D	4	AT1G78690	Eukaryotic Phospholipid Synthesis & Editing
BnaC06g23520D	4	AT1G73600	Eukaryotic Phospholipid Synthesis & Editing
BnaA04g26330D	4	AT2G45670	Eukaryotic Phospholipid Synthesis & Editing
BnaA09g46210D	4	AT1G13560	Eukaryotic Phospholipid Synthesis & Editing
BnaA07g34320D	4	AT1G78690	Eukaryotic Phospholipid Synthesis & Editing
BnaA10g11230D	4	AT5G57190	Eukaryotic Phospholipid Synthesis & Editing
BnaA07g16610D	4	AT3G55030	Eukaryotic Phospholipid Synthesis & Editing
BnaC09g46070D	4	AT5G10480	Fatty Acid Elongation & Wax Biosynthesis
BnaC04g26730D	4	AT3G53980	Fatty Acid Elongation & Wax Biosynthesis
BnaA06g12060D	4	AT1G17840	Fatty Acid Elongation & Wax Biosynthesis
BnaC05g44510D	4	AT3G07450	Fatty Acid Elongation & Wax Biosynthesis
BnaC04g51420D	4	AT2G47240	Fatty Acid Elongation & Wax Biosynthesis
BnaA02g30210D	4	AT5G48490	Fatty Acid Elongation & Wax Biosynthesis
BnaA07g16240D	4	AT3G54010	Fatty Acid Elongation and Wax Biosynthesis
BnaC04g26680D	4	AT3G54010	Fatty Acid Elongation and Wax Biosynthesis
BnaC06g15010D	4	AT3G54010	Fatty Acid Elongation and Wax Biosynthesis
BnaA04g04410D	4	AT3G54010	Fatty Acid Elongation and Wax Biosynthesis
BnaC03g24480D	4	AT2G43790	Fatty Acid Elongation and Wax Biosynthesis
BnaA09g34910D	4	AT3G55310	Fatty Acid Synthesis
BnaC04g29100D	4	AT4G14070	Fatty Acid Synthesis; Prokaryotic Galactolipid, Sulfolipid, & Phospholipid Synthesis 1
BnaC02g45210D	4	AT1G65410	Lipid Trafficking
BnaA02g12080D	4	AT1G65410	Lipid Trafficking
BnaC05g37220D	4	AT3G16170	Mitochondrial Fatty Acid & Lipoic Acid Synthesis
BnaC02g33390D	4	AT5G47630	Mitochondrial Fatty Acid & Lipoic Acid Synthesis
BnaC02g16510D	4	AT1G65290	Mitochondrial Fatty Acid & Lipoic Acid Synthesis
BnaA02g25590D	4	AT5G47630	Mitochondrial Fatty Acid & Lipoic Acid Synthesis
BnaA03g08950D	4	AT5G60340	Mitochondrial Fatty Acid & Lipoic Acid Synthesis
BnaA08g13370D	4	AT4G29540	Mitochondrial Lipopolysaccharide Synthesis
BnaA09g10940D	4	AT1G63430	Mitochondrial Phospholipid Synthesis
BnaC01g15980D	4	AT4G24160	Mitochondrial Phospholipid Synthesis
BnaA03g38210D	4	AT2G06050	Oxylipin Metabolism 1
BnaA08g23120D	4	AT1G17420	Oxylipin Metabolism 1; Oxylipin Metabolism 2
BnaA09g15410D	4	AT1G56330	Oxylipin Metabolism 1; Oxylipin Metabolism 2
BnaC03g32080D	4	AT4G00500	Oxylipin Metabolism 1; Oxylipin Metabolism 2
BnaA08g27210D	4	AT1G02680	Oxylipin Metabolism 1; Oxylipin Metabolism 2
BnaC08g09050D	4	AT1G31480	Oxylipin Metabolism 1; Oxylipin Metabolism 2;Phospholipid Signaling
BnaA05g21240D	4	AT3G18860	Oxylipin Metabolism 1; Oxylipin Metabolism 2;Phospholipid Signaling
BnaC05g34160D	4	AT3G18860	Oxylipin Metabolism 1; Oxylipin Metabolism 2;Phospholipid Signaling
BnaC01g09360D	4	AT4G29070	Oxylipin Metabolism 1; Oxylipin Metabolism 2;Phospholipid Signaling
BnaC01g20970D	4	AT4G17483	Pathway, function or subcellular location uncertain
BnaC02g33480D	4	AT5G47730	Pathway, function or subcellular location uncertain
BnaCnng25540D	4	AT1G55840	Pathway, function or subcellular location uncertain
BnaA04g17790D	4	AT2G30720	Pathway, function or subcellular location uncertain
BnaC03g70110D	4	AT1G54280	Pathway, function or subcellular location uncertain
BnaC08g37730D	4	AT1G17500	Pathway, function or subcellular location uncertain
BnaA08g00250D	4	AT1G55840	Pathway, function or subcellular location uncertain
BnaA03g25350D	4	AT4G04320	Pathway, function or subcellular location uncertain
BnaA07g37090D	4	AT1G26130	Pathway, function or subcellular location uncertain
BnaAnng23520D	4	AT4G17483	Pathway, function or subcellular location uncertain
BnaA09g44980D	4	AT1G17500	Pathway, function or subcellular location uncertain
BnaCnng28420D	4	AT3G13900	Pathway, function or subcellular location uncertain
BnaC04g18740D	4	AT1G59820	Pathway, function or subcellular location uncertain
BnaA01g19450D	4	AT3G51460	Phospholipid Signaling
BnaA08g21050D	4	AT1G21980	Phospholipid Signaling
BnaC06g04220D	4	AT1G51040	Phospholipid Signaling
BnaA09g43530D	4	AT2G20900	Phospholipid Signaling
BnaA04g29680D	4	AT2G46500	Phospholipid Signaling
BnaA02g15290D	4	AT1G71010	Phospholipid Signaling
BnaCnng58290D	4	AT3G51460	Phospholipid Signaling
BnaC02g20500D	4	AT1G71010	Phospholipid Signaling
BnaA03g40730D	4	AT3G50110	Phospholipid Signaling
BnaC08g36120D	4	AT2G20900	Phospholipid Signaling
BnaC01g37100D	4	AT3G14270	Phospholipid Signaling
BnaC01g23400D	4	AT3G51460	Phospholipid Signaling
BnaC03g50590D	4	AT5G63770	Phospholipid Signaling
BnaA09g21320D	4	AT4G11850	Phospholipid Signaling
BnaC03g12400D	4	AT5G58700	Phospholipid Signaling
BnaA02g36050D	4	AT1G77740	Phospholipid Signaling
BnaA09g09730D	4	AT2G18730	Phospholipid Signaling
BnaC09g34010D	4	AT5G58700	Phospholipid Signaling
BnaA05g29670D	4	AT3G08510	Phospholipid Signaling
BnaC09g51050D	4	AT2G18730	Phospholipid Signaling
BnaC08g01360D	4	AT1G05630	Phospholipid Signaling
BnaC06g17540D	4	AT3G59770	Phospholipid Signaling
BnaC03g23210D	4	AT2G41210	Phospholipid Signaling
BnaA06g00490D	4	AT1G55180	Phospholipid Signaling
BnaC06g32150D	4	AT1G71010	Phospholipid Signaling
BnaC07g13610D	4	AT1G22620	Phospholipid Signaling
BnaC04g50850D	4	AT2G46500	Phospholipid Signaling
BnaC07g37240D	4	AT4G22300	Phospholipid Signaling
BnaCnng03060D	4	AT5G03080	Prokaryotic Galactolipid, Sulfolipid, & Phospholipid Synthesis 1;Eukaryotic Galactolipid & Sulfolipid Synthesis;Phospholipid Signaling
BnaA06g35100D	4	AT2G01180	Prokaryotic Galactolipid, Sulfolipid, & Phospholipid Synthesis 1;Eukaryotic Galactolipid & Sulfolipid Synthesis;Phospholipid Signaling
BnaC03g37090D	4	AT3G11170	Prokaryotic Galactolipid, Sulfolipid, & Phospholipid Synthesis 2;Eukaryotic Galactolipid & Sulfolipid Synthesis
BnaC08g40260D	4	AT1G13580	Sphingolipid Biosynthesis 1
BnaA09g46200D	4	AT1G13580	Sphingolipid Biosynthesis 1
BnaC02g35410D	4	AT3G25540	Sphingolipid Biosynthesis 1
BnaC01g12360D	4	AT4G20870	Sphingolipid Biosynthesis 1
BnaC08g16080D	4	AT1G14290	Sphingolipid Biosynthesis 1
BnaA01g10780D	4	AT4G20870	Sphingolipid Biosynthesis 1
BnaA04g00630D	4	AT3G61580	Sphingolipid Biosynthesis 1
BnaA05g20900D	4	AT3G19260	Sphingolipid Biosynthesis 1
BnaA06g26190D	4	AT5G23450	Sphingolipid Biosynthesis 1;Sphingolipid Biosynthesis 2
BnaA04g04400D	4	AT3G54020	Sphingolipid Biosynthesis 2
BnaA09g43940D	4	AT2G19880	Sphingolipid Biosynthesis 2
BnaC04g45550D	4	AT2G37940	Sphingolipid Biosynthesis 2
BnaA03g13210D	4	AT5G51290	Sphingolipid Biosynthesis 2
BnaA07g00870D	4	AT2G19880	Sphingolipid Biosynthesis 2
BnaA09g35520D	4	AT3G56060	Suberin Synthesis & Transport 1
BnaA03g32450D	4	AT3G12800	Triacylglycerol & Fatty Acid Degradation
BnaC02g08280D	4	AT5G18640	Triacylglycerol & Fatty Acid Degradation
BnaC08g00920D	4	AT1G04710	Triacylglycerol & Fatty Acid Degradation
BnaAnng17510D	4	AT1G10740	Triacylglycerol & Fatty Acid Degradation
BnaC03g37830D	4	AT3G12800	Triacylglycerol & Fatty Acid Degradation
BnaA10g00290D	4	AT1G01710	Triacylglycerol & Fatty Acid Degradation
BnaA02g36400D	4	AT4G00520	Triacylglycerol & Fatty Acid Degradation
BnaA09g31130D	4	AT1G23330	Triacylglycerol & Fatty Acid Degradation
BnaC01g33800D	4	AT3G18850	Triacylglycerol Biosynthesis
BnaC06g32670D	4	AT1G71697	Triacylglycerol Biosynthesis
BnaC09g43460D	4	AT5G13640	Triacylglycerol Biosynthesis
BnaA01g18750D	4	AT4G15130	Triacylglycerol Biosynthesis
BnaA02g17090D	4	AT1G75020	Triacylglycerol Biosynthesis
BnaCnng08180D	4	AT1G75020	Triacylglycerol Biosynthesis
BnaA01g13710D	5	AT4G24230	Eukaryotic Phospholipid Synthesis & Editing
BnaC02g44810D	5	AT5G53470	Eukaryotic Phospholipid Synthesis & Editing
BnaA02g10270D	5	AT5G53470	Eukaryotic Phospholipid Synthesis & Editing
BnaA03g02950D	5	AT5G10480	Fatty Acid Elongation & Wax Biosynthesis
BnaA08g25600D	5	AT1G10670	Fatty Acid Elongation & Wax Biosynthesis
BnaC03g04350D	5	AT5G10480	Fatty Acid Elongation & Wax Biosynthesis
BnaA03g10070D	5	AT5G57800	Fatty Acid Elongation & Wax Biosynthesis
BnaCnng15320D	5	AT1G31770	Fatty Acid Elongation & Wax Biosynthesis
BnaA02g34050D	5	AT5G64080	Fatty Acid Elongation & Wax Biosynthesis
BnaA04g07120D	5	AT4G13050	Fatty Acid Elongation, Desaturation & Export From Plastid
BnaA10g18080D	5	AT5G16240	Fatty Acid Elongation, Desaturation & Export From Plastid
BnaA03g20420D	5	AT2G43710	Fatty Acid Elongation, Desaturation & Export From Plastid
BnaC09g41580D	5	AT5G16240	Fatty Acid Elongation, Desaturation & Export From Plastid
BnaC04g03030D	5	AT2G43710	Fatty Acid Elongation, Desaturation & Export From Plastid
BnaA03g34340D	5	AT3G16950	Fatty Acid Synthesis
BnaA05g12180D	5	AT2G30200	Fatty Acid Synthesis
BnaA06g36060D	5	AT5G46290	Fatty Acid Synthesis
BnaA09g03610D	5	AT5G27200	Fatty Acid Synthesis
BnaA09g34250D	5	AT3G54320	Fatty Acid Synthesis
BnaC03g39780D	5	AT3G16950	Fatty Acid Synthesis
BnaC03g45040D	5	AT2G05990	Fatty Acid Synthesis
BnaC03g75820D	5	AT1G24360	Fatty Acid Synthesis
BnaC05g00810D	5	AT1G01090	Fatty Acid Synthesis
BnaC09g13240D	5	AT1G62640	Fatty Acid Synthesis
BnaC09g42420D	5	AT5G15530	Fatty Acid Synthesis
BnaC07g04330D	5	AT2G05990	Fatty Acid Synthesis
BnaCnng42420D	5	AT1G30120	Fatty Acid Synthesis
BnaA08g17570D	5	AT1G30120	Fatty Acid Synthesis
BnaC09g10800D	5	AT1G62640	Fatty Acid Synthesis
BnaC03g07000D	5	AT5G15530	Fatty Acid Synthesis
BnaC04g14590D	5	AT2G30200	Fatty Acid Synthesis
BnaC09g19280D	5	AT5G46290	Fatty Acid Synthesis
BnaC03g21010D	5	AT2G38040	Fatty Acid Synthesis
BnaC03g16690D	5	AT2G30200	Fatty Acid Synthesis
BnaA03g38220D	5	AT2G05990	Fatty Acid Synthesis
BnaA07g31890D	5	AT1G74960	Fatty Acid Synthesis; Prokaryotic Galactolipid, Sulfolipid, & Phospholipid Synthesis 1
BnaCnng08220D	5	AT1G74960	Fatty Acid Synthesis; Prokaryotic Galactolipid, Sulfolipid, & Phospholipid Synthesis 1
BnaA02g17050D	5	AT1G74960	Fatty Acid Synthesis; Prokaryotic Galactolipid, Sulfolipid, & Phospholipid Synthesis 1
BnaC09g22960D	5	AT4G04020	Pathway, function or subcellular location uncertain
BnaA02g07530D	5	AT5G58700	Phospholipid Signaling
BnaA02g34230D	5	AT5G64440	Phospholipid Signaling
BnaA07g15060D	5	AT5G40610	Prokaryotic Galactolipid, Sulfolipid, & Phospholipid Synthesis 1
BnaC06g42250D	5	AT5G40610	Prokaryotic Galactolipid, Sulfolipid, & Phospholipid Synthesis 1
BnaCnng46570D	5	AT5G66450	Prokaryotic Galactolipid, Sulfolipid, & Phospholipid Synthesis 1;Eukaryotic Galactolipid & Sulfolipid Synthesis;Phospholipid Signaling
BnaA01g01250D	5	AT4G36480	Sphingolipid Biosynthesis 1
BnaA05g01610D	5	AT2G46210	Sphingolipid Biosynthesis 1
BnaA01g26210D	5	AT3G19260	Sphingolipid Biosynthesis 1
BnaA08g22650D	5	AT1G18360	Triacylglycerol & Fatty Acid Degradation
BnaA05g29950D	5	AT3G07690	Triacylglycerol Biosynthesis
BnaA05g26900D	5	AT3G12120	Triacylglycerol Biosynthesis
BnaA02g28280D	5	AT3G26790	Triacylglycerol Biosynthesis
BnaA07g08720D	6	AT1G27950	Fatty Acid Elongation & Wax Biosynthesis
BnaC07g40870D	6	AT4G27420	Fatty Acid Elongation & Wax Biosynthesis
BnaC04g45790D	6	AT2G38530	Fatty Acid Elongation & Wax Biosynthesis
BnaC01g17660D	6	AT4G25750	Fatty Acid Elongation & Wax Biosynthesis
BnaC07g11110D	6	AT1G24470	Fatty Acid Elongation & Wax Biosynthesis
BnaCnng07730D	6	AT1G71960	Fatty Acid Elongation & Wax Biosynthesis
BnaCnng06880D	6	AT1G09430	Fatty Acid Elongation & Wax Biosynthesis
BnaC07g46420D	6	AT4G37050	Oxylipin Metabolism 1
BnaA05g04340D	6	AT2G44810	Oxylipin Metabolism 1; Oxylipin Metabolism 2
BnaA09g39950D	6	AT3G62590	Oxylipin Metabolism 1; Oxylipin Metabolism 2
BnaC03g39220D	6	AT3G15650	Phospholipid Signaling
BnaC05g43070D	6	AT3G09920	Phospholipid Signaling
BnaA05g28620D	6	AT3G09920	Phospholipid Signaling
BnaA05g23690D	6	AT3G15850	Prokaryotic Galactolipid, Sulfolipid, & Phospholipid Synthesis 2
BnaCnng70200D	6	AT1G69640	Sphingolipid Biosynthesis 1
BnaC03g64130D	6	AT4G21540	Sphingolipid Biosynthesis 1;Sphingolipid Biosynthesis 2
BnaA05g15310D	6	AT1G51680	Suberin Synthesis & Transport 2
BnaC06g08930D	6	AT1G51680	Suberin Synthesis & Transport 2
BnaC09g27370D	6	AT5G51210	Triacylglycerol Biosynthesis
BnaA05g21590D	6	AT3G18570	Triacylglycerol Biosynthesis
BnaC03g33080D	7	AT3G02630	Fatty Acid Elongation, Desaturation & Export From Plastid
BnaA05g03490D	7	AT2G43710	Fatty Acid Elongation, Desaturation & Export From Plastid
BnaA08g08850D	7	AT4G18550	Oxylipin Metabolism 1; Oxylipin Metabolism 2
BnaC05g37460D	7	AT3G15850	Prokaryotic Galactolipid, Sulfolipid, & Phospholipid Synthesis 2
BnaA03g19280D	7	AT2G40890	Suberin Synthesis & Transport 2
BnaA04g29600D	7	AT2G47630	Triacylglycerol & Fatty Acid Degradation
BnaC01g23350D	7	AT3G51520	Triacylglycerol Biosynthesis
BnaC04g14820D	7	AT2G29980	Triacylglycerol Biosynthesis
BnaA04g17150D	7	AT2G29980	Triacylglycerol Biosynthesis
BnaA02g11550D	7	AT5G50770	Triacylglycerol Biosynthesis
BnaA05g28270D	8	AT3G10570	Cutin Synthesis & Transport 1
BnaC02g04860D	8	AT5G13580	Fatty Acid Elongation & Wax Biosynthesis
BnaA09g38540D	8	AT3G60500	Fatty Acid Elongation & Wax Biosynthesis
BnaC06g17800D	8	AT3G60500	Fatty Acid Elongation & Wax Biosynthesis
BnaC01g37150D	8	AT3G14205	Phospholipid Signaling
BnaA03g29320D	8	AT3G05970	Triacylglycerol & Fatty Acid Degradation
BnaA03g27090D	8	AT4G00520	Triacylglycerol & Fatty Acid Degradation
BnaCnng72490D	8	AT2G15320	Triacylglycerol & Fatty Acid Degradation
BnaA09g52700D	8	AT2G15320	Triacylglycerol & Fatty Acid Degradation
BnaA06g33540D	8	AT3G25585	Triacylglycerol Biosynthesis

## Sheet: Table S5
Table S5. Combined expression scores for orthologous genes in Arabidopsis thaliana (scores are DESeq normalized)
Gene	2WAP	4WAP	6WAP	8WAP
AT1G01010	2.80065	6.10313	4.50105	12.5538
AT1G01020	28.5667	56.9626	69.0161	39.4548
AT1G01030	1.12026	15.5969	16.5039	25.1076
AT1G01040	564.612	527.582	690.161	1015.06
AT1G01050	895.088	606.922	477.111	342.54
AT1G01060	513.64	47.4688	391.592	50.2152
AT1G01070	3.92091	83.4095	259.561	55.5954
AT1G01080	67.2157	229.885	39.0091	16.1406
AT1G01090	2697.03	18671.5	14712.4	1397.06
AT1G01100	3352.38	2753.19	4658.59	6436.52
AT1G01110	13.4431	117.994	267.062	954.089
AT1G01120	118.188	83.4095	234.055	620.517
AT1G01140	111.466	1489.84	402.094	19.7274
AT1G01160	443.063	406.197	468.109	615.137
AT1G01170	814.43	1411.18	1408.83	8893.48
AT1G01180	10.0823	2.7125	13.5032	177.547
AT1G01190	10.0823	0.678126	1.50035	1.7934
AT1G01200	62.1745	43.4	12.0028	17.934
AT1G01230	455.946	412.3	450.105	559.541
AT1G01240	28.0065	33.2282	138.032	713.774
AT1G01250	26.8863	63.7438	828.194	538.02
AT1G01260	115.387	151.222	78.0182	200.861
AT1G01280	2.24052	2.03438	1.50035	3.5868
AT1G01300	234.695	1051.09	1546.86	435.796
AT1G01310	0.56013	1.35625	1.50035	1.7934
AT1G01320	252.619	1032.11	370.587	507.532
AT1G01350	413.376	384.497	429.1	1045.55
AT1G01355	89.0607	50.1813	97.5228	30.4878
AT1G01360	131.631	111.891	162.038	238.522
AT1G01420	15.1235	4.06875	84.0196	32.2812
AT1G01430	254.299	213.61	186.043	120.158
AT1G01440	1.68039	4.74688	6.0014	3.5868
AT1G01453	0.56013	0.678126	1.50035	7.1736
AT1G01460	1.12026	0.678126	1.50035	1.7934
AT1G01480	0.56013	0.678126	1.50035	34.0746
AT1G01490	352.882	952.088	1804.92	606.17
AT1G01500	141.153	115.281	172.54	328.192
AT1G01510	607.742	709.998	675.158	880.56
AT1G01520	26.3261	12.2063	28.5067	188.307
AT1G01540	760.657	568.947	441.103	419.656
AT1G01550	2466.81	2756.58	3615.84	2869.44
AT1G01570	26.3261	16.9531	30.007	30.4878
AT1G01600	11.7627	21.0219	39.0091	41.2482
AT1G01610	589.257	44.0782	384.09	186.514
AT1G01620	757.857	1912.31	477.111	17.934
AT1G01630	586.457	134.269	64.5151	17.934
AT1G01640	164.118	59.6751	76.5179	37.6614
AT1G01650	313.673	328.213	171.04	717.36
AT1G01660	254.299	134.269	174.041	582.855
AT1G01680	6.72157	0.678126	1.50035	1.7934
AT1G01690	212.289	102.397	48.0112	57.3888
AT1G01710	622.305	583.866	684.16	755.022
AT1G01720	649.751	519.444	2147	17564.6
AT1G01725	149.555	176.313	208.549	785.51
AT1G01740	60.4941	46.1125	72.0168	17.934
AT1G01750	11.2026	13.5625	10.5025	12.5538
AT1G01760	85.1398	124.097	123.029	213.415
AT1G01780	0.56013	0.678126	3.0007	1.7934
AT1G01790	320.955	486.894	268.563	258.25
AT1G01800	261.021	450.954	607.642	2650.65
AT1G01830	446.424	657.782	603.141	376.614
AT1G01840	123.229	63.7438	108.025	75.3228
AT1G01900	20.7248	1202.32	1099.76	55.5954
AT1G01970	229.653	275.997	222.052	260.043
AT1G01980	1.12026	1.35625	3.0007	1.7934
AT1G01990	388.17	329.569	507.119	1205.17
AT1G02000	0.56013	0.678126	3.0007	8.967
AT1G02020	113.706	187.163	208.549	1176.47
AT1G02040	3.92091	1.35625	1.50035	1.7934
AT1G02050	1.68039	0.678126	3.0007	1.7934
AT1G02060	71.6967	84.0876	186.043	191.894
AT1G02065	25.2059	0.678126	1.50035	1.7934
AT1G02080	2362.63	2378.19	1807.92	3082.86
AT1G02090	952.782	617.772	739.673	979.197
AT1G02120	487.874	473.332	421.599	435.796
AT1G02140	2592.84	2056.76	2229.52	3515.07
AT1G02145	384.25	532.329	603.141	321.019
AT1G02150	349.521	623.876	289.568	489.598
AT1G02160	936.538	568.269	361.584	575.682
AT1G02170	187.644	191.91	208.549	21.5208
AT1G02180	120.428	176.991	70.5165	55.5954
AT1G02205	7.2817	2.03438	1.50035	1.7934
AT1G02220	89.6209	8.13751	45.0105	37.6614
AT1G02230	0.56013	2.03438	1.50035	1.7934
AT1G02250	43.13	37.975	267.062	297.705
AT1G02260	60.4941	44.7563	36.0084	60.9756
AT1G02270	473.87	254.297	301.57	227.762
AT1G02280	460.987	554.029	382.589	873.386
AT1G02305	764.018	556.741	688.661	909.254
AT1G02310	24.0856	3.39063	66.0154	263.63
AT1G02320	2.24052	0.678126	1.50035	1.7934
AT1G02330	476.671	474.01	334.578	502.152
AT1G02335	6.16144	2.03438	3.0007	1.7934
AT1G02340	1.68039	67.1344	10.5025	484.218
AT1G02350	765.698	1527.14	808.689	1007.89
AT1G02370	155.156	208.863	289.568	509.326
AT1G02380	62.1745	95.6157	180.042	333.573
AT1G02390	3.36078	77.3063	12.0028	1.7934
AT1G02400	20.7248	2.03438	3.0007	104.017
AT1G02410	200.527	164.785	115.527	118.364
AT1G02420	16.8039	15.5969	16.5039	14.3472
AT1G02440	2.80065	2.03438	1.50035	1.7934
AT1G02450	91.8614	32.55	24.0056	7.1736
AT1G02460	0.56013	10.85	1.50035	1.7934
AT1G02470	349.521	170.888	285.067	120.158
AT1G02475	203.327	191.91	153.036	50.2152
AT1G02500	575.254	3181.77	5969.9	5439.39
AT1G02530	7.84183	132.235	417.097	156.026
AT1G02560	1235.65	2011.32	1339.81	2098.28
AT1G02575	7.2817	22.3781	42.0098	5.3802
AT1G02580	34.7281	18.9875	19.5046	1.7934
AT1G02610	5.6013	21.0219	19.5046	60.9756
AT1G02630	0.56013	1.35625	1.50035	5.3802
AT1G02640	390.971	29.8375	7.50175	10.7604
AT1G02660	89.6209	66.4563	87.0203	518.293
AT1G02680	291.828	250.907	219.051	139.885
AT1G02690	29.1268	26.4469	826.693	19349
AT1G02700	17.364	10.85	352.582	6294.84
AT1G02720	137.792	0.678126	1.50035	1.7934
AT1G02730	580.855	933.779	3.0007	14.3472
AT1G02740	416.737	281.422	246.058	100.43
AT1G02750	679.998	349.913	856.7	473.458
AT1G02770	821.151	773.063	1065.25	1504.66
AT1G02780	8985.05	8224.99	12440.9	16693
AT1G02790	2.24052	2.7125	1.50035	1.7934
AT1G02800	1.68039	3.39063	1.50035	1.7934
AT1G02810	1.12026	8.81563	9.0021	1.7934
AT1G02816	206.128	305.157	487.614	903.874
AT1G02820	13.4431	1.35625	6.0014	1.7934
AT1G02830	362.965	65.7782	93.0217	52.0086
AT1G02850	408.895	187.163	1047.24	1273.31
AT1G02860	47.6111	120.706	126.029	283.357
AT1G02870	451.465	328.213	898.71	1793.4
AT1G02880	37.5287	98.3282	91.5214	161.406
AT1G02890	1476.5	2492.11	2465.08	2500
AT1G02900	75.6176	73.9157	231.054	7.1736
AT1G02910	457.627	436.035	562.631	1052.73
AT1G02930	255.98	638.116	646.651	17.934
AT1G02940	120.988	9.49376	1.50035	1.7934
AT1G02950	389.291	318.041	261.061	12.5538
AT1G02965	113.146	133.591	64.5151	46.6284
AT1G02970	523.722	463.838	592.638	694.046
AT1G02980	452.585	21.7	4.50105	3.5868
AT1G02990	471.07	450.275	378.088	959.469
AT1G03000	285.667	450.954	372.087	1079.63
AT1G03010	5.04117	1.35625	1.50035	1.7934
AT1G03030	123.229	121.384	499.617	1863.34
AT1G03040	832.914	741.191	732.171	649.211
AT1G03050	110.346	114.603	181.542	104.017
AT1G03055	2.24052	1.35625	3.0007	1.7934
AT1G03060	904.051	1379.31	481.613	826.758
AT1G03070	17.364	16.9531	13.5032	251.076
AT1G03080	1337.59	1861.45	525.123	1328.91
AT1G03100	48.7314	39.3313	51.0119	89.67
AT1G03110	909.092	965.651	1026.24	841.105
AT1G03120	5.6013	6.10313	132.031	1649.93
AT1G03140	1266.45	1360.32	1377.32	3095.41
AT1G03150	592.058	634.048	651.152	740.675
AT1G03160	80.0987	203.438	106.525	177.547
AT1G03170	1016.64	18.9875	4.50105	3.5868
AT1G03190	505.238	376.36	423.099	437.59
AT1G03210	411.696	256.332	480.112	335.366
AT1G03220	14.5634	0.678126	1.50035	3.5868
AT1G03230	512.519	94.2595	1353.32	4438.67
AT1G03250	305.271	376.36	474.111	677.906
AT1G03260	217.891	274.641	145.534	242.109
AT1G03270	123.229	1068.05	2973.69	1099.35
AT1G03280	1009.36	898.517	798.187	2656.03
AT1G03290	1094.49	617.094	429.1	731.708
AT1G03300	0.56013	2.7125	1.50035	1.7934
AT1G03310	545.567	454.344	300.07	71.736
AT1G03320	3.92091	5.42501	7.50175	1.7934
AT1G03330	735.451	504.526	592.638	663.558
AT1G03340	2.80065	3.39063	15.0035	95.0502
AT1G03350	1186.92	1037.53	964.725	1153.16
AT1G03360	200.527	170.888	282.066	285.151
AT1G03365	413.936	705.251	760.678	1086.8
AT1G03370	326.556	177.669	138.032	209.828
AT1G03380	374.727	590.647	471.11	1321.74
AT1G03390	5.6013	2.03438	1.50035	5.3802
AT1G03410	2.24052	100.363	18.0042	5.3802
AT1G03430	528.763	210.897	259.561	71.736
AT1G03440	248.138	224.46	238.556	8.967
AT1G03445	33.6078	0.678126	1.50035	1.7934
AT1G03457	345.04	138.338	199.547	1.7934
AT1G03470	112.586	229.885	597.14	3337.52
AT1G03475	481.712	982.604	378.088	342.54
AT1G03510	9.52222	8.81563	12.0028	17.934
AT1G03530	272.223	211.575	541.627	997.131
AT1G03540	6.16144	12.8844	9.0021	26.901
AT1G03550	5.04117	2.03438	30.007	1.7934
AT1G03560	74.4974	90.1907	78.0182	191.894
AT1G03590	492.915	282.1	162.038	62.769
AT1G03600	11.2026	36.6188	3.0007	17.934
AT1G03610	274.464	185.806	297.069	154.232
AT1G03620	22.9653	1.35625	7.50175	10.7604
AT1G03630	122.669	600.141	153.036	8.967
AT1G03650	62.7346	35.2625	27.0063	43.0416
AT1G03660	0.56013	0.678126	3.0007	3.5868
AT1G03670	1.68039	0.678126	1.50035	1.7934
AT1G03680	507.478	716.101	298.57	59.1822
AT1G03687	109.225	238.7	202.547	116.571
AT1G03700	0.56013	0.678126	6.0014	1.7934
AT1G03710	1070.41	734.41	907.712	399.928
AT1G03720	2.24052	0.678126	1.50035	1.7934
AT1G03730	56.5732	61.7094	51.0119	43.0416
AT1G03740	388.731	234.631	309.072	202.654
AT1G03750	254.859	178.347	207.048	312.052
AT1G03760	271.103	243.447	462.108	850.072
AT1G03770	61.6144	48.1469	60.014	96.8437
AT1G03780	422.338	697.113	15.0035	184.72
AT1G03790	2.24052	4.74688	1417.83	25469.9
AT1G03800	10.6425	9.49376	6.0014	3.5868
AT1G03810	5.6013	1.35625	6.0014	8.967
AT1G03820	18.4843	71.2032	61.5144	5.3802
AT1G03830	481.152	560.81	649.652	274.39
AT1G03840	3.92091	46.1125	48.0112	34.0746
AT1G03850	38.0889	47.4688	142.533	73.5294
AT1G03860	3354.06	3049.53	3368.29	8629.85
AT1G03870	66.6555	21.7	60.014	3.5868
AT1G03890	2.80065	13258.7	916828	171189
AT1G03900	1314.63	1451.19	1141.77	1253.59
AT1G03905	669.356	608.957	880.706	552.367
AT1G03910	1760.49	2068.28	1864.94	4244.98
AT1G03920	2.80065	249.55	390.091	82.4964
AT1G03930	70.0163	80.0188	61.5144	8.967
AT1G03940	30.8072	27.8032	4.50105	1.7934
AT1G03950	170.84	88.8345	96.0224	116.571
AT1G03960	185.403	224.46	195.046	127.331
AT1G03970	481.712	267.182	361.584	507.532
AT1G03980	45.9307	42.7219	21.0049	8.967
AT1G03982	2.24052	0.678126	1.50035	1.7934
AT1G03990	74.4974	115.281	510.119	1194.41
AT1G04000	721.448	651.679	460.608	572.095
AT1G04010	281.185	156.647	76.5179	152.439
AT1G04030	457.627	336.35	61.5144	30.4878
AT1G04040	760.097	27.8032	12.0028	7.1736
AT1G04070	11.7627	7.45938	7.50175	3.5868
AT1G04080	1492.75	1809.24	2466.58	4557.03
AT1G04090	6.72157	10.1719	7.50175	10.7604
AT1G04100	156.837	212.253	283.566	138.092
AT1G04110	0.56013	13.5625	9.0021	1.7934
AT1G04120	841.876	3573.72	7653.29	5139.89
AT1G04130	234.695	291.594	256.56	380.201
AT1G04140	1360	1731.93	1699.9	4099.71
AT1G04150	29.6869	219.035	3.0007	3.5868
AT1G04160	98.583	102.397	48.0112	35.868
AT1G04170	1897.16	2161.86	2543.09	3380.56
AT1G04180	0.56013	4.06875	6.0014	7.1736
AT1G04190	698.483	461.125	585.137	679.699
AT1G04200	828.433	691.688	528.123	1692.97
AT1G04210	394.332	339.741	339.079	568.508
AT1G04220	1.12026	3.39063	180.042	21.5208
AT1G04240	9.52222	8.81563	6.0014	3.5868
AT1G04250	87.3804	18.9875	15.0035	1.7934
AT1G04260	267.182	297.697	357.083	269.01
AT1G04270	12943.5	9830.11	15323.1	20444.8
AT1G04280	119.868	51.5376	417.097	376.614
AT1G04290	1215.48	1243.68	1414.83	2318.87
AT1G04300	1169.55	1456.61	1743.41	4232.43
AT1G04310	1743.13	1521.04	1641.38	1901
AT1G04330	2.24052	2.7125	15.0035	1.7934
AT1G04340	1152.19	676.091	763.678	425.036
AT1G04350	0.56013	0.678126	4.50105	30.4878
AT1G04360	0.56013	2.7125	12.0028	12.5538
AT1G04380	156.837	1145.35	2361.55	1979.91
AT1G04390	57.1333	40.0094	73.5172	172.166
AT1G04400	888.367	1438.98	799.687	559.541
AT1G04410	8232.8	10479.8	10925.6	5494.98
AT1G04420	152.355	437.391	129.03	322.812
AT1G04430	4371.82	1499.34	810.189	546.987
AT1G04440	1238.45	1242.33	1083.25	559.541
AT1G04445	37.5287	0.678126	1.50035	1.7934
AT1G04450	6.16144	0.678126	1.50035	1.7934
AT1G04470	5.6013	3.39063	4.50105	1.7934
AT1G04480	3618.44	2459.56	2741.14	2664.99
AT1G04490	17.364	33.9063	7.50175	1.7934
AT1G04500	1.68039	0.678126	1.50035	5.3802
AT1G04510	883.886	829.348	780.182	860.832
AT1G04520	668.236	396.025	103.524	35.868
AT1G04530	675.517	458.413	478.612	642.038
AT1G04550	104.184	70.5251	54.0126	10.7604
AT1G04555	202.767	103.075	124.529	164.993
AT1G04560	1.68039	82.0532	11395.2	61203.4
AT1G04570	755.056	122.741	285.067	48.4218
AT1G04580	1483.23	10529.3	5795.85	2374.46
AT1G04590	36.4085	48.825	43.5102	98.6371
AT1G04600	49.8516	118.672	81.0189	25.1076
AT1G04610	2.24052	3.39063	1.50035	1.7934
AT1G04620	75.6176	219.035	63.0147	57.3888
AT1G04630	2282.53	2437.18	2214.52	3516.86
AT1G04640	160.757	99.6845	184.543	190.1
AT1G04645	4.48104	4.74688	1.50035	1.7934
AT1G04650	281.746	321.432	283.566	199.068
AT1G04660	8.96209	10547.6	2624.11	240.316
AT1G04680	28.5667	61.0313	12.0028	3.5868
AT1G04690	1537.56	2114.4	2714.13	3409.26
AT1G04700	18.4843	47.4688	37.5088	64.5624
AT1G04710	420.098	396.025	672.157	640.244
AT1G04730	422.899	309.225	127.53	39.4548
AT1G04760	3142.33	3060.38	2639.12	1626.61
AT1G04770	417.297	889.701	1012.74	957.676
AT1G04778	50.4117	89.5126	190.545	7.1736
AT1G04780	440.263	286.169	229.554	308.465
AT1G04790	386.49	310.582	312.073	564.921
AT1G04800	1.68039	0.678126	1.50035	1.7934
AT1G04830	392.091	533.007	762.178	1719.87
AT1G04840	29.6869	34.5844	31.5074	30.4878
AT1G04850	2087.05	2167.29	2013.47	2270.45
AT1G04860	324.316	419.082	358.584	815.997
AT1G04880	376.968	26.4469	21.0049	7.1736
AT1G04890	1.68039	0.678126	1.50035	1.7934
AT1G04900	159.077	107.144	132.031	218.795
AT1G04910	938.779	619.129	538.626	805.237
AT1G04920	114.827	9.49376	10.5025	157.819
AT1G04930	156.276	232.597	121.528	446.557
AT1G04940	472.75	799.51	525.123	781.923
AT1G04945	333.278	243.447	358.584	290.531
AT1G04950	332.157	358.05	333.078	464.491
AT1G04960	351.202	287.525	220.552	224.175
AT1G04970	333.278	880.207	910.713	765.782
AT1G04980	1245.17	1062.62	349.582	218.795
AT1G04985	458.747	362.797	397.593	627.69
AT1G04990	245.337	397.382	330.077	35.868
AT1G05000	108.105	141.05	220.552	109.397
AT1G05010	70.5764	205.472	438.102	835.725
AT1G05020	3.92091	8.81563	16.5039	7.1736
AT1G05030	0.56013	1.35625	3.0007	1.7934
AT1G05055	268.302	257.688	205.548	295.911
AT1G05060	103.624	86.122	76.5179	127.331
AT1G05065	5.6013	3.39063	3.0007	3.5868
AT1G05070	141.153	90.1907	135.032	242.109
AT1G05080	67.7758	12.8844	9.0021	7.1736
AT1G05090	342.8	270.572	211.549	199.068
AT1G05100	2.24052	2.03438	4.50105	16.1406
AT1G05120	467.709	486.216	591.138	616.93
AT1G05140	21.285	12.8844	51.0119	48.4218
AT1G05150	673.837	1752.28	1800.42	1768.29
AT1G05160	77.298	446.885	694.662	21.5208
AT1G05170	25.2059	164.106	96.0224	66.3558
AT1G05180	705.764	873.426	1060.75	894.907
AT1G05190	653.112	1270.81	426.1	1015.06
AT1G05200	217.331	40.6875	36.0084	35.868
AT1G05205	904.611	1339.98	1267.8	575.682
AT1G05220	90.181	63.7438	45.0105	12.5538
AT1G05230	404.414	423.15	334.578	202.654
AT1G05250	1.68039	2.03438	12.0028	5.3802
AT1G05260	99.1431	202.081	381.089	7.1736
AT1G05270	641.349	844.266	931.718	803.444
AT1G05280	131.071	1728.54	828.194	211.621
AT1G05291	35.2882	0.678126	1.50035	1.7934
AT1G05300	2.24052	1.35625	1.50035	21.5208
AT1G05310	1.68039	0.678126	4.50105	5.3802
AT1G05320	26.3261	66.4563	100.523	77.1162
AT1G05330	2.80065	2.03438	1.50035	1.7934
AT1G05340	333.278	25.7688	288.067	322.812
AT1G05350	575.814	619.807	672.157	95.0502
AT1G05360	154.596	82.0532	46.5109	73.5294
AT1G05370	1.12026	75.272	10.5025	1.7934
AT1G05380	600.46	648.288	436.602	1196.2
AT1G05385	38.649	64.4219	27.0063	23.3142
AT1G05410	305.831	463.838	414.097	120.158
AT1G05420	0.56013	2.7125	19.5046	5.3802
AT1G05430	345.04	279.388	208.549	141.679
AT1G05440	122.669	244.803	117.027	39.4548
AT1G05450	53.7725	4.06875	444.104	5.3802
AT1G05460	775.221	827.991	372.087	417.862
AT1G05470	39.2091	307.869	138.032	71.736
AT1G05490	2253.97	1594.95	580.636	91.4634
AT1G05500	1547.64	1818.05	1324.81	1402.44
AT1G05510	3.36078	132.913	45349.6	96094
AT1G05520	452.025	617.772	846.198	1149.57
AT1G05530	1.68039	16.9531	22.5053	43.0416
AT1G05540	1090.57	717.457	807.189	771.162
AT1G05550	556.77	123.419	115.527	25.1076
AT1G05560	329.357	49.5032	147.034	41.2482
AT1G05570	168.039	355.338	249.058	91.4634
AT1G05577	2.24052	6.78126	1.50035	1.7934
AT1G05580	1.12026	0.678126	1.50035	3.5868
AT1G05590	31.3673	231.241	106.525	147.059
AT1G05600	171.96	232.597	171.04	200.861
AT1G05610	0.56013	0.678126	7.50175	1.7934
AT1G05620	552.849	694.401	549.128	410.689
AT1G05630	57.6934	137.66	154.536	52.0086
AT1G05640	37.5287	23.7344	109.526	23.3142
AT1G05660	0.56013	0.678126	1.50035	3.5868
AT1G05670	140.593	111.891	178.542	261.837
AT1G05680	45.9307	25.7688	105.025	319.225
AT1G05690	5.6013	4.74688	22.5053	8.967
AT1G05700	1.68039	1.35625	3.0007	1.7934
AT1G05710	117.067	910.723	244.557	5.3802
AT1G05720	1340.39	757.466	475.611	310.258
AT1G05740	123.229	67.8126	193.545	321.019
AT1G05750	36.9686	50.8594	37.5088	78.9096
AT1G05760	1.12026	0.678126	1.50035	1.7934
AT1G05770	10.0823	0.678126	1.50035	1.7934
AT1G05790	171.4	215.644	264.062	297.705
AT1G05805	96.9026	111.213	28.5067	23.3142
AT1G05810	10.6425	2.03438	30.007	121.951
AT1G05820	1.12026	0.678126	1.50035	1.7934
AT1G05830	393.772	324.822	288.067	340.746
AT1G05835	1.12026	60.3532	7.50175	3.5868
AT1G05840	531.004	455.7	354.083	398.135
AT1G05850	19756.9	28458.2	13858.7	4522.96
AT1G05860	311.433	342.453	295.569	789.096
AT1G05870	1112.42	261.078	328.577	34.0746
AT1G05880	1.12026	0.678126	1.50035	3.5868
AT1G05890	755.616	605.566	766.679	1719.87
AT1G05894	1.12026	0.678126	1.50035	1.7934
AT1G05900	126.029	132.913	91.5214	44.835
AT1G05910	1180.76	1193.5	1132.76	1131.64
AT1G05920	3.36078	1.35625	3.0007	1.7934
AT1G05950	291.828	739.835	439.603	32.2812
AT1G05960	729.29	701.86	712.667	918.221
AT1G05970	669.916	773.063	820.692	1780.85
AT1G05990	2.24052	0.678126	1.50035	1.7934
AT1G06000	1.12026	0.678126	1.50035	1.7934
AT1G06010	462.668	230.563	313.573	410.689
AT1G06030	40.8895	6.78126	1.50035	1.7934
AT1G06040	1163.39	795.441	1353.32	195.481
AT1G06050	355.683	362.119	637.649	129.125
AT1G06060	230.214	193.944	217.551	313.845
AT1G06070	440.823	310.582	337.579	435.796
AT1G06080	8.40196	1013.12	288.067	1.7934
AT1G06110	750.015	1233.51	1339.81	6224.89
AT1G06120	2.80065	1.35625	43.5102	1.7934
AT1G06130	36.9686	48.1469	88.5207	1395.27
AT1G06140	178.121	186.485	204.048	234.936
AT1G06149	24.0856	23.0563	15.0035	7.1736
AT1G06150	65.5353	75.9501	45.0105	53.802
AT1G06160	0.56013	1.35625	1.50035	12.5538
AT1G06170	0.56013	2.7125	1.50035	1.7934
AT1G06180	6.16144	144.441	172.54	7.1736
AT1G06190	366.885	507.916	367.586	1621.23
AT1G06200	667.676	579.119	715.667	1076.04
AT1G06210	656.473	541.144	475.611	943.329
AT1G06220	956.703	1261.99	1242.29	2607.6
AT1G06230	1021.12	1138.57	850.699	2286.59
AT1G06240	199.406	272.607	261.061	493.185
AT1G06250	29.1268	54.9282	43.5102	64.5624
AT1G06260	1.12026	0.678126	3.0007	1.7934
AT1G06270	45.9307	35.9407	30.007	32.2812
AT1G06280	608.302	509.272	478.612	525.466
AT1G06290	110.346	122.741	121.528	1624.82
AT1G06310	0.56013	2.7125	1.50035	1.7934
AT1G06320	9.52222	17.6313	1.50035	1.7934
AT1G06330	0.56013	10.1719	3.0007	1.7934
AT1G06340	0.56013	2.03438	3.0007	1.7934
AT1G06350	1.12026	25.0907	24.0056	60.9756
AT1G06360	1599.73	910.723	2502.58	3.5868
AT1G06380	252.619	268.538	348.081	1031.21
AT1G06400	324.876	219.035	276.065	403.515
AT1G06410	1203.72	1095.17	988.731	1156.74
AT1G06420	68.3359	40.6875	18.0042	3.5868
AT1G06430	816.67	1588.17	1630.88	903.874
AT1G06440	26.3261	18.3094	27.0063	73.5294
AT1G06450	25.2059	2.03438	1.50035	3.5868
AT1G06460	460.987	842.91	435.102	107.604
AT1G06470	310.872	288.203	291.068	112.984
AT1G06475	241.976	278.032	45.0105	28.6944
AT1G06490	200.527	261.757	265.562	234.936
AT1G06500	419.538	362.119	391.592	661.765
AT1G06510	96.9026	70.5251	55.513	199.068
AT1G06515	124.349	114.603	115.527	127.331
AT1G06520	89.0607	19.6656	112.526	346.126
AT1G06530	1167.87	1135.18	1536.36	4279.05
AT1G06540	17.364	6.10313	9.0021	14.3472
AT1G06550	5925.06	3027.15	3236.26	1273.31
AT1G06560	404.414	258.366	354.083	421.449
AT1G06570	297.429	722.204	1350.32	615.137
AT1G06580	11.7627	15.5969	19.5046	19.7274
AT1G06590	308.632	235.31	127.53	134.505
AT1G06620	1.12026	0.678126	1.50035	1.7934
AT1G06650	171.96	212.931	547.628	507.532
AT1G06660	149.555	227.172	10.5025	1.7934
AT1G06670	179.802	100.363	177.041	272.597
AT1G06680	3444.8	11773.6	2104.99	148.852
AT1G06690	247.578	229.885	232.554	163.199
AT1G06700	578.055	1253.18	984.23	502.152
AT1G06710	61.6144	71.8813	99.0231	109.397
AT1G06720	610.542	493.675	615.144	1354.02
AT1G06730	289.587	308.547	213.05	184.72
AT1G06750	0.56013	2.03438	1.50035	1.7934
AT1G06760	3415.12	4896.75	1536.36	4449.43
AT1G06770	0.56013	0.678126	7.50175	3.5868
AT1G06780	638.549	328.213	217.551	209.828
AT1G06790	158.517	156.647	213.05	374.821
AT1G06800	38.0889	13.5625	12.0028	134.505
AT1G06820	297.429	263.113	241.556	243.903
AT1G06830	0.56013	6.78126	24.0056	1.7934
AT1G06840	42.5699	8.13751	19.5046	50.2152
AT1G06850	268.863	189.197	159.037	41.2482
AT1G06870	362.404	208.185	166.539	156.026
AT1G06890	1003.19	1089.75	1156.77	1682.21
AT1G06900	4883.22	8624.4	10843	7907.1
AT1G06910	143.393	150.544	130.531	213.415
AT1G06920	8.96209	7.45938	6.0014	1.7934
AT1G06923	1.12026	2.03438	1.50035	1.7934
AT1G06930	33.6078	3.39063	3.0007	1.7934
AT1G06950	1130.9	1822.12	1135.77	2756.46
AT1G06970	0.56013	0.678126	51.0119	44.835
AT1G06980	28.5667	14.2406	111.026	121.951
AT1G06990	1.12026	0.678126	1.50035	3.5868
AT1G07000	0.56013	1.35625	3.0007	10.7604
AT1G07010	156.276	183.772	478.612	73.5294
AT1G07020	70.0163	56.2844	49.5116	34.0746
AT1G07030	137.232	189.197	315.074	511.119
AT1G07040	1195.32	2586.37	3228.75	2279.41
AT1G07050	6.16144	4.74688	3.0007	5.3802
AT1G07060	33.6078	25.0907	21.0049	7.1736
AT1G07080	1026.16	1731.25	1930.95	2094.69
AT1G07090	2494.82	1971.31	1741.91	116.571
AT1G07110	642.47	768.995	742.674	1734.22
AT1G07120	20.7248	30.5157	39.0091	34.0746
AT1G07130	22.4052	14.9188	42.0098	173.96
AT1G07135	185.403	5.42501	7.50175	3.5868
AT1G07140	2152.58	2082.52	2388.56	2916.07
AT1G07150	2.24052	0.678126	6.0014	86.0832
AT1G07160	0.56013	0.678126	1.50035	53.802
AT1G07170	126.589	99.6845	96.0224	279.771
AT1G07175	1.12026	2814.9	57.0133	12.5538
AT1G07180	87.3804	16.275	369.086	333.573
AT1G07200	304.711	242.769	264.062	30.4878
AT1G07210	269.983	285.491	327.076	489.598
AT1G07220	263.821	149.866	129.03	385.581
AT1G07230	1421.05	2700.3	2163.51	2044.48
AT1G07240	223.492	45.4344	90.021	222.382
AT1G07260	653.112	754.076	688.661	276.184
AT1G07270	44.8104	84.7657	7.50175	1.7934
AT1G07280	3467.21	1458.65	1558.86	1413.2
AT1G07290	54.3327	168.853	93.0217	105.811
AT1G07300	67.7758	41.3657	40.5095	43.0416
AT1G07310	724.249	849.013	795.186	2252.51
AT1G07320	460.427	1131.11	271.563	1052.73
AT1G07340	0.56013	0.678126	1.50035	3.5868
AT1G07350	266.622	365.51	421.599	1587.16
AT1G07360	842.436	902.585	897.21	2833.57
AT1G07370	1094.49	984.638	25.506	19.7274
AT1G07380	478.351	1280.98	1453.84	629.484
AT1G07390	24.0856	9.49376	4.50105	8.967
AT1G07400	2.24052	24.4125	57.0133	312.052
AT1G07410	320.955	488.929	472.61	71.736
AT1G07420	594.859	1023.29	988.731	175.753
AT1G07430	14.5634	29.1594	247.558	1432.93
AT1G07440	27.4464	4.06875	1.50035	5.3802
AT1G07450	47.6111	187.841	1032.24	107.604
AT1G07460	1.68039	0.678126	1.50035	1.7934
AT1G07476	9.52222	84.7657	48.0112	7.1736
AT1G07480	764.018	761.535	642.15	1190.82
AT1G07490	1.12026	12.8844	13.5032	10.7604
AT1G07500	2.80065	1.35625	117.027	1124.46
AT1G07510	455.386	434	483.113	598.996
AT1G07530	368.006	256.332	246.058	875.18
AT1G07540	16.2438	31.1938	25.506	12.5538
AT1G07560	0.56013	1.35625	1.50035	3.5868
AT1G07570	38.0889	259.044	13.5032	44.835
AT1G07590	110.346	37.2969	64.5151	143.472
AT1G07610	26.8863	218.356	240.056	41.2482
AT1G07615	95.2222	96.2938	153.036	355.093
AT1G07620	21.285	15.5969	21.0049	7.1736
AT1G07630	171.4	266.503	216.05	358.68
AT1G07640	141.153	72.5594	81.0189	62.769
AT1G07645	6.72157	225.138	2222.02	5032.28
AT1G07650	9.52222	35.2625	13.5032	16.1406
AT1G07670	1087.77	819.176	543.127	475.251
AT1G07700	79.5385	106.466	79.5186	5.3802
AT1G07705	189.324	143.085	90.021	55.5954
AT1G07710	84.0196	34.5844	34.5081	8.967
AT1G07720	1.68039	3.39063	1.50035	1.7934
AT1G07725	38.0889	48.825	60.014	270.804
AT1G07730	12.3229	2.03438	6.0014	1.7934
AT1G07740	35.2882	29.1594	34.5081	37.6614
AT1G07745	41.4497	29.1594	36.0084	17.934
AT1G07747	5847.76	1469.5	933.218	21.5208
AT1G07750	933.737	391.957	345.081	84.2898
AT1G07770	3020.78	3061.06	3827.39	5328.19
AT1G07790	6.16144	7.45938	1.50035	1.7934
AT1G07795	6.16144	1.35625	15.0035	7.1736
AT1G07810	1921.81	1483.06	1197.28	1298.42
AT1G07820	2905.96	3252.29	588.137	692.253
AT1G07830	706.325	668.632	721.669	1540.53
AT1G07840	161.318	129.522	315.074	442.97
AT1G07850	1.12026	0.678126	3.0007	3.5868
AT1G07860	12.883	6.10313	4.50105	3.5868
AT1G07870	521.481	481.469	603.141	335.366
AT1G07880	21.285	5.42501	1.50035	1.7934
AT1G07890	8725.71	9938.61	5260.23	2013.99
AT1G07900	1.68039	8.81563	1.50035	1.7934
AT1G07910	508.598	490.285	688.661	2709.83
AT1G07940	27592.6	30741.5	34575.6	41108.3
AT1G07960	719.208	505.204	427.6	353.3
AT1G07970	325.996	228.528	169.54	242.109
AT1G07980	390.971	449.597	430.601	331.779
AT1G07985	1.12026	46.1125	955.723	6302.01
AT1G08005	1377.92	1342.69	1495.85	6420.38
AT1G08010	147.314	325.5	163.538	62.769
AT1G08030	327.676	345.844	324.076	591.822
AT1G08035	3.92091	3.39063	4.50105	3.5868
AT1G08040	640.789	646.254	708.165	1124.46
AT1G08050	370.806	153.256	169.54	125.538
AT1G08060	1144.35	1521.71	936.219	2012.2
AT1G08065	893.408	4565.14	2531.09	75.3228
AT1G08070	32.4876	28.4813	36.0084	64.5624
AT1G08080	0.56013	1.35625	1.50035	59.1822
AT1G08100	1.68039	0.678126	1.50035	1.7934
AT1G08110	988.07	796.12	879.205	2419.3
AT1G08125	248.138	269.216	192.045	112.984
AT1G08130	935.978	1337.94	606.142	998.924
AT1G08150	0.56013	0.678126	1.50035	3.5868
AT1G08160	27.4464	0.678126	16.5039	1.7934
AT1G08170	1.12026	27.125	2126	8599.36
AT1G08180	15.6837	32.55	91.5214	114.778
AT1G08190	839.636	880.885	732.171	2437.23
AT1G08200	14739.8	25081.8	12859.5	2094.69
AT1G08210	238.055	295.663	157.537	199.068
AT1G08220	286.787	220.391	225.053	195.481
AT1G08230	0.56013	0.678126	6.0014	568.508
AT1G08250	10.0823	4.06875	42.0098	5.3802
AT1G08260	756.176	781.201	283.566	200.861
AT1G08270	686.72	628.623	613.643	624.104
AT1G08280	35.8484	71.8813	34.5081	53.802
AT1G08290	147.874	14.2406	157.537	98.6371
AT1G08300	70.0163	57.6407	73.5172	57.3888
AT1G08310	13.4431	6.10313	7.50175	10.7604
AT1G08315	84.5797	82.0532	115.527	295.911
AT1G08320	5.04117	63.0657	103.524	197.274
AT1G08340	198.286	200.725	151.535	5.3802
AT1G08350	423.459	499.779	315.074	408.895
AT1G08360	6.72157	1.35625	1.50035	1.7934
AT1G08370	1356.08	1424.74	1417.83	2734.94
AT1G08380	1912.85	6263.85	1182.28	77.1162
AT1G08390	171.96	158.003	144.034	134.505
AT1G08400	75.0575	101.041	130.531	98.6371
AT1G08410	533.804	488.25	916.714	2387.02
AT1G08420	1594.13	1642.42	1656.39	2283
AT1G08430	39.2091	48.825	84.0196	25.1076
AT1G08440	1.68039	5.42501	27.0063	8.967
AT1G08450	349.521	500.457	198.046	364.06
AT1G08460	309.192	256.332	180.042	324.606
AT1G08465	1.68039	232.597	184.543	59.1822
AT1G08470	269.423	273.285	208.549	89.67
AT1G08480	1807.54	2020.14	2068.98	2261.48
AT1G08490	180.362	205.472	109.526	290.531
AT1G08500	78.4183	21.7	222.052	371.234
AT1G08510	874.924	1008.37	822.192	1664.28
AT1G08520	449.785	1171.12	153.036	98.6371
AT1G08530	230.774	259.722	264.062	319.225
AT1G08540	213.97	432.644	144.034	202.654
AT1G08550	119.868	163.428	69.0161	8.967
AT1G08560	701.843	2256.12	75.0175	7.1736
AT1G08570	294.629	570.982	1275.3	2964.49
AT1G08580	1239.01	815.107	1782.42	1664.28
AT1G08590	299.67	82.7313	37.5088	77.1162
AT1G08600	12.883	0.678126	12.0028	1.7934
AT1G08610	831.234	1175.87	1002.23	2372.67
AT1G08620	668.796	598.785	658.654	787.303
AT1G08630	2201.31	3882.95	14425.9	3676.47
AT1G08640	347.281	607.601	384.09	498.565
AT1G08650	1073.21	814.429	2487.58	760.402
AT1G08660	864.841	692.366	633.148	575.682
AT1G08670	0.56013	0.678126	12.0028	71.736
AT1G08680	363.525	396.704	432.101	468.078
AT1G08700	370.246	586.579	607.642	319.225
AT1G08710	6.16144	7.45938	12.0028	16.1406
AT1G08720	441.943	478.079	417.097	543.4
AT1G08730	310.872	303.8	280.566	744.261
AT1G08750	247.018	232.597	160.538	208.035
AT1G08760	571.893	507.238	307.572	335.366
AT1G08770	502.437	351.947	294.069	260.043
AT1G08780	742.173	521.479	499.617	233.142
AT1G08800	97.4627	84.0876	117.027	616.93
AT1G08810	43.6902	46.7907	166.539	16.1406
AT1G08820	1151.63	1223.34	999.234	898.494
AT1G08830	7564	5286.67	18767.9	20469.9
AT1G08840	248.698	190.553	177.041	215.208
AT1G08845	128.27	138.338	154.536	270.804
AT1G08860	761.777	417.725	379.589	338.953
AT1G08880	2402.4	2706.4	1768.91	1449.07
AT1G08900	36.9686	58.9969	100.523	44.835
AT1G08910	322.075	181.738	723.169	136.298
AT1G08920	23.5255	58.3188	126.029	276.184
AT1G08930	248.138	35.9407	81.0189	208.035
AT1G08940	31.9274	58.9969	192.045	125.538
AT1G08960	181.482	171.566	163.538	77.1162
AT1G08970	1997.43	3084.12	3584.34	2709.83
AT1G08980	22.9653	56.2844	3.0007	3.5868
AT1G08990	36.4085	67.1344	40.5095	3.5868
AT1G09000	480.592	263.113	102.024	44.835
AT1G09010	319.274	558.097	975.228	1337.88
AT1G09020	1014.4	1103.31	948.222	652.798
AT1G09030	1.12026	0.678126	1.50035	1.7934
AT1G09050	164.118	105.109	63.0147	32.2812
AT1G09060	468.829	344.488	348.081	143.472
AT1G09070	3547.87	1746.17	2127.5	4078.19
AT1G09080	1.68039	0.678126	1.50035	7.1736
AT1G09090	1.12026	2.03438	16.5039	1.7934
AT1G09130	441.383	753.398	355.583	380.201
AT1G09140	311.433	452.31	498.116	1447.27
AT1G09150	437.462	305.835	333.078	387.375
AT1G09155	32.4876	22.3781	208.549	1492.11
AT1G09157	1.12026	2.7125	1.50035	1.7934
AT1G09160	533.244	254.297	190.545	39.4548
AT1G09170	20.1647	6.78126	7.50175	3.5868
AT1G09176	9.52222	0.678126	1.50035	1.7934
AT1G09180	1470.34	1393.55	1024.74	564.921
AT1G09195	90.181	58.9969	46.5109	60.9756
AT1G09200	1243.49	920.895	16.5039	5.3802
AT1G09210	6477.91	4981.51	1662.39	711.98
AT1G09220	42.0098	29.1594	37.5088	52.0086
AT1G09230	77.8581	84.0876	70.5165	66.3558
AT1G09240	0.56013	3.39063	1.50035	7.1736
AT1G09245	1.12026	2.7125	1.50035	1.7934
AT1G09250	0.56013	0.678126	3.0007	1.7934
AT1G09260	10.6425	0.678126	1.50035	1.7934
AT1G09270	911.332	792.051	649.652	561.334
AT1G09280	219.011	233.275	202.547	261.837
AT1G09290	124.349	99.6845	61.5144	100.43
AT1G09300	105.305	73.9157	72.0168	116.571
AT1G09310	71.1366	13.5625	9.0021	21.5208
AT1G09320	376.408	281.422	346.581	941.535
AT1G09330	985.269	795.441	793.685	428.623
AT1G09340	342.8	399.416	105.025	17.934
AT1G09350	5.6013	1.35625	1.50035	1.7934
AT1G09360	39.2091	0.678126	1.50035	1.7934
AT1G09370	138.912	61.7094	4.50105	1.7934
AT1G09380	76.1777	3850.4	2898.68	324.606
AT1G09390	260.461	247.516	48.0112	10.7604
AT1G09400	2.24052	0.678126	1.50035	1.7934
AT1G09410	1.68039	0.678126	1.50035	1.7934
AT1G09415	4.48104	3.39063	7.50175	1.7934
AT1G09420	140.593	294.307	219.051	66.3558
AT1G09430	395.452	608.279	1635.38	1531.56
AT1G09440	13.4431	1428.81	820.692	50.2152
AT1G09450	38.0889	59.6751	15.0035	8.967
AT1G09460	27.4464	50.8594	22.5053	1.7934
AT1G09480	15.6837	24.4125	60.014	93.2568
AT1G09483	104.744	69.8469	3.0007	1.7934
AT1G09490	8.96209	62.3876	168.039	17.934
AT1G09500	52.6523	3.39063	1.50035	1.7934
AT1G09510	1.12026	6.10313	138.032	100.43
AT1G09520	96.9026	188.519	157.537	475.251
AT1G09530	71.1366	69.8469	169.54	410.689
AT1G09540	1070.97	859.863	313.573	35.868
AT1G09550	276.144	4.74688	4.50105	1.7934
AT1G09560	1135.38	1620.72	489.114	297.705
AT1G09570	224.612	284.135	441.103	3281.92
AT1G09580	5.6013	0.678126	1.50035	1.7934
AT1G09590	178.121	131.556	102.024	44.835
AT1G09600	567.412	575.729	804.188	1122.67
AT1G09610	1.12026	1.35625	1.50035	1.7934
AT1G09620	1592.45	1905.53	1765.91	2196.92
AT1G09630	105.865	93.5813	70.5165	93.2568
AT1G09645	1822.1	1867.56	2240.02	1814.92
AT1G09650	14.5634	7.45938	6.0014	3.5868
AT1G09660	375.848	296.341	262.561	460.904
AT1G09680	55.4529	62.3876	55.513	82.4964
AT1G09690	5512.8	5889.52	6855.1	15204.5
AT1G09700	322.075	323.466	280.566	471.664
AT1G09710	187.644	155.291	180.042	215.208
AT1G09730	1207.64	1085.68	775.681	1129.84
AT1G09740	724.249	614.382	477.111	819.584
AT1G09750	225.172	355.338	43.5102	3.5868
AT1G09760	1028.96	1083.64	837.196	1081.42
AT1G09770	3211.23	4244.39	3291.77	8927.55
AT1G09780	2459.53	904.62	879.205	338.953
AT1G09790	7188.71	526.226	64.5151	5.3802
AT1G09794	108.105	75.272	64.5151	102.224
AT1G09800	408.335	383.141	363.085	211.621
AT1G09810	120.428	110.534	231.054	475.251
AT1G09812	38.649	4.06875	1.50035	1.7934
AT1G09815	543.327	623.197	375.088	616.93
AT1G09820	61.6144	67.1344	55.513	77.1162
AT1G09830	320.955	468.585	288.067	349.713
AT1G09840	1054.17	804.257	643.65	622.31
AT1G09850	279.505	118.672	37.5088	34.0746
AT1G09870	1501.15	1098.56	1507.85	3827.12
AT1G09880	274.464	10.1719	4.50105	14.3472
AT1G09890	2.24052	2.03438	1.50035	1.7934
AT1G09900	126.589	162.75	132.031	351.507
AT1G09910	555.649	623.197	843.197	729.914
AT1G09920	545.567	311.938	385.59	493.185
AT1G09930	41.4497	25.7688	33.0077	55.5954
AT1G09932	120.428	42.0438	57.0133	19.7274
AT1G09940	159.637	149.866	177.041	274.39
AT1G09950	29.6869	16.275	21.0049	16.1406
AT1G09960	257.1	271.928	610.643	423.243
AT1G09970	660.394	202.76	300.07	2975.25
AT1G09980	146.754	124.097	136.532	102.224
AT1G10000	166.359	107.144	93.0217	111.191
AT1G10010	1224.45	220.391	72.0168	17.934
AT1G10020	606.621	413.657	372.087	172.166
AT1G10030	272.223	340.419	166.539	34.0746
AT1G10040	152.355	141.05	411.096	512.913
AT1G10050	247.018	256.332	882.206	2205.88
AT1G10060	3378.71	1221.98	304.571	19.7274
AT1G10070	11.7627	29.1594	27.0063	317.432
AT1G10090	82.3392	172.922	124.529	186.514
AT1G10095	168.599	164.785	393.092	141.679
AT1G10120	96.9026	75.9501	90.021	32.2812
AT1G10130	1070.41	812.395	675.158	381.994
AT1G10140	12.3229	16.9531	13.5032	35.868
AT1G10150	184.283	185.128	171.04	100.43
AT1G10155	346.161	170.21	87.0203	5.3802
AT1G10170	633.508	687.619	723.169	1325.32
AT1G10180	1504.51	2899.67	3419.3	1859.76
AT1G10190	65.5353	2.03438	1.50035	1.7934
AT1G10200	914.693	941.917	843.197	392.755
AT1G10210	117.627	132.913	69.0161	157.819
AT1G10220	599.9	1884.51	1132.76	64.5624
AT1G10230	39.7693	85.4438	64.5151	34.0746
AT1G10270	414.497	427.219	408.095	823.171
AT1G10280	319.834	434	342.08	224.175
AT1G10290	1761.05	1934.69	1101.26	1248.21
AT1G10300	174.201	65.7782	76.5179	89.67
AT1G10310	114.267	117.994	73.5172	87.8766
AT1G10320	1284.38	1156.2	1702.9	4236.01
AT1G10330	364.645	539.788	681.159	864.419
AT1G10340	3.36078	0.678126	1.50035	1.7934
AT1G10350	159.637	126.131	96.0224	55.5954
AT1G10360	1510.67	10066.8	4346.52	469.871
AT1G10370	4584.67	26946.7	13009.5	423.243
AT1G10380	51.532	405.519	253.559	7.1736
AT1G10385	6.72157	0.678126	1.50035	1.7934
AT1G10390	1404.25	1853.32	1561.86	3615.5
AT1G10400	12.3229	4.06875	1.50035	1.7934
AT1G10410	1223.32	989.385	555.13	303.085
AT1G10417	189.884	121.384	102.024	86.0832
AT1G10430	1110.18	787.304	757.677	514.706
AT1G10450	329.357	339.741	304.571	147.059
AT1G10460	1.68039	2.7125	3.0007	1.7934
AT1G10470	128.27	89.5126	21.0049	14.3472
AT1G10490	357.363	255.653	517.621	480.631
AT1G10500	691.761	865.288	867.203	2051.65
AT1G10510	313.113	328.891	318.074	396.342
AT1G10520	61.6144	84.0876	99.0231	299.498
AT1G10522	49.2915	136.981	30.007	78.9096
AT1G10530	0.56013	2.7125	4.50105	10.7604
AT1G10550	527.643	21.7	4.50105	3.5868
AT1G10560	3.36078	13.5625	7.50175	5.3802
AT1G10570	270.543	136.303	168.039	148.852
AT1G10580	751.135	1044.31	1005.23	1499.28
AT1G10586	0.56013	0.678126	3.0007	1.7934
AT1G10588	291.828	90.1907	79.5186	23.3142
AT1G10590	2445.53	1504.76	2480.08	2607.6
AT1G10600	187.084	291.594	441.103	107.604
AT1G10610	35.2882	9.49376	12.0028	12.5538
AT1G10630	73.3771	133.591	232.554	274.39
AT1G10640	249.258	430.61	1.50035	1.7934
AT1G10650	352.322	618.451	360.084	173.96
AT1G10657	11.2026	1.35625	1.50035	3.5868
AT1G10660	435.221	263.113	264.062	100.43
AT1G10670	63.8549	313.972	256.56	10.7604
AT1G10680	55.4529	4.06875	7.50175	1.7934
AT1G10690	0.56013	12.8844	19.5046	1.7934
AT1G10700	184.283	269.216	558.13	979.197
AT1G10720	16.2438	31.1938	24.0056	8.967
AT1G10730	1121.38	899.873	852.199	480.631
AT1G10740	1.68039	12.2063	72.0168	1.7934
AT1G10745	689.521	7.45938	1.50035	1.7934
AT1G10747	454.266	2.03438	1.50035	1.7934
AT1G10760	4604.83	1886.55	528.123	1538.74
AT1G10770	1.12026	0.678126	1.50035	1.7934
AT1G10780	56.5732	56.9626	7.50175	14.3472
AT1G10790	212.289	78.6626	63.0147	44.835
AT1G10800	6.72157	13.5625	6.0014	12.5538
AT1G10810	14.0033	7.45938	3.0007	1.7934
AT1G10820	238.616	244.125	226.553	283.357
AT1G10830	169.72	245.481	193.545	191.894
AT1G10840	1734.72	1434.24	1531.86	2743.9
AT1G10850	198.286	321.432	37.5088	96.8437
AT1G10865	259.34	185.128	217.551	224.175
AT1G10870	421.778	387.888	349.582	154.232
AT1G10880	23.5255	259.722	1.50035	1.7934
AT1G10890	1199.24	1198.25	1489.85	2449.79
AT1G10900	82.3392	217	313.573	344.333
AT1G10910	148.435	155.969	111.026	204.448
AT1G10930	435.782	432.644	153.036	285.151
AT1G10940	1339.83	1203.67	1222.79	1753.95
AT1G10950	3945	4807.23	3414.8	1513.63
AT1G10960	109.225	954.801	279.065	53.802
AT1G11000	172.52	15.5969	30.007	23.3142
AT1G11020	333.838	311.26	432.101	466.284
AT1G11040	1.12026	3.39063	22.5053	5.3802
AT1G11050	10.6425	3.39063	25.506	554.161
AT1G11060	609.982	586.579	691.662	756.815
AT1G11070	403.294	419.082	339.079	150.646
AT1G11080	6.72157	132.235	153.036	89.67
AT1G11090	361.284	114.603	84.0196	52.0086
AT1G11100	12.3229	22.3781	6.0014	5.3802
AT1G11112	3.36078	29.1594	1.50035	1.7934
AT1G11120	5.04117	148.51	64.5151	3.5868
AT1G11125	40.3294	27.125	33.0077	197.274
AT1G11130	634.068	535.719	451.606	28.6944
AT1G11160	14.5634	46.7907	9.0021	5.3802
AT1G11170	41.4497	1752.28	6002.9	2101.87
AT1G11180	263.261	210.897	141.033	57.3888
AT1G11190	132.191	332.96	910.713	945.122
AT1G11200	102.504	88.1563	103.524	161.406
AT1G11210	10.0823	23.0563	4.50105	1.7934
AT1G11240	546.127	465.872	718.668	1072.45
AT1G11260	54.8928	158.681	64.5151	457.317
AT1G11270	501.877	518.088	663.155	760.402
AT1G11280	118.188	67.1344	154.536	251.076
AT1G11290	46.4908	53.5719	55.513	73.5294
AT1G11300	136.672	29.1594	9.0021	3.5868
AT1G11310	844.677	224.46	189.044	43.0416
AT1G11320	163.558	233.953	256.56	73.5294
AT1G11330	276.144	46.1125	25.506	23.3142
AT1G11340	64.415	64.4219	45.0105	50.2152
AT1G11350	87.9405	58.9969	33.0077	48.4218
AT1G11360	643.03	651.001	813.19	3420.02
AT1G11380	188.204	86.8001	96.0224	220.588
AT1G11390	482.832	469.263	631.648	916.428
AT1G11400	212.85	194.622	273.064	390.961
AT1G11410	173.08	9.49376	10.5025	3.5868
AT1G11420	611.102	535.041	324.076	147.059
AT1G11430	341.119	872.07	286.567	545.194
AT1G11440	522.602	373.647	772.681	742.468
AT1G11475	1291.1	798.154	595.639	803.444
AT1G11480	288.467	300.41	216.05	747.848
AT1G11490	6.72157	1.35625	4.50105	17.934
AT1G11500	3.36078	0.678126	9.0021	1.7934
AT1G11510	213.41	146.475	147.034	170.373
AT1G11530	4.48104	65.7782	63.0147	579.269
AT1G11545	2.80065	2.7125	1.50035	1.7934
AT1G11560	2.80065	1.35625	4.50105	1.7934
AT1G11570	6.16144	0.678126	9.0021	1.7934
AT1G11580	136.112	1.35625	4.50105	1.7934
AT1G11590	494.595	1678.36	543.127	64.5624
AT1G11593	592.058	21.7	1.50035	1.7934
AT1G11600	112.026	0.678126	1.50035	1.7934
AT1G11620	7.2817	8.13751	9.0021	7.1736
AT1G11630	33.6078	30.5157	30.007	104.017
AT1G11650	434.101	705.251	741.173	1449.07
AT1G11655	2.24052	1.35625	1.50035	1.7934
AT1G11660	286.787	238.7	163.538	84.2898
AT1G11670	1.12026	0.678126	1.50035	1.7934
AT1G11680	835.155	1285.05	930.217	229.555
AT1G11700	44.8104	21.0219	30.007	35.868
AT1G11720	566.852	998.879	685.66	502.152
AT1G11730	5.6013	59.6751	42.0098	1.7934
AT1G11740	171.4	60.3532	52.5123	7.1736
AT1G11750	886.687	1280.3	1159.77	1083.21
AT1G11755	109.225	91.547	93.0217	34.0746
AT1G11760	389.851	371.613	360.084	274.39
AT1G11770	4.48104	7.45938	4.50105	17.934
AT1G11780	117.067	107.144	124.529	121.951
AT1G11790	126.589	304.478	247.558	17.934
AT1G11800	278.945	292.272	268.563	213.415
AT1G11820	208.369	497.066	205.548	96.8437
AT1G11840	8830.46	6177.05	10431.9	8925.76
AT1G11850	49.2915	12.8844	79.5186	1.7934
AT1G11860	2063.52	3927.03	2241.52	1312.77
AT1G11870	332.157	390.6	442.603	473.458
AT1G11880	194.365	203.438	198.046	172.166
AT1G11890	1352.72	837.485	823.692	817.791
AT1G11900	57.6934	63.7438	63.0147	71.736
AT1G11905	665.435	672.023	447.104	238.522
AT1G11910	25885.3	36501.5	30347.6	31553.1
AT1G11915	3.92091	2.03438	1.50035	1.7934
AT1G11930	1134.82	952.767	523.622	645.624
AT1G11940	124.349	111.213	99.0231	102.224
AT1G11950	146.194	139.016	133.531	340.746
AT1G11960	30.8072	106.466	156.036	579.269
AT1G11980	4.48104	0.678126	1.50035	1.7934
AT1G11990	10.6425	0.678126	1.50035	5.3802
AT1G12000	3462.17	6611.05	6017.91	1513.63
AT1G12010	1092.81	1162.31	939.219	362.267
AT1G12020	44.8104	51.5376	45.0105	80.703
AT1G12030	8.40196	0.678126	10.5025	37.6614
AT1G12040	25.2059	31.8719	79.5186	258.25
AT1G12060	73.9372	55.6063	87.0203	767.576
AT1G12064	2.80065	322.11	750.175	500.359
AT1G12070	47.6111	21.7	10.5025	8.967
AT1G12080	7014.51	7382.75	2747.14	96.8437
AT1G12090	495.155	221.069	33.0077	1.7934
AT1G12100	24.0856	2.03438	1.50035	1.7934
AT1G12110	1.12026	155.291	10.5025	10.7604
AT1G12120	61.0542	254.297	157.537	30.4878
AT1G12150	1.12026	37.975	1.50035	3.5868
AT1G12160	284.546	71.8813	57.0133	10.7604
AT1G12190	19.0444	24.4125	21.0049	64.5624
AT1G12200	236.935	1525.1	2534.09	715.567
AT1G12210	25.2059	20.3438	10.5025	12.5538
AT1G12220	59.3738	77.9845	88.5207	118.364
AT1G12230	1094.49	3198.72	2113.99	593.616
AT1G12240	1488.27	792.051	312.073	864.419
AT1G12244	145.074	98.3282	148.535	238.522
AT1G12250	156.276	186.485	81.0189	52.0086
AT1G12260	1.68039	7.45938	15.0035	10.7604
AT1G12270	0.56013	2.7125	7.50175	1.7934
AT1G12280	53.2124	33.2282	19.5046	30.4878
AT1G12290	32.4876	50.8594	90.021	295.911
AT1G12300	62.1745	55.6063	52.5123	48.4218
AT1G12310	1808.66	1795.68	1905.45	1635.58
AT1G12320	5.6013	11.5281	49.5116	41.2482
AT1G12330	913.013	858.507	306.072	934.362
AT1G12360	1481.55	1369.14	1128.26	1927.91
AT1G12370	118.188	111.891	63.0147	105.811
AT1G12380	387.61	634.726	130.531	48.4218
AT1G12390	272.223	343.132	339.079	245.696
AT1G12400	195.486	151.222	99.0231	80.703
AT1G12410	1263.09	1518.32	1057.75	1434.72
AT1G12420	148.435	84.7657	139.533	215.208
AT1G12430	457.627	440.104	393.092	104.017
AT1G12440	415.617	270.572	412.596	1076.04
AT1G12450	702.404	558.776	928.717	480.631
AT1G12460	284.546	77.9845	36.0084	44.835
AT1G12470	678.878	779.166	474.111	868.006
AT1G12480	41.4497	25.0907	18.0042	35.868
AT1G12490	1.12026	0.678126	1.50035	1.7934
AT1G12500	77.298	124.097	33.0077	3.5868
AT1G12520	780.262	551.994	481.613	916.428
AT1G12530	256.54	129.522	126.029	77.1162
AT1G12540	30.247	8.13751	13.5032	16.1406
AT1G12550	2703.19	10089.8	8639.02	2103.66
AT1G12560	0.56013	0.678126	3.0007	1.7934
AT1G12570	2.80065	0.678126	1.50035	1.7934
AT1G12580	640.229	431.288	513.12	468.078
AT1G12610	7.2817	1.35625	1.50035	1.7934
AT1G12620	133.311	92.9032	96.0224	86.0832
AT1G12630	12.883	1.35625	1.50035	1.7934
AT1G12640	245.897	273.285	376.588	374.821
AT1G12650	385.37	280.066	288.067	270.804
AT1G12660	1.12026	0.678126	1.50035	1.7934
AT1G12663	581.415	1.35625	6.0014	3.5868
AT1G12665	1375.12	33.2282	4.50105	1.7934
AT1G12672	1.12026	0.678126	1.50035	1.7934
AT1G12680	589.257	451.632	498.116	667.145
AT1G12700	24.6457	26.4469	27.0063	35.868
AT1G12710	49.2915	21.0219	33.0077	43.0416
AT1G12740	6.72157	2.03438	1.50035	8.967
AT1G12760	795.385	878.173	874.704	927.188
AT1G12770	195.486	227.85	156.036	534.433
AT1G12775	150.115	157.325	156.036	213.415
AT1G12780	7671.55	10195.6	7194.18	9436.88
AT1G12800	64.415	103.753	48.0112	82.4964
AT1G12805	1.12026	343.132	184.543	1.7934
AT1G12810	518.681	893.092	1029.24	1567.43
AT1G12820	1164.51	825.957	709.666	670.732
AT1G12830	923.095	848.335	829.694	1255.38
AT1G12840	2243.88	1634.96	1579.87	694.046
AT1G12845	1.12026	25.0907	336.079	41.2482
AT1G12850	93.5418	135.625	2372.05	403.515
AT1G12860	30.247	733.054	409.596	82.4964
AT1G12870	5.6013	0.678126	1.50035	1.7934
AT1G12880	693.442	31.8719	13.5032	5.3802
AT1G12890	4.48104	0.678126	3.0007	3.5868
AT1G12900	1742.57	4252.53	1383.32	44.835
AT1G12910	1024.48	1129.08	1080.25	1414.99
AT1G12920	776.901	691.01	717.168	1626.61
AT1G12930	778.581	587.257	468.109	532.64
AT1G12940	2.80065	6.10313	4.50105	12.5538
AT1G12950	1.12026	9.49376	6.0014	23.3142
AT1G12970	358.484	303.122	280.566	186.514
AT1G12980	1.68039	1.35625	3.0007	3.5868
AT1G12990	662.074	513.341	385.59	265.423
AT1G13000	64.415	46.1125	60.014	44.835
AT1G13020	1013.28	1313.53	927.217	563.128
AT1G13030	466.589	638.794	742.674	532.64
AT1G13040	94.1019	74.5938	111.026	168.58
AT1G13050	15.1235	10.85	22.5053	28.6944
AT1G13060	1792.98	1726.51	1285.8	1092.18
AT1G13080	697.923	3575.76	1239.29	405.309
AT1G13090	426.819	151.9	312.073	855.452
AT1G13100	3137.29	819.176	306.072	417.862
AT1G13110	55.4529	40.0094	48.0112	21.5208
AT1G13120	272.784	436.713	250.559	78.9096
AT1G13130	694.562	297.019	229.554	43.0416
AT1G13150	3.92091	2.7125	1.50035	1.7934
AT1G13160	517.561	516.732	756.177	1154.95
AT1G13170	610.542	1265.38	657.154	179.34
AT1G13180	854.199	1153.49	921.215	529.053
AT1G13190	723.689	882.242	963.225	1189.02
AT1G13195	283.426	316.685	331.577	191.894
AT1G13200	17.9242	6.78126	3.0007	3.5868
AT1G13210	12.3229	7.45938	6.0014	17.934
AT1G13220	488.434	541.822	417.097	783.716
AT1G13230	81.2189	17.6313	30.007	1.7934
AT1G13260	1.68039	1.35625	1.50035	1.7934
AT1G13270	561.811	904.62	466.609	654.591
AT1G13280	1761.05	866.645	523.622	1077.83
AT1G13290	2.80065	2.03438	4.50105	3.5868
AT1G13300	0.56013	0.678126	3.0007	3.5868
AT1G13310	8.40196	2.7125	3.0007	1.7934
AT1G13330	154.036	80.0188	24.0056	32.2812
AT1G13340	134.431	37.2969	127.53	622.31
AT1G13350	10.6425	12.8844	1.50035	1.7934
AT1G13360	2547.47	2622.31	2205.52	2252.51
AT1G13380	320.955	289.56	64.5151	53.802
AT1G13390	457.066	674.735	738.173	957.676
AT1G13400	0.56013	21.7	192.045	41.2482
AT1G13410	80.0987	45.4344	93.0217	130.918
AT1G13440	26130.1	30618.7	28764.7	9775.83
AT1G13450	507.478	493.675	598.64	1083.21
AT1G13460	430.74	311.26	289.568	455.524
AT1G13470	0.56013	5.42501	4.50105	130.918
AT1G13520	0.56013	0.678126	1.50035	3.5868
AT1G13540	0.56013	0.678126	1.50035	7.1736
AT1G13550	29.6869	14.9188	21.0049	60.9756
AT1G13560	907.411	597.429	774.181	575.682
AT1G13570	275.584	343.132	213.05	152.439
AT1G13580	177.561	126.131	85.52	28.6944
AT1G13590	8.40196	3051.57	183.043	98.6371
AT1G13600	1.12026	2.7125	1.50035	1.7934
AT1G13605	257.66	2.7125	1.50035	1.7934
AT1G13609	711.926	373.647	82.5193	3.5868
AT1G13610	1.12026	2.7125	1.50035	1.7934
AT1G13620	0.56013	7.45938	4.50105	1.7934
AT1G13630	30.247	27.8032	54.0126	50.2152
AT1G13635	0.56013	176.313	3.0007	1.7934
AT1G13640	1.12026	4.74688	1.50035	138.092
AT1G13670	2.24052	0.678126	1.50035	23.3142
AT1G13680	70.0163	0.678126	3.0007	1.7934
AT1G13690	548.928	471.975	558.13	1456.24
AT1G13700	3.36078	6.10313	33.0077	7.1736
AT1G13710	33.6078	128.844	3.0007	7.1736
AT1G13730	382.009	366.866	321.075	172.166
AT1G13740	457.066	1077.54	1680.39	4854.74
AT1G13750	168.599	90.8688	99.0231	35.868
AT1G13770	401.614	358.05	315.074	312.052
AT1G13780	975.187	881.563	478.612	441.177
AT1G13790	1079.37	541.822	370.587	59.1822
AT1G13800	31.3673	32.55	51.0119	125.538
AT1G13810	59.934	77.9845	199.547	747.848
AT1G13820	87.9405	158.003	111.026	121.951
AT1G13830	1465.3	443.494	39.0091	5.3802
AT1G13870	325.996	334.316	346.581	767.576
AT1G13880	657.593	400.772	466.609	457.317
AT1G13890	6.16144	2.03438	4.50105	1.7934
AT1G13900	1377.36	1660.05	1092.26	920.015
AT1G13920	29.6869	3.39063	9.0021	1.7934
AT1G13930	18.4843	43.4	43.5102	32.2812
AT1G13940	202.767	227.85	214.55	159.613
AT1G13960	33.0477	84.7657	175.541	1197.99
AT1G13970	126.589	35.2625	16.5039	23.3142
AT1G13980	268.302	362.797	199.547	182.927
AT1G13990	63.8549	73.9157	93.0217	202.654
AT1G14000	1099.54	635.404	703.664	894.907
AT1G14010	1026.72	701.86	802.688	204.448
AT1G14020	299.67	324.144	439.603	114.778
AT1G14030	100.263	319.397	102.024	78.9096
AT1G14040	147.314	27.8032	12.0028	1.7934
AT1G14060	171.96	99.0063	157.537	294.118
AT1G14070	2.24052	101.719	72.0168	3.5868
AT1G14080	3.92091	0.678126	1.50035	10.7604
AT1G14100	6.16144	185.806	39.0091	1.7934
AT1G14110	22.4052	449.597	72.0168	1.7934
AT1G14120	243.657	8.81563	1.50035	17.934
AT1G14130	408.335	2191.7	1726.9	299.498
AT1G14140	125.469	117.316	103.524	125.538
AT1G14150	17.364	40.6875	15.0035	1.7934
AT1G14160	0.56013	0.678126	15.0035	1.7934
AT1G14170	341.119	618.451	1323.31	1343.26
AT1G14180	146.754	106.466	46.5109	44.835
AT1G14190	1.68039	9.49376	1.50035	1.7934
AT1G14200	230.774	150.544	267.062	1058.11
AT1G14205	42.0098	21.0219	27.0063	87.8766
AT1G14210	48.1712	536.397	247.558	371.234
AT1G14220	128.27	160.038	427.6	3249.64
AT1G14230	1.12026	0.678126	1.50035	1.7934
AT1G14250	641.349	387.21	357.083	566.715
AT1G14260	22.9653	34.5844	12.0028	3.5868
AT1G14270	291.828	488.929	333.078	315.639
AT1G14280	2.24052	38.6532	4.50105	14.3472
AT1G14290	280.065	279.388	102.024	184.72
AT1G14300	142.833	142.406	328.577	652.798
AT1G14310	338.879	235.988	205.548	118.364
AT1G14320	4114.16	2549.75	4769.61	2126.97
AT1G14330	151.795	221.069	274.564	141.679
AT1G14340	699.043	760.857	561.131	220.588
AT1G14345	91.8614	121.384	54.0126	26.901
AT1G14350	710.806	120.706	48.0112	5.3802
AT1G14360	981.909	979.892	639.149	380.201
AT1G14370	5.6013	4.06875	3.0007	59.1822
AT1G14380	430.74	644.898	382.589	389.168
AT1G14390	25.766	84.7657	54.0126	46.6284
AT1G14400	2172.19	1969.28	2595.61	3923.96
AT1G14410	58.2536	209.541	135.032	301.291
AT1G14430	7.84183	32.55	25.506	129.125
AT1G14440	6.72157	125.453	66.0154	16.1406
AT1G14450	412.816	250.228	280.566	380.201
AT1G14455	224.612	2.7125	1.50035	1.7934
AT1G14460	97.4627	111.891	28.5067	34.0746
AT1G14470	3.36078	8.81563	19.5046	10.7604
AT1G14480	0.56013	1.35625	1.50035	1.7934
AT1G14490	1.12026	11.5281	6.0014	5.3802
AT1G14500	25.2059	21.0219	43.5102	148.852
AT1G14510	736.572	844.945	933.218	744.261
AT1G14550	4.48104	4.06875	4.50105	3.5868
AT1G14560	342.8	212.931	190.545	134.505
AT1G14570	644.71	589.291	709.666	609.756
AT1G14580	770.179	155.291	264.062	77.1162
AT1G14600	2.80065	25.7688	6.0014	12.5538
AT1G14610	2087.61	2121.18	1680.39	1868.72
AT1G14620	450.345	405.519	439.603	554.161
AT1G14630	379.208	233.275	33.0077	3.5868
AT1G14650	1357.2	1423.39	1795.92	3237.09
AT1G14660	24.0856	13.5625	9.0021	1619.44
AT1G14670	528.763	528.26	309.072	96.8437
AT1G14680	34.7281	98.3282	79.5186	16.1406
AT1G14685	616.704	884.276	913.714	437.59
AT1G14686	2.24052	2.03438	1.50035	1.7934
AT1G14687	9.52222	112.569	37.5088	8.967
AT1G14688	28.0065	34.5844	37.5088	16.1406
AT1G14690	115.387	237.344	97.5228	62.769
AT1G14710	1563.88	952.767	805.688	801.65
AT1G14720	292.948	214.288	318.074	184.72
AT1G14730	164.678	313.972	346.581	19.7274
AT1G14740	1622.7	1528.5	1048.75	1230.27
AT1G14750	51.532	115.959	61.5144	64.5624
AT1G14755	68.3359	2.7125	1.50035	1.7934
AT1G14760	5.04117	11.5281	12.0028	199.068
AT1G14770	73.3771	55.6063	46.5109	57.3888
AT1G14780	42.5699	20.3438	73.5172	337.159
AT1G14790	1260.85	593.36	367.586	218.795
AT1G14800	2746.88	2712.5	4393.03	4610.83
AT1G14810	392.651	507.916	474.111	889.527
AT1G14820	11.7627	2.7125	45.0105	50.2152
AT1G14830	1349.35	1215.2	801.187	306.672
AT1G14840	133.871	334.994	567.133	679.699
AT1G14850	618.384	758.823	526.623	837.518
AT1G14860	42.5699	46.7907	34.5081	16.1406
AT1G14870	1.68039	1.35625	7.50175	3.5868
AT1G14880	1.68039	0.678126	1.50035	30.4878
AT1G14890	32.4876	31.8719	25.506	28.6944
AT1G14900	915.253	3124.13	534.125	1185.44
AT1G14910	873.243	753.398	673.657	634.864
AT1G14960	11.7627	189.875	243.057	34.0746
AT1G14970	68.896	166.141	300.07	163.199
AT1G14980	1690.47	1828.23	2774.15	5686.87
AT1G14990	341.119	238.7	334.578	356.887
AT1G15000	438.582	193.266	738.173	728.121
AT1G15010	6.16144	6.10313	4.50105	1.7934
AT1G15020	569.653	425.185	484.613	141.679
AT1G15030	291.268	142.406	397.593	100.43
AT1G15040	75.6176	1.35625	55.513	104.017
AT1G15050	0.56013	2.7125	1.50035	1.7934
AT1G15060	191.004	319.397	372.087	1700.14
AT1G15080	148.995	358.728	159.037	16.1406
AT1G15100	141.153	146.475	478.612	1149.57
AT1G15110	105.865	140.372	586.637	351.507
AT1G15120	1256.93	891.735	825.193	911.048
AT1G15125	0.56013	15.5969	1.50035	10.7604
AT1G15130	1228.93	1015.83	1222.79	2440.82
AT1G15140	435.221	453.666	361.584	907.461
AT1G15180	370.246	160.038	1321.81	2903.52
AT1G15190	22.9653	62.3876	40.5095	50.2152
AT1G15200	2407.44	3009.52	5011.17	5175.76
AT1G15210	57.1333	33.2282	189.044	2033.72
AT1G15215	221.812	395.347	234.055	147.059
AT1G15220	187.084	107.822	304.571	521.88
AT1G15230	470.51	503.847	606.142	1691.18
AT1G15240	404.414	634.726	697.663	819.584
AT1G15260	190.444	168.853	318.074	222.382
AT1G15270	3159.7	2224.93	2475.58	1477.76
AT1G15280	1026.16	1097.21	1099.76	2211.26
AT1G15290	1577.89	1488.49	543.127	380.201
AT1G15310	86.2601	75.9501	105.025	35.868
AT1G15320	98.0228	105.109	202.547	57.3888
AT1G15330	35.2882	735.088	3479.31	24076.4
AT1G15340	790.904	2803.37	2408.06	9386.66
AT1G15350	317.594	323.466	336.079	480.631
AT1G15360	4.48104	2.7125	15.0035	25.1076
AT1G15370	804.907	526.904	447.104	292.324
AT1G15380	6.72157	259.722	180.042	796.27
AT1G15385	0.56013	1.35625	1.50035	8.967
AT1G15390	136.112	125.453	123.029	120.158
AT1G15400	999.833	561.488	862.702	767.576
AT1G15410	3921.47	1834.33	1347.31	593.616
AT1G15415	421.778	381.785	1377.32	1519.01
AT1G15420	798.746	462.482	1465.84	1707.32
AT1G15430	198.286	158.003	216.05	421.449
AT1G15440	82.3392	83.4095	231.054	1176.47
AT1G15460	427.38	1004.3	1108.76	2141.32
AT1G15470	508.598	516.054	478.612	317.432
AT1G15480	408.335	362.797	430.601	487.805
AT1G15490	240.856	398.06	294.069	96.8437
AT1G15500	1481.55	3388.59	4627.08	6300.22
AT1G15510	173.64	147.831	148.535	172.166
AT1G15520	31.9274	2.7125	3.0007	82.4964
AT1G15530	50.4117	22.3781	12.0028	222.382
AT1G15540	1.12026	0.678126	1.50035	1.7934
AT1G15550	6.72157	0.678126	1.50035	5.3802
AT1G15570	124.909	282.778	24.0056	8.967
AT1G15640	3.36078	0.678126	1.50035	1.7934
AT1G15660	249.818	174.278	21.0049	34.0746
AT1G15670	36.4085	46.1125	13.5032	164.993
AT1G15690	5317.88	8162.6	6631.55	9227.05
AT1G15700	220.131	556.063	316.574	304.878
AT1G15710	3163.62	2276.47	1788.42	2582.5
AT1G15730	189.884	227.85	151.535	170.373
AT1G15740	1112.98	1089.07	1734.41	5222.38
AT1G15750	1070.97	1411.18	1092.26	2387.02
AT1G15757	1261.41	18.9875	1.50035	1.7934
AT1G15760	0.56013	45.4344	7.50175	1.7934
AT1G15772	259.901	233.953	322.575	645.624
AT1G15780	271.663	504.526	472.61	758.609
AT1G15790	670.476	912.079	619.645	850.072
AT1G15800	33.0477	64.4219	91.5214	95.0502
AT1G15810	280.625	225.816	207.048	554.161
AT1G15820	1670.31	8127.34	1284.3	69.9426
AT1G15830	1.68039	1040.92	2106.49	514.706
AT1G15840	0.56013	5.42501	6.0014	16.1406
AT1G15860	1000.39	717.457	795.186	312.052
AT1G15870	124.909	61.7094	46.5109	98.6371
AT1G15880	486.753	613.026	675.158	609.756
AT1G15890	9.52222	5.42501	3.0007	1.7934
AT1G15900	10.6425	36.6188	40.5095	12.5538
AT1G15910	3009.58	5500.96	3099.72	1682.21
AT1G15920	959.503	1016.51	1300.8	1206.96
AT1G15930	2852.74	2391.07	3500.32	4219.87
AT1G15940	1776.73	1590.88	1315.81	1689.38
AT1G15950	1276.54	1198.25	3224.25	3473.82
AT1G15960	1466.98	892.413	1974.46	204.448
AT1G15970	716.407	435.357	234.055	62.769
AT1G15980	134.431	193.944	40.5095	5.3802
AT1G15990	3.36078	0.678126	1.50035	1.7934
AT1G16010	783.062	610.991	894.209	1321.74
AT1G16020	166.919	117.316	91.5214	82.4964
AT1G16025	21.285	1.35625	6.0014	1.7934
AT1G16030	460.987	546.569	5353.25	143515
AT1G16040	229.093	161.394	127.53	116.571
AT1G16060	112.026	37.2969	114.027	12.5538
AT1G16070	37.5287	54.2501	1.50035	1.7934
AT1G16080	368.006	369.578	210.049	102.224
AT1G16150	18.4843	21.7	3.0007	3.5868
AT1G16160	0.56013	0.678126	4.50105	1.7934
AT1G16170	111.466	117.994	147.034	98.6371
AT1G16180	645.83	800.866	684.16	493.185
AT1G16190	761.777	551.316	478.612	328.192
AT1G16220	56.013	144.441	82.5193	52.0086
AT1G16240	650.872	500.457	603.141	758.609
AT1G16250	1376.8	1768.55	1899.44	2091.11
AT1G16260	5.04117	0.678126	1.50035	3.5868
AT1G16270	201.647	395.347	585.137	1271.52
AT1G16280	118.748	93.5813	129.03	209.828
AT1G16290	129.39	156.647	97.5228	111.191
AT1G16300	679.438	862.576	789.184	932.568
AT1G16310	129.95	116.638	76.5179	84.2898
AT1G16320	143.393	150.544	276.065	328.192
AT1G16330	210.049	220.391	61.5144	64.5624
AT1G16350	789.784	926.32	1140.27	2994.98
AT1G16360	95.7823	52.8938	67.5158	12.5538
AT1G16370	56.013	90.8688	21.0049	3.5868
AT1G16380	2.24052	2.03438	1.50035	1.7934
AT1G16390	503.557	48.1469	4.50105	3.5868
AT1G16410	159.077	669.31	81.0189	5.3802
AT1G16420	0.56013	0.678126	3.0007	1.7934
AT1G16430	247.578	201.403	142.533	57.3888
AT1G16440	20.1647	77.3063	130.531	389.168
AT1G16445	19.0444	25.0907	16.5039	10.7604
AT1G16460	374.727	795.441	615.144	69.9426
AT1G16470	29.1268	16.275	16.5039	50.2152
AT1G16480	33.0477	44.7563	33.0077	82.4964
AT1G16490	25.2059	50.8594	226.553	7.1736
AT1G16500	59.3738	5.42501	10.5025	5.3802
AT1G16510	16.8039	55.6063	108.025	10.7604
AT1G16515	3.36078	2.7125	1.50035	1.7934
AT1G16520	589.257	747.294	247.558	102.224
AT1G16540	236.375	210.897	133.531	172.166
AT1G16560	317.594	301.766	315.074	251.076
AT1G16570	30.8072	32.55	34.5081	52.0086
AT1G16590	34.7281	29.1594	21.0049	28.6944
AT1G16610	960.624	1145.35	1527.36	2078.55
AT1G16630	246.457	622.519	4.50105	5.3802
AT1G16640	32.4876	18.3094	28.5067	7.1736
AT1G16650	150.115	179.025	187.544	195.481
AT1G16670	518.121	278.71	391.592	670.732
AT1G16680	359.604	393.991	550.629	1033
AT1G16700	278.385	214.966	312.073	152.439
AT1G16705	85.7	46.1125	67.5158	55.5954
AT1G16710	835.715	890.379	607.642	1343.26
AT1G16720	201.647	354.66	423.099	914.634
AT1G16730	33.0477	49.5032	300.07	2781.56
AT1G16740	1091.69	720.169	1101.26	2281.21
AT1G16750	93.5418	109.178	117.027	46.6284
AT1G16760	56.013	162.072	1152.27	9571.38
AT1G16790	156.837	136.981	966.226	8122.31
AT1G16800	31.3673	48.825	31.5074	80.703
AT1G16810	1799.14	1809.92	1723.9	1517.22
AT1G16820	1.12026	4.74688	82.5193	25.1076
AT1G16825	106.425	108.5	66.0154	59.1822
AT1G16830	39.7693	45.4344	46.5109	107.604
AT1G16840	653.672	635.404	580.636	2311.69
AT1G16850	39.7693	116.638	1090.75	4149.93
AT1G16860	2288.13	2718.61	1276.8	1002.51
AT1G16870	399.933	399.416	361.584	471.664
AT1G16880	240.296	1085	547.628	21.5208
AT1G16890	1782.34	1421.35	1420.83	864.419
AT1G16900	417.857	489.607	391.592	407.102
AT1G16916	153.476	152.578	168.039	78.9096
AT1G16920	1522.99	1083.64	682.66	435.796
AT1G16930	59.3738	121.384	286.567	82.4964
AT1G16940	51.532	37.2969	51.0119	73.5294
AT1G16950	1.12026	1.35625	1.50035	1.7934
AT1G16960	61.0542	58.9969	181.542	84.2898
AT1G16970	487.874	350.591	447.104	261.837
AT1G16980	32.4876	0.678126	6.0014	1.7934
AT1G17000	58.8137	4.74688	1.50035	1.7934
AT1G17010	0.56013	0.678126	3.0007	48.4218
AT1G17020	17.9242	78.6626	186.043	3253.23
AT1G17030	115.387	481.469	103.524	111.191
AT1G17040	174.201	117.994	85.52	127.331
AT1G17050	21.285	65.1001	7.50175	19.7274
AT1G17060	4835.05	6413.71	2585.1	322.812
AT1G17070	636.868	904.62	682.66	1533.36
AT1G17080	1549.32	1293.19	1656.39	2200.5
AT1G17090	46.4908	17.6313	36.0084	55.5954
AT1G17100	225.733	1196.89	1009.74	1160.33
AT1G17110	1654.63	1556.98	616.644	405.309
AT1G17120	141.153	219.035	165.039	315.639
AT1G17130	849.158	855.795	973.728	1102.94
AT1G17140	133.311	296.341	244.557	154.232
AT1G17145	68.3359	54.2501	69.0161	640.244
AT1G17147	0.56013	2.7125	15.0035	16.1406
AT1G17150	0.56013	1.35625	1.50035	1.7934
AT1G17160	407.215	393.313	319.575	365.854
AT1G17170	49.8516	27.8032	415.597	1113.7
AT1G17180	40.3294	21.0219	30.007	8.967
AT1G17190	389.291	1002.95	1056.25	2100.07
AT1G17200	434.101	576.407	204.048	44.835
AT1G17210	1803.62	1643.78	1653.39	4065.64
AT1G17220	921.975	1812.63	1075.75	957.676
AT1G17230	26.8863	12.8844	132.031	511.119
AT1G17250	29.1268	23.7344	7.50175	19.7274
AT1G17260	342.24	437.391	159.037	12.5538
AT1G17270	234.135	260.4	148.535	154.232
AT1G17280	1882.6	1487.81	2062.98	1646.34
AT1G17285	9.52222	40.0094	19.5046	35.868
AT1G17300	3029.75	3161.42	2056.98	2519.73
AT1G17330	349.521	239.378	166.539	95.0502
AT1G17340	91.3013	29.8375	43.5102	57.3888
AT1G17345	16.8039	6.78126	10.5025	3.5868
AT1G17350	185.963	164.106	165.039	179.34
AT1G17360	170.28	294.307	181.542	35.868
AT1G17370	347.281	251.585	174.041	53.802
AT1G17380	278.385	40.0094	37.5088	62.769
AT1G17400	0.56013	0.678126	1.50035	3.5868
AT1G17410	78.9784	77.9845	94.5221	91.4634
AT1G17420	756.176	926.32	541.627	256.456
AT1G17430	6.72157	116.638	3188.25	805.237
AT1G17440	553.409	737.801	619.645	720.947
AT1G17450	145.634	159.36	97.5228	245.696
AT1G17455	129.39	77.3063	82.5193	48.4218
AT1G17460	81.2189	184.45	163.538	93.2568
AT1G17470	840.756	815.107	915.214	2627.33
AT1G17480	53.7725	33.2282	6.0014	1.7934
AT1G17490	211.169	212.931	294.069	658.178
AT1G17500	413.376	292.95	159.037	66.3558
AT1G17510	148.435	92.2251	121.528	139.885
AT1G17520	701.843	637.438	681.159	1029.41
AT1G17530	74.4974	65.7782	157.537	591.822
AT1G17540	0.56013	1.35625	3.0007	1.7934
AT1G17550	539.406	514.019	706.665	651.005
AT1G17560	677.198	155.291	202.547	28.6944
AT1G17580	412.816	450.275	382.589	880.56
AT1G17590	0.56013	4.74688	4.50105	23.3142
AT1G17600	0.56013	0.678126	7.50175	3.5868
AT1G17615	47.051	47.4688	69.0161	73.5294
AT1G17620	1791.86	840.198	643.65	1101.15
AT1G17630	11.2026	19.6656	18.0042	25.1076
AT1G17640	191.004	124.097	162.038	190.1
AT1G17650	276.144	270.572	604.641	93.2568
AT1G17665	140.033	115.281	180.042	156.026
AT1G17680	306.391	264.469	217.551	521.88
AT1G17690	240.856	152.578	280.566	598.996
AT1G17700	1.12026	2.7125	1.50035	1.7934
AT1G17710	1253.57	222.425	133.531	68.1492
AT1G17720	1725.2	1282.34	1113.26	1300.22
AT1G17745	46.4908	6.10313	13.5032	28.6944
AT1G17750	2.80065	2.7125	1.50035	14.3472
AT1G17760	448.665	427.219	453.106	532.64
AT1G17770	106.985	1.35625	1.50035	1.7934
AT1G17780	155.716	112.569	132.031	78.9096
AT1G17790	325.996	340.419	435.102	697.633
AT1G17800	41.4497	0.678126	1.50035	1.7934
AT1G17810	1.12026	708.641	12361.4	49980.3
AT1G17820	201.087	294.307	303.071	95.0502
AT1G17830	174.201	41.3657	550.629	96.8437
AT1G17840	427.38	587.257	462.108	209.828
AT1G17850	58.8137	100.363	49.5116	66.3558
AT1G17860	39.2091	99.0063	73.5172	916.428
AT1G17870	54.3327	26.4469	124.529	932.568
AT1G17880	2397.92	1767.2	1881.44	3131.28
AT1G17890	2182.27	1899.43	1518.35	1348.64
AT1G17920	268.302	613.704	474.111	405.309
AT1G17930	173.64	162.75	141.033	105.811
AT1G17940	150.115	187.841	204.048	218.795
AT1G17950	3.36078	4.06875	141.033	23.3142
AT1G17970	270.543	1406.43	237.055	66.3558
AT1G17980	922.535	897.838	1297.8	1637.38
AT1G18010	111.466	177.669	205.548	286.944
AT1G18020	0.56013	4.74688	36.0084	8.967
AT1G18030	57.1333	61.7094	118.528	141.679
AT1G18040	184.843	249.55	145.534	77.1162
AT1G18060	280.065	480.791	264.062	93.2568
AT1G18070	3158.02	3697.14	4325.51	5808.83
AT1G18080	3939.4	5529.44	7629.28	13823.5
AT1G18090	212.289	145.119	130.531	26.901
AT1G18100	0.56013	2457.53	16568.4	10704.8
AT1G18130	734.891	467.229	442.603	114.778
AT1G18140	1.12026	237.344	121.528	1.7934
AT1G18150	630.147	478.757	435.102	394.548
AT1G18160	282.306	357.372	363.085	344.333
AT1G18170	151.795	152.578	159.037	297.705
AT1G18180	193.245	173.6	166.539	121.951
AT1G18190	593.738	587.257	414.097	423.243
AT1G18200	39.2091	124.775	183.043	12.5538
AT1G18210	912.453	231.241	1012.74	6142.4
AT1G18250	111.466	361.441	237.055	1.7934
AT1G18260	1101.22	1350.83	820.692	554.161
AT1G18265	24.6457	95.6157	43.5102	19.7274
AT1G18270	859.8	1527.14	1426.83	1262.55
AT1G18280	29.6869	13.5625	10.5025	41.2482
AT1G18290	28.0065	14.2406	3.0007	1.7934
AT1G18300	249.258	44.0782	117.027	104.017
AT1G18310	0.56013	8.13751	3.0007	3.5868
AT1G18320	169.159	118.672	124.529	102.224
AT1G18330	42.0098	49.5032	100.523	286.944
AT1G18335	128.27	92.9032	117.027	82.4964
AT1G18340	355.683	507.916	465.109	324.606
AT1G18360	143.954	772.385	1047.24	77.1162
AT1G18370	400.493	655.069	48.0112	5.3802
AT1G18390	25.766	35.2625	21.0049	95.0502
AT1G18400	3.36078	1.35625	1.50035	1.7934
AT1G18410	65.5353	69.8469	36.0084	7.1736
AT1G18420	100.263	127.488	111.026	139.885
AT1G18440	81.779	79.3407	60.014	77.1162
AT1G18450	1211.56	1041.6	1057.75	1391.68
AT1G18460	88.5006	756.11	2792.15	1067.07
AT1G18470	265.502	818.498	1312.81	2039.1
AT1G18480	238.616	143.763	148.535	112.984
AT1G18486	84.5797	79.3407	55.513	55.5954
AT1G18490	202.207	256.332	232.554	136.298
AT1G18500	1072.09	1767.2	2358.55	6327.12
AT1G18510	13.4431	12.2063	7.50175	1.7934
AT1G18520	1.12026	2.03438	1.50035	3.5868
AT1G18530	2.80065	2.03438	1.50035	1.7934
AT1G18540	5374.45	5374.15	6732.07	6597.92
AT1G18550	94.662	199.369	18.0042	1.7934
AT1G18560	78.4183	90.1907	84.0196	157.819
AT1G18570	9.52222	40.0094	330.077	233.142
AT1G18580	274.464	231.919	214.55	145.265
AT1G18590	270.543	56.2844	1324.81	6719.87
AT1G18600	416.737	425.863	252.059	251.076
AT1G18610	315.914	651.001	235.555	78.9096
AT1G18620	118.748	19.6656	216.05	729.914
AT1G18630	713.046	741.191	642.15	801.65
AT1G18640	459.307	353.303	298.57	87.8766
AT1G18650	305.271	290.916	148.535	10.7604
AT1G18660	365.765	209.541	142.533	55.5954
AT1G18670	212.289	92.2251	22.5053	41.2482
AT1G18680	14.0033	10.1719	13.5032	10.7604
AT1G18690	105.865	178.347	57.0133	86.0832
AT1G18700	225.172	185.128	199.547	152.439
AT1G18710	3.92091	2.03438	4.50105	10.7604
AT1G18720	109.225	231.241	466.609	304.878
AT1G18730	1.68039	0.678126	1.50035	1.7934
AT1G18740	1537.56	68.4907	112.526	80.703
AT1G18750	71.1366	22.3781	3.0007	41.2482
AT1G18780	43.13	14.2406	1.50035	1.7934
AT1G18790	1.68039	2.03438	1.50035	1.7934
AT1G18800	2914.92	1997.08	3834.9	3629.84
AT1G18830	2.80065	10.1719	10.5025	16.1406
AT1G18835	0.56013	12.8844	4.50105	3.5868
AT1G18840	1090.01	929.71	624.146	258.25
AT1G18850	178.682	188.519	354.083	442.97
AT1G18860	53.2124	5.42501	9.0021	1.7934
AT1G18870	182.603	714.744	274.564	306.672
AT1G18880	532.684	1415.93	1579.87	150.646
AT1G18890	662.074	766.96	364.585	620.517
AT1G18900	617.824	447.563	841.697	1788.02
AT1G18910	54.8928	149.188	124.529	17.934
AT1G18940	1.68039	16.9531	93.0217	82.4964
AT1G18950	1159.47	1194.18	912.213	939.742
AT1G18960	1.12026	0.678126	1.50035	1.7934
AT1G18980	5.04117	105.788	10.5025	1.7934
AT1G18990	2.24052	0.678126	3.0007	5.3802
AT1G19000	602.14	1343.37	2020.97	3095.41
AT1G19010	174.761	118.672	73.5172	93.2568
AT1G19020	2.80065	0.678126	1.50035	14.3472
AT1G19025	98.0228	107.144	90.021	448.35
AT1G19050	134.431	80.697	37.5088	5.3802
AT1G19060	50.4117	19.6656	40.5095	12.5538
AT1G19090	0.56013	0.678126	3.0007	1.7934
AT1G19100	645.27	594.038	529.624	525.466
AT1G19110	695.122	1200.96	549.128	380.201
AT1G19115	1.68039	1.35625	1.50035	1.7934
AT1G19120	126.589	91.547	150.035	50.2152
AT1G19130	566.852	322.11	349.582	342.54
AT1G19140	854.199	653.713	1507.85	3113.34
AT1G19150	15.6837	48.1469	1.50035	1.7934
AT1G19170	523.162	505.204	558.13	505.739
AT1G19180	491.234	657.104	753.176	1178.26
AT1G19190	137.232	174.956	283.566	238.522
AT1G19200	70.5764	113.247	174.041	107.604
AT1G19210	18.4843	8.13751	9.0021	114.778
AT1G19220	170.84	202.081	160.538	308.465
AT1G19230	110.906	242.091	304.571	148.852
AT1G19240	136.672	104.431	106.525	277.977
AT1G19250	14.0033	214.966	205.548	3.5868
AT1G19260	0.56013	1.35625	1.50035	3.5868
AT1G19270	305.271	304.478	418.598	446.557
AT1G19290	86.8202	90.8688	93.0217	260.043
AT1G19300	51.532	63.0657	106.525	118.364
AT1G19310	105.865	61.7094	42.0098	17.934
AT1G19320	233.014	293.628	156.036	8.967
AT1G19330	923.095	596.751	339.079	71.736
AT1G19340	422.899	56.9626	154.536	136.298
AT1G19350	581.976	1041.6	391.592	251.076
AT1G19360	636.868	603.532	469.61	342.54
AT1G19370	269.983	367.544	159.037	111.191
AT1G19380	196.606	132.235	123.029	369.441
AT1G19390	13.4431	17.6313	43.5102	188.307
AT1G19400	21.285	210.897	214.55	35.868
AT1G19430	249.818	222.425	94.5221	78.9096
AT1G19440	444.183	985.317	477.111	156.026
AT1G19450	880.525	1173.84	732.171	66.3558
AT1G19480	322.075	442.816	402.094	514.706
AT1G19485	464.908	597.429	514.62	478.838
AT1G19490	13.4431	40.0094	73.5172	2652.44
AT1G19500	1.68039	6.78126	1.50035	1.7934
AT1G19520	532.124	861.22	748.675	2001.44
AT1G19530	20.1647	270.572	585.137	19436.9
AT1G19540	92.9817	33.2282	51.0119	498.565
AT1G19570	4505.69	5271.07	14026.8	15096.8
AT1G19580	592.618	771.707	564.132	525.466
AT1G19600	193.245	408.91	553.629	1135.22
AT1G19610	2.80065	0.678126	3.0007	5582.86
AT1G19620	2.24052	2.7125	3.0007	3.5868
AT1G19630	62.7346	96.972	13.5032	7.1736
AT1G19640	2349.75	991.42	828.194	95.0502
AT1G19650	938.779	144.441	252.059	2376.26
AT1G19660	915.813	1843.15	1605.38	4239.6
AT1G19670	40.3294	91.547	3.0007	1.7934
AT1G19690	255.419	185.128	168.039	123.745
AT1G19700	1091.13	680.838	675.158	105.811
AT1G19710	1206.52	645.576	438.102	224.175
AT1G19715	93.5418	158.681	54.0126	53.802
AT1G19720	121.548	332.282	61.5144	95.0502
AT1G19730	1608.13	737.123	2306.04	3106.17
AT1G19740	672.717	745.26	601.641	860.832
AT1G19770	241.976	54.9282	96.0224	403.515
AT1G19790	1.68039	4.06875	1.50035	3.5868
AT1G19800	617.264	261.078	310.573	572.095
AT1G19830	3.36078	21.7	1.50035	1.7934
AT1G19835	894.528	899.873	1792.92	749.642
AT1G19840	12.3229	34.5844	31.5074	3.5868
AT1G19850	472.19	960.904	628.647	665.352
AT1G19860	363.525	343.81	373.587	606.17
AT1G19870	681.119	1466.11	1056.25	1224.89
AT1G19880	837.395	1194.18	969.226	446.557
AT1G19900	2.80065	278.032	721.669	6895.63
AT1G19920	1295.58	983.282	738.173	240.316
AT1G19940	11.7627	353.303	3.0007	1.7934
AT1G19950	964.545	481.469	274.564	256.456
AT1G19960	69.4562	297.019	390.091	26.901
AT1G19970	45.9307	273.963	1116.26	288.738
AT1G19980	287.347	229.206	346.581	100.43
AT1G19990	694.002	648.288	520.622	136.298
AT1G20020	436.342	1179.26	604.641	34.0746
AT1G20050	305.831	299.053	183.043	147.059
AT1G20060	136.672	123.419	34.5081	19.7274
AT1G20065	180.922	143.763	172.54	132.712
AT1G20070	87.9405	399.416	232.554	114.778
AT1G20090	2.24052	7.45938	9.0021	3.5868
AT1G20100	1751.53	621.841	1225.79	1172.88
AT1G20110	199.406	162.072	321.075	387.375
AT1G20132	16.8039	10.1719	16.5039	44.835
AT1G20135	1.12026	0.678126	1.50035	1.7934
AT1G20140	2099.93	727.629	970.727	1380.92
AT1G20160	38.649	62.3876	30.007	23.3142
AT1G20180	6.16144	6.10313	27.0063	1.7934
AT1G20190	3.36078	1.35625	24.0056	1.7934
AT1G20200	147.314	188.519	343.58	337.159
AT1G20220	912.453	804.935	1194.28	1870.52
AT1G20225	175.881	191.231	216.05	82.4964
AT1G20230	33.6078	43.4	27.0063	39.4548
AT1G20240	25.766	5.42501	3.0007	1.7934
AT1G20260	3045.43	2463.63	2061.48	1142.4
AT1G20270	335.518	344.488	271.563	172.166
AT1G20290	4.48104	4.06875	3.0007	1.7934
AT1G20300	123.229	151.9	229.554	500.359
AT1G20310	7.2817	0.678126	4.50105	5.3802
AT1G20340	694.002	1802.46	595.639	21.5208
AT1G20350	7.2817	2.7125	3.0007	5.3802
AT1G20410	404.414	381.107	322.575	139.885
AT1G20430	748.334	535.041	415.597	364.06
AT1G20450	275.024	2722.67	759.177	129.125
AT1G20460	226.293	204.794	189.044	215.208
AT1G20470	4.48104	0.678126	1.50035	1.7934
AT1G20480	0.56013	6.78126	13.5032	26.901
AT1G20500	107.545	157.325	67.5158	964.85
AT1G20510	1184.68	1223.34	399.093	600.789
AT1G20520	0.56013	1.35625	1.50035	3.5868
AT1G20530	774.66	1100.6	133.531	5.3802
AT1G20540	463.228	388.566	409.596	238.522
AT1G20550	937.098	246.16	331.577	1712.7
AT1G20575	1223.89	872.07	769.68	758.609
AT1G20580	152.916	97.6501	51.0119	14.3472
AT1G20600	1014.96	813.751	963.225	1076.04
AT1G20610	289.587	343.132	168.039	73.5294
AT1G20620	147.314	12354.1	8807.06	12492.8
AT1G20630	4510.73	2666.39	4732.11	22835.4
AT1G20640	119.868	185.128	547.628	2202.3
AT1G20650	178.121	156.647	97.5228	96.8437
AT1G20670	1077.13	787.982	759.177	1206.96
AT1G20696	18260.8	9372.38	9549.73	8203.02
AT1G20700	1.12026	0.678126	1.50035	1.7934
AT1G20710	85.7	6.10313	16.5039	1.7934
AT1G20740	767.939	517.41	298.57	157.819
AT1G20750	127.15	50.1813	16.5039	8.967
AT1G20760	1014.96	1135.86	1093.76	1085.01
AT1G20770	756.176	536.397	514.62	997.131
AT1G20780	36.4085	75.272	157.537	489.598
AT1G20790	11.7627	0.678126	1.50035	1.7934
AT1G20800	68.896	14.2406	1.50035	1.7934
AT1G20810	49.8516	48.1469	54.0126	48.4218
AT1G20816	161.318	113.247	111.026	50.2152
AT1G20823	198.846	187.163	148.535	86.0832
AT1G20830	255.98	271.25	217.551	446.557
AT1G20840	644.71	1189.43	1783.92	828.551
AT1G20850	251.499	176.991	396.093	408.895
AT1G20860	1.68039	2.7125	4.50105	7.1736
AT1G20870	402.734	348.557	396.093	362.267
AT1G20880	325.436	484.182	517.621	564.921
AT1G20890	91.8614	90.1907	133.531	77.1162
AT1G20900	4.48104	168.175	111.026	317.432
AT1G20910	991.991	929.032	879.205	1377.33
AT1G20920	944.94	1376.6	795.186	2917.86
AT1G20925	12.883	6.10313	9.0021	10.7604
AT1G20930	281.746	427.897	9.0021	5.3802
AT1G20940	71.6967	0.678126	1.50035	1.7934
AT1G20950	237.495	1212.49	1147.77	130.918
AT1G20960	1157.23	1599.02	847.698	3281.92
AT1G20970	2003.03	1378.63	1111.76	651.005
AT1G20980	1254.13	725.594	772.681	1142.4
AT1G20990	3.36078	1.35625	7.50175	80.703
AT1G21000	57.1333	77.3063	421.599	5157.82
AT1G21010	14.5634	55.6063	76.5179	269.01
AT1G21050	14.0033	49.5032	60.014	52.0086
AT1G21060	8.40196	11.5281	12.0028	1.7934
AT1G21065	1020	984.638	915.214	1388.09
AT1G21070	842.996	1296.58	1030.74	118.364
AT1G21080	541.086	927.676	858.201	1054.52
AT1G21090	320.395	378.394	274.564	21.5208
AT1G21100	38.649	4.06875	15.0035	16.1406
AT1G21130	1021.68	88.1563	85.52	73.5294
AT1G21140	56.5732	486.216	160.538	21.5208
AT1G21150	87.3804	80.0188	78.0182	73.5294
AT1G21160	316.474	109.856	141.033	53.802
AT1G21190	235.255	125.453	97.5228	84.2898
AT1G21200	505.798	377.038	243.057	173.96
AT1G21245	0.56013	1.35625	3.0007	1.7934
AT1G21250	2.80065	1.35625	1.50035	1.7934
AT1G21270	1.12026	1.35625	15.0035	3.5868
AT1G21280	269.983	82.0532	46.5109	16.1406
AT1G21310	0.56013	2.03438	3.0007	1.7934
AT1G21320	264.942	265.147	325.576	310.258
AT1G21326	1.12026	0.678126	1.50035	1.7934
AT1G21327	9.52222	2.03438	3.0007	1.7934
AT1G21340	24.0856	0.678126	6.0014	7.1736
AT1G21350	117.067	115.959	54.0126	48.4218
AT1G21360	1.68039	0.678126	1.50035	1.7934
AT1G21370	404.974	259.722	369.086	220.588
AT1G21380	1298.38	996.845	1012.74	1293.04
AT1G21390	40.8895	21.0219	12.0028	25.1076
AT1G21400	506.358	855.116	1131.26	982.784
AT1G21410	103.064	77.9845	249.058	272.597
AT1G21440	59.934	67.8126	39.0091	1.7934
AT1G21450	299.11	264.469	270.063	331.779
AT1G21460	3221.87	3248.9	2486.08	649.211
AT1G21480	906.291	634.726	510.119	317.432
AT1G21500	54.8928	654.391	37.5088	3.5868
AT1G21510	4.48104	11.5281	1.50035	1.7934
AT1G21520	10.0823	4.06875	391.592	10.7604
AT1G21528	10.0823	6.78126	55.513	10.7604
AT1G21540	1.12026	4.06875	9.0021	281.564
AT1G21550	5.6013	16.275	1.50035	14.3472
AT1G21560	664.315	1407.11	451.606	5.3802
AT1G21580	545.567	924.963	852.199	1463.42
AT1G21590	461.548	435.357	322.575	290.531
AT1G21600	210.049	597.429	285.067	1852.58
AT1G21620	48.7314	100.363	78.0182	87.8766
AT1G21630	1304.54	1587.49	1116.26	2681.13
AT1G21640	250.378	265.147	337.579	719.154
AT1G21650	145.074	147.153	168.039	342.54
AT1G21651	134.431	184.45	160.538	351.507
AT1G21660	1319.67	1263.35	1093.76	1630.2
AT1G21670	1930.21	6236.04	18.0042	3.5868
AT1G21680	1002.63	3016.3	1350.32	803.444
AT1G21690	418.417	362.119	240.056	168.58
AT1G21695	48.1712	25.0907	4.50105	3.5868
AT1G21700	750.575	872.748	724.669	928.982
AT1G21710	172.52	206.828	139.533	91.4634
AT1G21720	1517.39	1381.34	1182.28	1737.81
AT1G21722	15.6837	4.06875	6.0014	8.967
AT1G21730	143.954	225.816	348.081	87.8766
AT1G21740	201.087	594.716	550.629	238.522
AT1G21750	5231.62	9814.51	9389.19	3310.62
AT1G21760	324.876	289.56	315.074	457.317
AT1G21770	191.565	294.985	591.138	586.442
AT1G21780	344.48	379.072	535.625	471.664
AT1G21790	208.369	307.191	529.624	1169.3
AT1G21830	22.4052	51.5376	114.027	60.9756
AT1G21840	81.2189	98.3282	103.524	95.0502
AT1G21864	0.56013	0.678126	1.50035	3.5868
AT1G21870	1.12026	227.172	1.50035	1.7934
AT1G21880	482.832	1115.52	700.664	236.729
AT1G21890	59.934	14.9188	15.0035	14.3472
AT1G21900	1778.97	2415.48	1879.94	1441.89
AT1G21910	294.068	4.74688	10.5025	14.3472
AT1G21920	269.983	417.047	628.647	555.954
AT1G21930	146.754	111.891	123.029	112.984
AT1G21940	1.68039	4.06875	6.0014	3.5868
AT1G21960	1.12026	0.678126	1.50035	1.7934
AT1G21970	399.933	2424.3	142.533	3.5868
AT1G21980	1135.38	1075.51	795.186	141.679
AT1G21990	106.985	66.4563	103.524	78.9096
AT1G22000	35.2882	10.85	25.506	35.868
AT1G22015	88.5006	36.6188	3.0007	1.7934
AT1G22020	356.803	270.572	220.552	283.357
AT1G22030	98.0228	54.9282	40.5095	91.4634
AT1G22040	219.571	278.71	301.57	270.804
AT1G22050	236.935	170.21	267.062	168.58
AT1G22060	318.714	549.96	271.563	143.472
AT1G22065	4.48104	0.678126	1.50035	3.5868
AT1G22070	626.786	297.019	378.088	321.019
AT1G22080	79.5385	107.144	93.0217	86.0832
AT1G22090	509.719	452.988	778.682	1154.95
AT1G22100	69.4562	51.5376	48.0112	10.7604
AT1G22110	111.466	41.3657	102.024	35.868
AT1G22120	221.812	62.3876	10.5025	1.7934
AT1G22130	7.2817	0.678126	3.0007	8.967
AT1G22140	324.876	219.035	225.053	202.654
AT1G22160	202.767	29.8375	13.5032	17.934
AT1G22170	0.56013	0.678126	10.5025	3.5868
AT1G22180	241.416	275.319	175.541	104.017
AT1G22190	952.782	198.691	759.177	505.739
AT1G22200	1142.67	1116.19	1090.75	955.883
AT1G22220	13.4431	33.2282	106.525	30.4878
AT1G22230	116.507	32.55	9.0021	5.3802
AT1G22240	141.153	5.42501	4.50105	1.7934
AT1G22250	131.071	44.0782	48.0112	16.1406
AT1G22260	138.352	71.2032	24.0056	86.0832
AT1G22270	737.132	527.582	709.666	672.525
AT1G22280	1251.89	780.523	1432.83	1533.36
AT1G22300	7713.56	6382.52	4528.06	4686.16
AT1G22310	90.181	61.7094	46.5109	77.1162
AT1G22330	289.587	70.5251	42.0098	17.934
AT1G22340	0.56013	0.678126	1.50035	59.1822
AT1G22360	0.56013	0.678126	1.50035	172.166
AT1G22370	0.56013	0.678126	3.0007	912.841
AT1G22380	1.68039	1.35625	1.50035	523.673
AT1G22400	2.24052	33.2282	1272.3	4820.66
AT1G22410	273.904	2351.74	5330.75	8120.52
AT1G22420	2.80065	0.678126	1.50035	3.5868
AT1G22440	1199.8	1027.36	241.556	30.4878
AT1G22450	2416.4	1686.5	1347.31	1373.75
AT1G22460	14.5634	1.35625	3.0007	1.7934
AT1G22470	3.92091	4.74688	4.50105	1.7934
AT1G22480	6.16144	3.39063	1.50035	1.7934
AT1G22490	25.2059	240.735	315.074	10.7604
AT1G22500	1.68039	20.3438	4.50105	12.5538
AT1G22510	180.922	121.384	103.524	26.901
AT1G22520	859.8	1174.51	4188.98	7627.33
AT1G22530	38.0889	56.9626	43.5102	41.2482
AT1G22540	298.55	564.879	679.659	270.804
AT1G22570	974.067	1078.22	2327.04	1648.14
AT1G22590	85.1398	88.8345	33.0077	1.7934
AT1G22600	2.80065	1.35625	7.50175	199.068
AT1G22610	1059.21	458.413	372.087	993.544
AT1G22620	779.141	786.626	870.203	1185.44
AT1G22630	31.3673	36.6188	4.50105	5.3802
AT1G22640	188.764	337.707	378.088	428.623
AT1G22650	24.0856	90.1907	27.0063	3.5868
AT1G22660	695.122	619.807	666.156	1293.04
AT1G22670	106.425	7.45938	6.0014	14.3472
AT1G22690	1265.89	11.5281	3.0007	1.7934
AT1G22700	281.185	403.485	163.538	182.927
AT1G22710	440.823	2934.93	2613.61	1282.28
AT1G22730	949.421	1424.74	1641.38	1079.63
AT1G22740	27.4464	43.4	103.524	304.878
AT1G22760	256.54	193.944	154.536	37.6614
AT1G22770	1953.17	1860.78	862.702	1970.95
AT1G22790	261.581	476.044	523.622	283.357
AT1G22800	416.737	417.047	463.608	416.069
AT1G22810	3.36078	0.678126	3.0007	19.7274
AT1G22830	39.2091	30.5157	64.5151	111.191
AT1G22840	2519.47	1467.46	1854.43	1893.83
AT1G22850	552.849	562.166	454.606	1088.59
AT1G22860	532.684	741.191	886.707	695.84
AT1G22870	380.329	349.913	277.565	484.218
AT1G22882	565.172	370.935	345.081	102.224
AT1G22890	0.56013	0.678126	1.50035	5.3802
AT1G22910	241.976	320.075	135.032	75.3228
AT1G22920	1361.12	1106.02	1005.23	1449.07
AT1G22930	2658.38	3421.82	4738.11	6420.38
AT1G22940	220.691	347.2	358.584	679.699
AT1G22950	564.612	860.541	1023.24	577.475
AT1G22960	142.833	112.569	117.027	209.828
AT1G22980	726.489	680.16	802.688	1436.51
AT1G22985	130.51	69.1688	75.0175	161.406
AT1G22990	30.247	42.0438	430.601	193.687
AT1G23000	59.3738	728.307	357.083	16.1406
AT1G23010	136.672	482.147	658.654	43.0416
AT1G23030	285.106	122.741	157.537	71.736
AT1G23040	663.194	1763.13	1200.28	313.845
AT1G23050	23.5255	54.2501	282.066	6208.75
AT1G23060	2.24052	2.03438	1.50035	1.7934
AT1G23070	20.1647	86.122	190.545	1834.65
AT1G23080	6.16144	14.9188	3.0007	16.1406
AT1G23090	331.597	83.4095	52.5123	217.002
AT1G23100	17.364	13.5625	19.5046	7.1736
AT1G23110	15.1235	3.39063	4.50105	1.7934
AT1G23120	22.4052	8.81563	31.5074	111.191
AT1G23130	822.272	8.81563	52.5123	609.756
AT1G23147	0.56013	5.42501	1.50035	1.7934
AT1G23150	33.0477	36.6188	186.043	783.716
AT1G23170	1203.16	1297.93	934.718	290.531
AT1G23180	180.922	228.528	141.033	326.399
AT1G23190	5368.29	4783.5	4610.58	2890.96
AT1G23200	0.56013	6232.65	330.077	60.9756
AT1G23205	556.21	2534.83	72.0168	3.5868
AT1G23210	0.56013	111.213	10.5025	8.967
AT1G23220	164.118	320.753	262.561	182.927
AT1G23230	761.777	1224.69	880.706	1470.59
AT1G23250	2.24052	0.678126	1.50035	1.7934
AT1G23260	2117.85	1921.13	1584.37	936.155
AT1G23270	5.6013	71.8813	1.50035	1.7934
AT1G23280	828.993	790.695	1129.76	1284.08
AT1G23290	10029.1	8175.48	12421.4	16483.1
AT1G23300	3.36078	1.35625	1.50035	1.7934
AT1G23310	1542.04	1340.65	1152.27	222.382
AT1G23320	75.6176	5.42501	3.0007	3.5868
AT1G23330	391.531	336.35	2005.97	390.961
AT1G23340	6.16144	29.1594	12.0028	3.5868
AT1G23350	196.606	285.491	651.152	315.639
AT1G23360	126.589	141.05	70.5165	77.1162
AT1G23380	5.04117	69.8469	88.5207	93.2568
AT1G23390	91.8614	84.0876	175.541	238.522
AT1G23400	169.72	307.191	133.531	482.425
AT1G23410	1574.53	1149.42	1705.9	699.426
AT1G23420	415.057	1.35625	1.50035	1.7934
AT1G23440	694.002	479.435	616.644	1210.55
AT1G23450	33.0477	21.7	39.0091	73.5294
AT1G23460	73.9372	37.2969	81.0189	96.8437
AT1G23480	31.9274	1.35625	1.50035	1.7934
AT1G23490	10017.4	5707.11	4227.99	920.015
AT1G23500	9.52222	0.678126	1.50035	1.7934
AT1G23520	0.56013	6.10313	19.5046	3.5868
AT1G23530	7.2817	2.03438	4.50105	5.3802
AT1G23540	110.346	61.0313	72.0168	55.5954
AT1G23550	500.757	176.313	270.063	141.679
AT1G23580	2.80065	18.3094	52.5123	1.7934
AT1G23610	2.24052	2.03438	1.50035	3.5868
AT1G23670	84.5797	97.6501	93.0217	78.9096
AT1G23690	134.431	227.85	283.566	245.696
AT1G23700	52.0921	89.5126	49.5116	1.7934
AT1G23710	440.263	101.041	99.0231	91.4634
AT1G23720	1.12026	2.7125	3.0007	1.7934
AT1G23730	0.56013	6.78126	3.0007	7.1736
AT1G23740	97.4627	449.597	90.021	204.448
AT1G23750	165.799	176.313	190.545	8.967
AT1G23770	21.8451	8.13751	6.0014	1.7934
AT1G23780	784.743	610.313	717.168	902.081
AT1G23790	164.678	251.585	45.0105	23.3142
AT1G23800	490.114	902.585	936.219	335.366
AT1G23820	2271.89	2415.48	2789.15	2727.76
AT1G23840	3.36078	2.7125	3.0007	3.5868
AT1G23850	3.36078	7.45938	1.50035	5.3802
AT1G23860	391.531	771.029	721.669	1303.8
AT1G23870	47.6111	113.925	135.032	355.093
AT1G23880	130.51	86.122	7.50175	3.5868
AT1G23890	471.63	557.419	495.116	195.481
AT1G23940	901.81	916.148	817.691	828.551
AT1G23950	238.616	253.619	438.102	277.977
AT1G23960	0.56013	4.06875	3.0007	3.5868
AT1G23970	3.36078	3.39063	10.5025	225.969
AT1G23980	113.146	73.2376	82.5193	37.6614
AT1G24000	1388.56	20.3438	36.0084	8.967
AT1G24020	101.944	4.74688	13.5032	1.7934
AT1G24030	129.39	561.488	757.677	84.2898
AT1G24040	31.3673	62.3876	60.014	107.604
AT1G24050	539.966	409.588	444.104	677.906
AT1G24070	26.3261	16.275	22.5053	3.5868
AT1G24090	53.2124	48.825	46.5109	111.191
AT1G24095	61.0542	27.125	52.5123	30.4878
AT1G24100	262.701	77.9845	300.07	554.161
AT1G24120	334.398	246.16	271.563	276.184
AT1G24130	1.68039	1.35625	1.50035	3.5868
AT1G24140	1.12026	0.678126	1.50035	5.3802
AT1G24148	0.56013	2.7125	4.50105	1.7934
AT1G24150	220.691	68.4907	57.0133	206.241
AT1G24160	1228.37	819.854	864.202	1047.35
AT1G24170	921.975	359.407	156.036	35.868
AT1G24180	1309.59	1387.45	1146.27	1275.11
[truncated: 18,130 more rows]

## Sheet: Table S6
Table S6. The results of gene set association analysis on KEGG pathways (A) and GO biological processes (B)
A. KEGG pathways
Up-regulation at 4, 6, 8 WAP
NAME	FDR	NAME	FDR	NAME	FDR
KEGG__FATTY_ACID_BIOSYNTHESIS	0	KEGG__BIOSYNTHESIS_OF_UNSATURATED_FATTY_ACIDS	0	KEGG__LIMONENE_AND_PINENE_DEGRADATION	0
KEGG__PHOTOSYNTHESIS	0	KEGG__FATTY_ACID_BIOSYNTHESIS	0.000242	KEGG__STILBENOID_DIARYLHEPTANOID_AND_GINGEROL_BIOSYNTHESIS	0
KEGG__PHOTOSYNTHESIS_-_ANTENNA_PROTEINS	0	KEGG__STILBENOID_DIARYLHEPTANOID_AND_GINGEROL_BIOSYNTHESIS	0.000248	KEGG__SPLICEOSOME	0.00126712
KEGG__BIOSYNTHESIS_OF_UNSATURATED_FATTY_ACIDS	0.000409	KEGG__TROPANE_PIPERIDINE_AND_PYRIDINE_ALKALOID_BIOSYNTHESIS	0.00146637	KEGG__PEROXISOME	0.00544508
KEGG__UBIQUINONE_AND_OTHER_TERPENOID-QUINONE_BIOSYNTHESIS	0.0269958	KEGG__LIMONENE_AND_PINENE_DEGRADATION	0.0134666	KEGG__TROPANE_PIPERIDINE_AND_PYRIDINE_ALKALOID_BIOSYNTHESIS	0.103355
KEGG__VALINE_LEUCINE_AND_ISOLEUCINE_DEGRADATION	0.0410268	KEGG__VALINE_LEUCINE_AND_ISOLEUCINE_DEGRADATION	0.0810084	KEGG__VALINE_LEUCINE_AND_ISOLEUCINE_BIOSYNTHESIS	0.122712
KEGG__PORPHYRIN_AND_CHLOROPHYLL_METABOLISM	0.0461542	KEGG__ALANINE_ASPARTATE_AND_GLUTAMATE_METABOLISM	0.0822368	KEGG__BIOSYNTHESIS_OF_UNSATURATED_FATTY_ACIDS	0.154043
KEGG__BIOSYNTHESIS_OF_TERPENOIDS_AND_STEROIDS	0.0574206	KEGG__BIOSYNTHESIS_OF_PHENYLPROPANOIDS	0.0963818	KEGG__TRYPTOPHAN_METABOLISM	0.252994
KEGG__PENTOSE_PHOSPHATE_PATHWAY	0.0827714	KEGG__BIOSYNTHESIS_OF_ALKALOIDS_DERIVED_FROM_SHIKIMATE_PATHWAY	0.0977533	KEGG__ZEATIN_BIOSYNTHESIS	0.273458
KEGG__BIOSYNTHESIS_OF_ALKALOIDS_DERIVED_FROM_ORNITHINE_LYSINE_AND_NICOTINIC_ACID	0.0840134	KEGG__PEROXISOME	0.127845	KEGG__ALPHA-LINOLENIC_ACID_METABOLISM	0.293467
KEGG__BIOSYNTHESIS_OF_PHENYLPROPANOIDS	0.085611	KEGG__BIOSYNTHESIS_OF_ALKALOIDS_DERIVED_FROM_ORNITHINE_LYSINE_AND_NICOTINIC_ACID	0.139238	KEGG__CAROTENOID_BIOSYNTHESIS	0.303806
KEGG__STILBENOID_DIARYLHEPTANOID_AND_GINGEROL_BIOSYNTHESIS	0.0876004	KEGG__PHENYLPROPANOID_BIOSYNTHESIS	0.165396	KEGG__ENDOCYTOSIS	0.371992
KEGG__BIOSYNTHESIS_OF_ALKALOIDS_DERIVED_FROM_SHIKIMATE_PATHWAY	0.0902748	KEGG__UBIQUINONE_AND_OTHER_TERPENOID-QUINONE_BIOSYNTHESIS	0.166929	KEGG__NITROGEN_METABOLISM	0.397637
KEGG__TROPANE_PIPERIDINE_AND_PYRIDINE_ALKALOID_BIOSYNTHESIS	0.0932951	KEGG__BIOSYNTHESIS_OF_TERPENOIDS_AND_STEROIDS	0.175048	KEGG__BUTANOATE_METABOLISM	0.407898
KEGG__ALANINE_ASPARTATE_AND_GLUTAMATE_METABOLISM	0.093911	KEGG__BIOSYNTHESIS_OF_PLANT_HORMONES	0.177762	KEGG__ALANINE_ASPARTATE_AND_GLUTAMATE_METABOLISM	0.554163
KEGG__BIOSYNTHESIS_OF_ALKALOIDS_DERIVED_FROM_TERPENOID_AND_POLYKETIDE	0.0954004	KEGG__CITRATE_CYCLE_(TCA_CYCLE)	0.182303	KEGG__VALINE_LEUCINE_AND_ISOLEUCINE_DEGRADATION	0.567084
KEGG__AMINO_SUGAR_AND_NUCLEOTIDE_SUGAR_METABOLISM	0.0965239	KEGG__FATTY_ACID_METABOLISM	0.197395	KEGG__FATTY_ACID_METABOLISM	0.580746
KEGG__FRUCTOSE_AND_MANNOSE_METABOLISM	0.096971	KEGG__GLYCEROPHOSPHOLIPID_METABOLISM	0.255341	KEGG__METABOLISM_OF_XENOBIOTICS_BY_CYTOCHROME_P450	0.60304
KEGG__BIOSYNTHESIS_OF_PLANT_HORMONES	0.0975687	KEGG__TRYPTOPHAN_METABOLISM	0.304634	KEGG__GLUCOSINOLATE_BIOSYNTHESIS	0.625991
KEGG__ARGININE_AND_PROLINE_METABOLISM	0.0981956	KEGG__PHENYLALANINE_TYROSINE_AND_TRYPTOPHAN_BIOSYNTHESIS	0.306382	KEGG__RIBOSOME	0.658213
KEGG__ZEATIN_BIOSYNTHESIS	0.0992395	KEGG__NITROGEN_METABOLISM	0.317768	KEGG__CIRCADIAN_RHYTHM_-_PLANT	0.677397
KEGG__BIOSYNTHESIS_OF_ALKALOIDS_DERIVED_FROM_HISTIDINE_AND_PURINE	0.102225	KEGG__VALINE_LEUCINE_AND_ISOLEUCINE_BIOSYNTHESIS	0.317819	KEGG__GLUTATHIONE_METABOLISM	0.748093
KEGG__CARBON_FIXATION_IN_PHOTOSYNTHETIC_ORGANISMS	0.103553	KEGG__STEROID_BIOSYNTHESIS	0.360079	KEGG__GLYCEROLIPID_METABOLISM	0.763367
KEGG__TERPENOID_BACKBONE_BIOSYNTHESIS	0.103929	KEGG__INOSITOL_PHOSPHATE_METABOLISM	0.360724	KEGG__PHENYLALANINE_TYROSINE_AND_TRYPTOPHAN_BIOSYNTHESIS	0.808576
KEGG__GLYCOLYSIS___GLUCONEOGENESIS	0.105061	KEGG__PYRUVATE_METABOLISM	0.364198	KEGG__CITRATE_CYCLE_(TCA_CYCLE)	0.865686
KEGG__PENTOSE_AND_GLUCURONATE_INTERCONVERSIONS	0.112558	KEGG__GLYCOLYSIS___GLUCONEOGENESIS	0.369325	KEGG__BASAL_TRANSCRIPTION_FACTORS	0.885152
KEGG__GALACTOSE_METABOLISM	0.128691	KEGG__PENTOSE_PHOSPHATE_PATHWAY	0.37053	KEGG__RNA_DEGRADATION	0.972823
KEGG__VALINE_LEUCINE_AND_ISOLEUCINE_BIOSYNTHESIS	0.144748	KEGG__BIOSYNTHESIS_OF_ALKALOIDS_DERIVED_FROM_HISTIDINE_AND_PURINE	0.372835	KEGG__SULFUR_METABOLISM	0.99481
KEGG__STEROID_BIOSYNTHESIS	0.163144	KEGG__CAROTENOID_BIOSYNTHESIS	0.377247	KEGG__FATTY_ACID_BIOSYNTHESIS	1
KEGG__PHENYLPROPANOID_BIOSYNTHESIS	0.245816	KEGG__BUTANOATE_METABOLISM	0.380147	KEGG__UBIQUINONE_AND_OTHER_TERPENOID-QUINONE_BIOSYNTHESIS	1
KEGG__LIMONENE_AND_PINENE_DEGRADATION	0.313747	KEGG__PHENYLALANINE_METABOLISM	0.380207	KEGG__GLYCEROPHOSPHOLIPID_METABOLISM	1
KEGG__GLYCINE_SERINE_AND_THREONINE_METABOLISM	0.344415	KEGG__BIOSYNTHESIS_OF_ALKALOIDS_DERIVED_FROM_TERPENOID_AND_POLYKETIDE	0.386843	KEGG__RNA_POLYMERASE	1
KEGG__CITRATE_CYCLE_(TCA_CYCLE)	0.497278	KEGG__GALACTOSE_METABOLISM	0.466175
KEGG__INOSITOL_PHOSPHATE_METABOLISM	0.504565	KEGG__GLYCINE_SERINE_AND_THREONINE_METABOLISM	0.483857
KEGG__AMINOACYL-TRNA_BIOSYNTHESIS	0.507651	KEGG__ARGININE_AND_PROLINE_METABOLISM	0.486085
KEGG__PYRUVATE_METABOLISM	0.50882	KEGG__ZEATIN_BIOSYNTHESIS	0.513159
KEGG__GLUTATHIONE_METABOLISM	0.510462	KEGG__GLYCEROLIPID_METABOLISM	0.528205
KEGG__NITROGEN_METABOLISM	0.511799	KEGG__METABOLISM_OF_XENOBIOTICS_BY_CYTOCHROME_P450	0.536142
KEGG__PROPANOATE_METABOLISM	0.579305	KEGG__TYROSINE_METABOLISM	0.536313
KEGG__GLYOXYLATE_AND_DICARBOXYLATE_METABOLISM	0.587753	KEGG__GLYOXYLATE_AND_DICARBOXYLATE_METABOLISM	0.544232
KEGG__TRYPTOPHAN_METABOLISM	0.591837	KEGG__GLUCOSINOLATE_BIOSYNTHESIS	0.608158
KEGG__METABOLISM_OF_XENOBIOTICS_BY_CYTOCHROME_P450	0.69771	KEGG__PENTOSE_AND_GLUCURONATE_INTERCONVERSIONS	0.713681
KEGG__GLYCEROLIPID_METABOLISM	0.906493	KEGG__RIBOSOME	0.718564
KEGG__PHENYLALANINE_TYROSINE_AND_TRYPTOPHAN_BIOSYNTHESIS	0.921782	KEGG__TERPENOID_BACKBONE_BIOSYNTHESIS	0.733243
KEGG__FATTY_ACID_METABOLISM	0.989836	KEGG__ENDOCYTOSIS	0.789414
KEGG__SPLICEOSOME	0.99871	KEGG__CARBON_FIXATION_IN_PHOTOSYNTHETIC_ORGANISMS	0.800775
KEGG__TYROSINE_METABOLISM	1	KEGG__AMINO_SUGAR_AND_NUCLEOTIDE_SUGAR_METABOLISM	0.858336
KEGG__N-GLYCAN_BIOSYNTHESIS	1	KEGG__FRUCTOSE_AND_MANNOSE_METABOLISM	0.903968
KEGG__GLYCEROPHOSPHOLIPID_METABOLISM	1	KEGG__ALPHA-LINOLENIC_ACID_METABOLISM	0.913301
KEGG__BUTANOATE_METABOLISM	1	KEGG__AMINOACYL-TRNA_BIOSYNTHESIS	0.945359
KEGG__CAROTENOID_BIOSYNTHESIS	1	KEGG__SPLICEOSOME	0.988815
KEGG__BASAL_TRANSCRIPTION_FACTORS	1	KEGG__PROPANOATE_METABOLISM	0.98952
KEGG__PROTEIN_EXPORT	1	KEGG__RNA_POLYMERASE	0.993702
KEGG__BASE_EXCISION_REPAIR	1	KEGG__GLUTATHIONE_METABOLISM	0.999785
KEGG__MISMATCH_REPAIR	1	KEGG__RNA_DEGRADATION	1
KEGG__PHOSPHATIDYLINOSITOL_SIGNALING_SYSTEM	1
KEGG__ENDOCYTOSIS	1
KEGG__PEROXISOME	1
Down-regulation at 4, 6, 8 WAP
NAME	FDR	NAME	FDR	NAME	FDR
KEGG__GLUCOSINOLATE_BIOSYNTHESIS	0.220099	KEGG__DNA_REPLICATION	0	KEGG__PHOTOSYNTHESIS	0
KEGG__PROTEASOME	0.243976	KEGG__PYRIMIDINE_METABOLISM	0.0404091	KEGG__PHOTOSYNTHESIS_-_ANTENNA_PROTEINS	0
KEGG__CYSTEINE_AND_METHIONINE_METABOLISM	0.272688	KEGG__MISMATCH_REPAIR	0.0448622	KEGG__DNA_REPLICATION	0
KEGG__PLANT-PATHOGEN_INTERACTION	0.278397	KEGG__PHOTOSYNTHESIS_-_ANTENNA_PROTEINS	0.0820309	KEGG__STARCH_AND_SUCROSE_METABOLISM	4.47e-05
KEGG__CYANOAMINO_ACID_METABOLISM	0.325755	KEGG__HOMOLOGOUS_RECOMBINATION	0.0944151	KEGG__CYANOAMINO_ACID_METABOLISM	0.00417038
KEGG__SULFUR_METABOLISM	0.393296	KEGG__STARCH_AND_SUCROSE_METABOLISM	0.106885	KEGG__METHANE_METABOLISM	0.0350762
KEGG__UBIQUITIN_MEDIATED_PROTEOLYSIS	0.532746	KEGG__PHOTOSYNTHESIS	0.130754	KEGG__BIOSYNTHESIS_OF_ALKALOIDS_DERIVED_FROM_TERPENOID_AND_POLYKETIDE	0.0641446
KEGG__PHENYLALANINE_METABOLISM	0.544329	KEGG__PROTEASOME	0.132903	KEGG__PHENYLALANINE_METABOLISM	0.0649548
KEGG__METHANE_METABOLISM	0.580613	KEGG__CYANOAMINO_ACID_METABOLISM	0.173801	KEGG__AMINO_SUGAR_AND_NUCLEOTIDE_SUGAR_METABOLISM	0.119083
KEGG__DNA_REPLICATION	0.582901	KEGG__SNARE_INTERACTIONS_IN_VESICULAR_TRANSPORT	0.218935	KEGG__CARBON_FIXATION_IN_PHOTOSYNTHETIC_ORGANISMS	0.14102
KEGG__CIRCADIAN_RHYTHM_-_PLANT	0.714251	KEGG__NUCLEOTIDE_EXCISION_REPAIR	0.237118	KEGG__NATURAL_KILLER_CELL_MEDIATED_CYTOTOXICITY	0.151864
KEGG__SNARE_INTERACTIONS_IN_VESICULAR_TRANSPORT	0.733136	KEGG__UBIQUITIN_MEDIATED_PROTEOLYSIS	0.26769	KEGG__GLYCOLYSIS___GLUCONEOGENESIS	0.157804
KEGG__SELENOAMINO_ACID_METABOLISM	0.765193	KEGG__NATURAL_KILLER_CELL_MEDIATED_CYTOTOXICITY	0.294262	KEGG__N-GLYCAN_BIOSYNTHESIS	0.159747
KEGG__STARCH_AND_SUCROSE_METABOLISM	0.803234	KEGG__BASE_EXCISION_REPAIR	0.314621	KEGG__PHENYLPROPANOID_BIOSYNTHESIS	0.161886
KEGG__PYRIMIDINE_METABOLISM	0.873006	KEGG__CYSTEINE_AND_METHIONINE_METABOLISM	0.336305	KEGG__BIOSYNTHESIS_OF_PHENYLPROPANOIDS	0.163528
KEGG__RIBOSOME	0.889913	KEGG__OXIDATIVE_PHOSPHORYLATION	0.429416	KEGG__BIOSYNTHESIS_OF_TERPENOIDS_AND_STEROIDS	0.170808
KEGG__NATURAL_KILLER_CELL_MEDIATED_CYTOTOXICITY	0.895175	KEGG__PURINE_METABOLISM	0.437888	KEGG__TERPENOID_BACKBONE_BIOSYNTHESIS	0.242424
KEGG__RNA_POLYMERASE	0.99808	KEGG__PLANT-PATHOGEN_INTERACTION	0.438063	KEGG__BASE_EXCISION_REPAIR	0.243119
KEGG__ASCORBATE_AND_ALDARATE_METABOLISM	1	KEGG__METHANE_METABOLISM	0.517837	KEGG__STEROID_BIOSYNTHESIS	0.25139
KEGG__OXIDATIVE_PHOSPHORYLATION	1	KEGG__N-GLYCAN_BIOSYNTHESIS	0.535026	KEGG__PORPHYRIN_AND_CHLOROPHYLL_METABOLISM	0.272688
KEGG__PURINE_METABOLISM	1	KEGG__ASCORBATE_AND_ALDARATE_METABOLISM	0.542761	KEGG__CYSTEINE_AND_METHIONINE_METABOLISM	0.382072
KEGG__ALPHA-LINOLENIC_ACID_METABOLISM	1	KEGG__PORPHYRIN_AND_CHLOROPHYLL_METABOLISM	0.58803	KEGG__BIOSYNTHESIS_OF_ALKALOIDS_DERIVED_FROM_ORNITHINE_LYSINE_AND_NICOTINIC_ACID	0.394761
KEGG__RNA_DEGRADATION	1	KEGG__SULFUR_METABOLISM	0.927473	KEGG__PROTEIN_EXPORT	0.410041
KEGG__NUCLEOTIDE_EXCISION_REPAIR	1	KEGG__SELENOAMINO_ACID_METABOLISM	0.952365	KEGG__ASCORBATE_AND_ALDARATE_METABOLISM	0.418158
KEGG__HOMOLOGOUS_RECOMBINATION	1	KEGG__BASAL_TRANSCRIPTION_FACTORS	0.979677	KEGG__SNARE_INTERACTIONS_IN_VESICULAR_TRANSPORT	0.421874
		KEGG__PROTEIN_EXPORT	0.994077	KEGG__BIOSYNTHESIS_OF_ALKALOIDS_DERIVED_FROM_HISTIDINE_AND_PURINE	0.438106
		KEGG__PHOSPHATIDYLINOSITOL_SIGNALING_SYSTEM	1	KEGG__GLYOXYLATE_AND_DICARBOXYLATE_METABOLISM	0.440239
		KEGG__CIRCADIAN_RHYTHM_-_PLANT	1	KEGG__TYROSINE_METABOLISM	0.443396
				KEGG__BIOSYNTHESIS_OF_ALKALOIDS_DERIVED_FROM_SHIKIMATE_PATHWAY	0.475552
				KEGG__OXIDATIVE_PHOSPHORYLATION	0.476458
				KEGG__PENTOSE_AND_GLUCURONATE_INTERCONVERSIONS	0.49286
				KEGG__PYRIMIDINE_METABOLISM	0.498939
				KEGG__FRUCTOSE_AND_MANNOSE_METABOLISM	0.531836
				KEGG__BIOSYNTHESIS_OF_PLANT_HORMONES	0.589015
				KEGG__PURINE_METABOLISM	0.591522
				KEGG__PYRUVATE_METABOLISM	0.716852
				KEGG__GLYCINE_SERINE_AND_THREONINE_METABOLISM	0.991053
				KEGG__PROTEASOME	0.99428
				KEGG__UBIQUITIN_MEDIATED_PROTEOLYSIS	0.994708
				KEGG__PHOSPHATIDYLINOSITOL_SIGNALING_SYSTEM	0.995137
				KEGG__NUCLEOTIDE_EXCISION_REPAIR	0.996422
				KEGG__PENTOSE_PHOSPHATE_PATHWAY	1
				KEGG__GALACTOSE_METABOLISM	1
				KEGG__ARGININE_AND_PROLINE_METABOLISM	1
				KEGG__SELENOAMINO_ACID_METABOLISM	1
				KEGG__INOSITOL_PHOSPHATE_METABOLISM	1
				KEGG__PROPANOATE_METABOLISM	1
				KEGG__AMINOACYL-TRNA_BIOSYNTHESIS	1
				KEGG__MISMATCH_REPAIR	1
				KEGG__HOMOLOGOUS_RECOMBINATION	1
				KEGG__PLANT-PATHOGEN_INTERACTION	1
B. GO biological processes
Up-regulation at 4, 6, 8 WAP
NAME	FDR	NAME	FDR	NAME	FDR
GO_BP_PHOTOSYNTHESIS	0	GO_BP_LIPID_STORAGE	0.00013	GO_BP_RESPONSE_TO_HEAT	0
GO_BP_LIPID_STORAGE	0	GO_BP_FATTY_ACID_BIOSYNTHETIC_PROCESS	0.00026	GO_BP_RESPONSE_TO_HIGH_LIGHT_INTENSITY	0
GO_BP_FATTY_ACID_BIOSYNTHETIC_PROCESS	7.78761e-05	GO_BP_ORGAN_MORPHOGENESIS	0.00651682	GO_BP_LIPID_STORAGE	0
GO_BP_ORGAN_MORPHOGENESIS	0.00328863	GO_BP_LIGNIN_BIOSYNTHETIC_PROCESS	0.025337	GO_BP_RESPONSE_TO_HYDROGEN_PEROXIDE	0.000108
GO_BP_RESPONSE_TO_BLUE_LIGHT	0.0108396	GO_BP_MULTICELLULAR_ORGANISMAL_DEVELOPMENT	0.0301997	GO_BP_FATTY_ACID_BETA-OXIDATION	0.000135
GO_BP_EMBRYONIC_DEVELOPMENT_ENDING_IN_SEED_DORMANCY	0.0161189	GO_BP_GRAVITROPISM	0.044361	GO_BP_PEROXISOME_ORGANIZATION	0.00447937
GO_BP_CHLOROPHYLL_BIOSYNTHETIC_PROCESS	0.016237	GO_BP_EMBRYONIC_DEVELOPMENT_ENDING_IN_SEED_DORMANCY	0.113998	GO_BP_GIBBERELLIC_ACID_MEDIATED_SIGNALING_PATHWAY	0.0529928
GO_BP_TRANSMEMBRANE_RECEPTOR_PROTEIN_TYROSINE_KINASE_SIGNALING_PATHWAY	0.0177459	GO_BP_POLARITY_SPECIFICATION_OF_ADAXIAL_ABAXIAL_AXIS	0.151969	GO_BP_ORGAN_MORPHOGENESIS	0.0612734
GO_BP_POSITIVE_REGULATION_OF_FLOWER_DEVELOPMENT	0.0308961	GO_BP_STEROL_BIOSYNTHETIC_PROCESS	0.164231	GO_BP_GRAVITROPISM	0.0703464
GO_BP_RESPONSE_TO_CYCLOPENTENONE	0.0321567	GO_BP_GIBBERELLIN_BIOSYNTHETIC_PROCESS	0.186321	GO_BP_RESPONSE_TO_VIRUS	0.0775152
GO_BP_GRAVITROPISM	0.0337006	GO_BP_HYPEROSMOTIC_SALINITY_RESPONSE	0.204517	GO_BP_TRANSLATIONAL_INITIATION	0.0821597
GO_BP_FLAVONOID_BIOSYNTHETIC_PROCESS	0.0780318	GO_BP_RESPONSE_TO_STRESS	0.240984	GO_BP_NUCLEAR_MRNA_SPLICING_VIA_SPLICEOSOME	0.089615
GO_BP_STEROL_BIOSYNTHETIC_PROCESS	0.0804609	GO_BP_FATTY_ACID_BETA-OXIDATION	0.247087	GO_BP_MULTICELLULAR_ORGANISMAL_DEVELOPMENT	0.101827
GO_BP_AUXIN_POLAR_TRANSPORT	0.0838406	GO_BP_PEROXISOME_ORGANIZATION	0.251542	GO_BP_CALLOSE_DEPOSITION_IN_CELL_WALL_DURING_DEFENSE_RESPONSE	0.104418
GO_BP_CHLOROPLAST_ORGANIZATION	0.130347	GO_BP_POLAR_NUCLEUS_FUSION	0.253663	GO_BP_RESPONSE_TO_ABSCISIC_ACID_STIMULUS	0.107796
GO_BP_PEPTIDYL-CYSTEINE_S-NITROSYLATION	0.133604	GO_BP_OLIGOPEPTIDE_TRANSPORT	0.254772	GO_BP_EMBRYONIC_DEVELOPMENT_ENDING_IN_SEED_DORMANCY	0.122772
GO_BP_FRUIT_DEVELOPMENT	0.13538	GO_BP_RESPONSE_TO_ABSCISIC_ACID_STIMULUS	0.25633	GO_BP_TOXIN_CATABOLIC_PROCESS	0.122872
GO_BP_SECONDARY_CELL_WALL_BIOGENESIS	0.141839	GO_BP_FLAVONOID_BIOSYNTHETIC_PROCESS	0.256345	GO_BP_RESPONSE_TO_OXIDATIVE_STRESS	0.124165
GO_BP_LEAF_VASCULAR_TISSUE_PATTERN_FORMATION	0.142395	GO_BP_RESPONSE_TO_HEAT	0.261037	GO_BP_SEED_GERMINATION	0.124383
GO_BP_LEAF_MORPHOGENESIS	0.146597	GO_BP_CELLULAR_RESPONSE_TO_PHOSPHATE_STARVATION	0.262023	GO_BP_RESPONSE_TO_STRESS	0.124631
GO_BP_LEAF_DEVELOPMENT	0.147443	GO_BP_AUXIN_POLAR_TRANSPORT	0.266102	GO_BP_PROTEIN_TRANSPORT	0.140337
GO_BP_THYLAKOID_MEMBRANE_ORGANIZATION	0.147472	GO_BP_TRANSMEMBRANE_RECEPTOR_PROTEIN_TYROSINE_KINASE_SIGNALING_PATHWAY	0.273494	GO_BP_SODIUM_ION_TRANSPORT	0.143688
GO_BP_POLARITY_SPECIFICATION_OF_ADAXIAL_ABAXIAL_AXIS	0.149913	GO_BP_CELL_DIFFERENTIATION	0.277718	GO_BP_DEFENSE_RESPONSE_TO_BACTERIUM_INCOMPATIBLE_INTERACTION	0.148876
GO_BP_GLYCOLYSIS	0.150931	GO_BP_RESPONSE_TO_HIGH_LIGHT_INTENSITY	0.279664	GO_BP_FLAVONOID_BIOSYNTHETIC_PROCESS	0.193512
GO_BP_ROOT_HAIR_ELONGATION	0.179204	GO_BP_SODIUM_ION_TRANSPORT	0.286994	GO_BP_POLAR_NUCLEUS_FUSION	0.197791
GO_BP_XYLEM_AND_PHLOEM_PATTERN_FORMATION	0.190617	GO_BP_TOXIN_CATABOLIC_PROCESS	0.287193	GO_BP_GIBBERELLIN_BIOSYNTHETIC_PROCESS	0.19929
GO_BP_LIGNIN_BIOSYNTHETIC_PROCESS	0.199045	GO_BP_SEED_GERMINATION	0.290451	GO_BP_RESPONSE_TO_CHITIN	0.202044
GO_BP_RESPONSE_TO_RED_LIGHT	0.216149	GO_BP_LEAF_DEVELOPMENT	0.293528	GO_BP_JASMONIC_ACID_MEDIATED_SIGNALING_PATHWAY	0.221573
GO_BP_ROOT_DEVELOPMENT	0.22367	GO_BP_ROOT_HAIR_ELONGATION	0.345125	GO_BP_POLARITY_SPECIFICATION_OF_ADAXIAL_ABAXIAL_AXIS	0.224381
GO_BP_COTYLEDON_DEVELOPMENT	0.26998	GO_BP_PHOSPHOLIPID_BIOSYNTHETIC_PROCESS	0.41948	GO_BP_RIBOSOME_BIOGENESIS	0.245703
GO_BP_GIBBERELLIN_BIOSYNTHETIC_PROCESS	0.276177	GO_BP_LEAF_MORPHOGENESIS	0.422701	GO_BP_RESPONSE_TO_WATER_DEPRIVATION	0.279208
GO_BP_PROTEIN_AMINO_ACID_PHOSPHORYLATION	0.28326	GO_BP_XYLEM_AND_PHLOEM_PATTERN_FORMATION	0.456462	GO_BP_AUTOPHAGY	0.279335
GO_BP_RESPONSE_TO_FAR_RED_LIGHT	0.297219	GO_BP_DEFENSE_RESPONSE_TO_BACTERIUM_INCOMPATIBLE_INTERACTION	0.490257	GO_BP_RESPONSE_TO_OSMOTIC_STRESS	0.293178
GO_BP_HYPEROSMOTIC_SALINITY_RESPONSE	0.332254	GO_BP_AUTOPHAGY	0.493781	GO_BP_RNA_PROCESSING	0.294802
GO_BP_FATTY_ACID_BETA-OXIDATION	0.335442	GO_BP_RESPONSE_TO_OTHER_ORGANISM	0.500198	GO_BP_RESPONSE_TO_ETHYLENE_STIMULUS	0.295947
GO_BP_RESPONSE_TO_LIGHT_STIMULUS	0.34163	GO_BP_STAMEN_DEVELOPMENT	0.501997	GO_BP_POTASSIUM_ION_TRANSPORT	0.298625
GO_BP_AUXIN_MEDIATED_SIGNALING_PATHWAY	0.41495	GO_BP_SALICYLIC_ACID_MEDIATED_SIGNALING_PATHWAY	0.50944	GO_BP_RED_OR_FAR_RED_LIGHT_SIGNALING_PATHWAY	0.299134
GO_BP_COPPER_ION_TRANSPORT	0.424893	GO_BP_CELL_DEATH	0.511185	GO_BP_TRANSLATION	0.301472
GO_BP_SEED_GERMINATION	0.426594	GO_BP_RESPONSE_TO_AUXIN_STIMULUS	0.516123	GO_BP_DEFENSE_RESPONSE_TO_FUNGUS	0.30382
GO_BP_NEGATIVE_REGULATION_OF_FLOWER_DEVELOPMENT	0.42775	GO_BP_POSITIVE_REGULATION_OF_FLOWER_DEVELOPMENT	0.518441	GO_BP_RESPONSE_TO_WOUNDING	0.30716
GO_BP_SODIUM_ION_TRANSPORT	0.428514	GO_BP_CYTOSKELETON_ORGANIZATION	0.519639	GO_BP_HYPEROSMOTIC_SALINITY_RESPONSE	0.307658
GO_BP_RESPONSE_TO_OTHER_ORGANISM	0.436557	GO_BP_RESPONSE_TO_OXIDATIVE_STRESS	0.524053	GO_BP_DEFENSE_RESPONSE	0.308494
GO_BP_SHOOT_DEVELOPMENT	0.453855	GO_BP_PROTEIN_AMINO_ACID_PHOSPHORYLATION	0.530017	GO_BP_RESPONSE_TO_RED_OR_FAR_RED_LIGHT	0.310553
GO_BP_PHOTOMORPHOGENESIS	0.476942	GO_BP_NUCLEAR_MRNA_SPLICING_VIA_SPLICEOSOME	0.547293	GO_BP_CELL_DIFFERENTIATION	0.347407
GO_BP_RESPONSE_TO_COLD	0.491733	GO_BP_RESPONSE_TO_GLUCOSE_STIMULUS	0.563734	GO_BP_TRYPTOPHAN_BIOSYNTHETIC_PROCESS	0.352903
GO_BP_NUCLEAR_MRNA_SPLICING_VIA_SPLICEOSOME	0.501264	GO_BP_PROTEIN_TRANSPORT	0.570258	GO_BP_ETHYLENE_BIOSYNTHETIC_PROCESS	0.366749
GO_BP_PLANT-TYPE_CELL_WALL_BIOGENESIS	0.501346	GO_BP_DEFENSE_RESPONSE	0.571769	GO_BP_ETHYLENE_MEDIATED_SIGNALING_PATHWAY	0.372707
GO_BP_DEFENSE_RESPONSE_TO_BACTERIUM_INCOMPATIBLE_INTERACTION	0.504392	GO_BP_RESPONSE_TO_WATER_DEPRIVATION	0.571924	GO_BP_ROOT_HAIR_ELONGATION	0.374559
GO_BP_TRNA_AMINOACYLATION_FOR_PROTEIN_TRANSLATION	0.507571	GO_BP_AUXIN_MEDIATED_SIGNALING_PATHWAY	0.573425	GO_BP_LEAF_SENESCENCE	0.374962
GO_BP_PHLOEM_OR_XYLEM_HISTOGENESIS	0.508757	GO_BP_COTYLEDON_DEVELOPMENT	0.578512	GO_BP_AUXIN_POLAR_TRANSPORT	0.376318
GO_BP_RESPONSE_TO_AUXIN_STIMULUS	0.508774	GO_BP_RESPONSE_TO_HYDROGEN_PEROXIDE	0.580261	GO_BP_SYSTEMIC_ACQUIRED_RESISTANCE	0.392033
GO_BP_UNIDIMENSIONAL_CELL_GROWTH	0.54725	GO_BP_INTRACELLULAR_SIGNALING_CASCADE	0.581459	GO_BP_REGULATION_OF_STOMATAL_MOVEMENT	0.395954
GO_BP_OLIGOPEPTIDE_TRANSPORT	0.558382	GO_BP_LEAF_VASCULAR_TISSUE_PATTERN_FORMATION	0.587063	GO_BP_LIPID_METABOLIC_PROCESS	0.451781
GO_BP_GIBBERELLIC_ACID_MEDIATED_SIGNALING_PATHWAY	0.559907	GO_BP_FRUIT_DEVELOPMENT	0.588331	GO_BP_VESICLE_DOCKING_DURING_EXOCYTOSIS	0.546974
GO_BP_FLOWER_DEVELOPMENT	0.56034	GO_BP_REGULATION_OF_TRANSCRIPTION	0.590132	GO_BP_INTRACELLULAR_SIGNALING_CASCADE	0.572065
GO_BP_RESPONSE_TO_STRESS	0.575162	GO_BP_GIBBERELLIC_ACID_MEDIATED_SIGNALING_PATHWAY	0.59021	GO_BP_PROTEIN_TARGETING_TO_VACUOLE	0.602991
GO_BP_CELL_DEATH	0.577133	GO_BP_ABSCISIC_ACID_MEDIATED_SIGNALING_PATHWAY	0.592727	GO_BP_RESPONSE_TO_CADMIUM_ION	0.606321
GO_BP_ABSCISIC_ACID_MEDIATED_SIGNALING_PATHWAY	0.580704	GO_BP_PROTEIN_TARGETING_TO_VACUOLE	0.593557	GO_BP_ABSCISIC_ACID_MEDIATED_SIGNALING_PATHWAY	0.612821
GO_BP_CELL_DIFFERENTIATION	0.646824	GO_BP_RESPONSE_TO_GIBBERELLIN_STIMULUS	0.643187	GO_BP_RESPONSE_TO_SALT_STRESS	0.641165
GO_BP_TRANSPORT	0.657023	GO_BP_NEGATIVE_REGULATION_OF_FLOWER_DEVELOPMENT	0.644885	GO_BP_PROTEIN_FOLDING	0.643895
GO_BP_RESPONSE_TO_UV	0.663976	GO_BP_RESPONSE_TO_ETHYLENE_STIMULUS	0.663655	GO_BP_RESPONSE_TO_BACTERIUM	0.654026
GO_BP_RESPONSE_TO_HIGH_LIGHT_INTENSITY	0.664434	GO_BP_MICROSPOROGENESIS	0.68499	GO_BP_OLIGOPEPTIDE_TRANSPORT	0.702779
GO_BP_SALICYLIC_ACID_MEDIATED_SIGNALING_PATHWAY	0.674654	GO_BP_RESPONSE_TO_RED_OR_FAR_RED_LIGHT	0.7094	GO_BP_FRUIT_DEVELOPMENT	0.720498
GO_BP_PLANT-TYPE_CELL_WALL_LOOSENING	0.69384	GO_BP_JASMONIC_ACID_MEDIATED_SIGNALING_PATHWAY	0.718688	GO_BP_VEGETATIVE_TO_REPRODUCTIVE_PHASE_TRANSITION	0.768601
GO_BP_RESPONSE_TO_DESICCATION	0.699802	GO_BP_RESPONSE_TO_LIGHT_STIMULUS	0.718759	GO_BP_PHOTOMORPHOGENESIS	0.777736
GO_BP_CARPEL_DEVELOPMENT	0.702822	GO_BP_PHLOEM_OR_XYLEM_HISTOGENESIS	0.7198	GO_BP_POSITIVE_REGULATION_OF_TRANSCRIPTION	0.78396
GO_BP_RESPONSE_TO_ABSCISIC_ACID_STIMULUS	0.705005	GO_BP_ETHYLENE_MEDIATED_SIGNALING_PATHWAY	0.724877	GO_BP_CIRCADIAN_RHYTHM	0.784929
GO_BP_AMINO_ACID_TRANSPORT	0.718434	GO_BP_AMINO_ACID_TRANSPORT	0.727008	GO_BP_NEGATIVE_REGULATION_OF_FLOWER_DEVELOPMENT	0.801464
GO_BP_STAMEN_DEVELOPMENT	0.71978	GO_BP_RESPONSE_TO_WOUNDING	0.743758	GO_BP_PROTEIN_MODIFICATION_PROCESS	0.859541
GO_BP_RNA_PROCESSING	0.719885	GO_BP_TRANSLATIONAL_INITIATION	0.745596	GO_BP_LEAF_DEVELOPMENT	0.867331
GO_BP_RESPONSE_TO_HYDROGEN_PEROXIDE	0.721873	GO_BP_GLYCOLYSIS	0.752219	GO_BP_CELLULAR_RESPONSE_TO_PHOSPHATE_STARVATION	0.871371
GO_BP_CYTOKINESIS	0.725371	GO_BP_RESPONSE_TO_VIRUS	0.775386	GO_BP_SEED_DEVELOPMENT	0.874743
GO_BP_TOXIN_CATABOLIC_PROCESS	0.725773	GO_BP_ROOT_DEVELOPMENT	0.776898	GO_BP_RESPONSE_TO_OZONE	0.876996
GO_BP_RESPONSE_TO_SUCROSE_STIMULUS	0.727403	GO_BP_METABOLIC_PROCESS	0.844524	GO_BP_GLUCOSINOLATE_BIOSYNTHETIC_PROCESS	0.877108
GO_BP_NITROGEN_COMPOUND_METABOLIC_PROCESS	0.736015	GO_BP_RESPONSE_TO_COLD	0.845022	GO_BP_CATION_TRANSPORT	0.877377
GO_BP_DEFENSE_RESPONSE_TO_BACTERIUM	0.745264	GO_BP_VEGETATIVE_TO_REPRODUCTIVE_PHASE_TRANSITION	0.850322	GO_BP_RESPONSE_TO_CYTOKININ_STIMULUS	0.880854
GO_BP_EMBRYONIC_DEVELOPMENT	0.752767	GO_BP_GLUCOSINOLATE_BIOSYNTHETIC_PROCESS	0.851166	GO_BP_STOMATAL_MOVEMENT	0.884967
GO_BP_CELLULAR_RESPONSE_TO_PHOSPHATE_STARVATION	0.790495	GO_BP_FLOWER_DEVELOPMENT	0.853909	GO_BP_RESPONSE_TO_GLUCOSE_STIMULUS	0.884984
GO_BP_RESPONSE_TO_NEMATODE	0.807623	GO_BP_TRANSPORT	0.856706	GO_BP_LEAF_VASCULAR_TISSUE_PATTERN_FORMATION	0.885525
GO_BP_POSITIVE_REGULATION_OF_TRANSCRIPTION	0.86081	GO_BP_SEED_DEVELOPMENT	0.857154	GO_BP_SUGAR_MEDIATED_SIGNALING_PATHWAY	0.885571
GO_BP_AGING	0.897335	GO_BP_NITROGEN_COMPOUND_METABOLIC_PROCESS	0.858461	GO_BP_REGULATION_OF_FLOWER_DEVELOPMENT	0.88656
GO_BP_DNA_METHYLATION	0.898769	GO_BP_RESPONSE_TO_RED_LIGHT	0.859064	GO_BP_PHOSPHOLIPID_BIOSYNTHETIC_PROCESS	0.887883
GO_BP_RESPONSE_TO_OXIDATIVE_STRESS	0.903224	GO_BP_JASMONIC_ACID_BIOSYNTHETIC_PROCESS	0.859717	GO_BP_LEAF_MORPHOGENESIS	0.889362
GO_BP_DEFENSE_RESPONSE_TO_FUNGUS_INCOMPATIBLE_INTERACTION	0.907624	GO_BP_CARPEL_DEVELOPMENT	0.866811	GO_BP_MITOCHONDRIAL_TRANSPORT	0.892858
GO_BP_MULTICELLULAR_ORGANISMAL_DEVELOPMENT	0.911168	GO_BP_ETHYLENE_BIOSYNTHETIC_PROCESS	0.872266	GO_BP_JASMONIC_ACID_BIOSYNTHETIC_PROCESS	0.893085
GO_BP_PROTEIN_TRANSPORT	0.912365	GO_BP_REGULATION_OF_STOMATAL_MOVEMENT	0.873283	GO_BP_NEGATIVE_REGULATION_OF_DEFENSE_RESPONSE	0.896265
GO_BP_POTASSIUM_ION_TRANSPORT	0.925314	GO_BP_RESPONSE_TO_OSMOTIC_STRESS	0.875053	GO_BP_DEFENSE_RESPONSE_TO_FUNGUS_INCOMPATIBLE_INTERACTION	0.896659
GO_BP_PEROXISOME_ORGANIZATION	0.927848	GO_BP_TRYPTOPHAN_BIOSYNTHETIC_PROCESS	0.876292	GO_BP_PROTEIN_AMINO_ACID_AUTOPHOSPHORYLATION	0.89785
GO_BP_SYSTEMIC_ACQUIRED_RESISTANCE	0.932133	GO_BP_CALLOSE_DEPOSITION_IN_CELL_WALL_DURING_DEFENSE_RESPONSE	0.881287	GO_BP_RNA_MODIFICATION	0.900716
GO_BP_PHOSPHOLIPID_BIOSYNTHETIC_PROCESS	0.941373	GO_BP_RESPONSE_TO_CADMIUM_ION	0.882105	GO_BP_PROTEIN_CATABOLIC_PROCESS	0.906446
GO_BP_POLAR_NUCLEUS_FUSION	0.980297	GO_BP_RESPONSE_TO_SALT_STRESS	0.884535	GO_BP_CHLOROPLAST_ORGANIZATION	0.907885
GO_BP_MERISTEM_STRUCTURAL_ORGANIZATION	0.981998	GO_BP_RESPONSE_TO_SUCROSE_STIMULUS	0.887925	GO_BP_CELL_DEATH	0.909231
GO_BP_SEED_DEVELOPMENT	0.987426	GO_BP_PROTEIN_MODIFICATION_PROCESS	0.88956	GO_BP_NITROGEN_COMPOUND_METABOLIC_PROCESS	0.910388
GO_BP_CYTOSKELETON_ORGANIZATION	0.989324	GO_BP_POLLEN_TUBE_GROWTH	0.889823	GO_BP_ROOT_DEVELOPMENT	0.912972
GO_BP_AUTOPHAGY	0.998665	GO_BP_POSITIVE_REGULATION_OF_TRANSCRIPTION	0.892685	GO_BP_THYLAKOID_MEMBRANE_ORGANIZATION	0.915491
GO_BP_TRANSLATIONAL_INITIATION	0.999897	GO_BP_RESPONSE_TO_UV	0.896798	GO_BP_EMBRYONIC_DEVELOPMENT	0.937854
GO_BP_RESPONSE_TO_VIRUS	1	GO_BP_MITOCHONDRIAL_TRANSPORT	0.897484	GO_BP_TRANSCRIPTION	0.950374
GO_BP_MULTIDIMENSIONAL_CELL_GROWTH	1	GO_BP_SYSTEMIC_ACQUIRED_RESISTANCE	0.900242	GO_BP_PHOTOPERIODISM_FLOWERING	0.95461
GO_BP_SIGNAL_TRANSDUCTION	1	GO_BP_LIPID_METABOLIC_PROCESS	0.900264	GO_BP_POLLEN_TUBE_GROWTH	0.958597
GO_BP_POLLEN_TUBE_GROWTH	1	GO_BP_COPPER_ION_TRANSPORT	0.910025	GO_BP_PROTEIN_UBIQUITINATION	0.96914
GO_BP_MICROSPOROGENESIS	1	GO_BP_POTASSIUM_ION_TRANSPORT	0.928383	GO_BP_MULTIDIMENSIONAL_CELL_GROWTH	0.985569
GO_BP_TRICHOME_BRANCHING	1	GO_BP_EMBRYONIC_DEVELOPMENT	0.941403
GO_BP_CELL_PROLIFERATION	1	GO_BP_RESPONSE_TO_DESICCATION	0.950283
GO_BP_RESPONSE_TO_UV-B	1	GO_BP_RIBOSOME_BIOGENESIS	0.952724
GO_BP_RESPONSE_TO_HEAT	1	GO_BP_PROTEIN_AMINO_ACID_AUTOPHOSPHORYLATION	0.959779
GO_BP_REGULATION_OF_STOMATAL_MOVEMENT	1	GO_BP_RED_OR_FAR_RED_LIGHT_SIGNALING_PATHWAY	0.976963
GO_BP_RESPONSE_TO_OSMOTIC_STRESS	1	GO_BP_SECONDARY_CELL_WALL_BIOGENESIS	0.979555
GO_BP_VEGETATIVE_TO_REPRODUCTIVE_PHASE_TRANSITION	1	GO_BP_RESPONSE_TO_BACTERIUM	0.991615
GO_BP_BIOSYNTHETIC_PROCESS	1	GO_BP_RNA_PROCESSING	0.992389
GO_BP_DNA_REPAIR	1	GO_BP_TRANSLATION	0.997083
GO_BP_N-TERMINAL_PROTEIN_MYRISTOYLATION	1	GO_BP_PHOTOPERIODISM_FLOWERING	0.998289
GO_BP_STOMATAL_MOVEMENT	1	GO_BP_TRANSCRIPTION	0.999042
GO_BP_NEGATIVE_REGULATION_OF_TRANSCRIPTION	1	GO_BP_METAL_ION_TRANSPORT	0.999726
GO_BP_PROTEIN_AMINO_ACID_AUTOPHOSPHORYLATION	1	GO_BP_SIGNAL_TRANSDUCTION	1
GO_BP_TRANSLATION	1	GO_BP_PHOTOMORPHOGENESIS	1
GO_BP_NUCLEOCYTOPLASMIC_TRANSPORT	1	GO_BP_SUGAR_MEDIATED_SIGNALING_PATHWAY	1
GO_BP_REGULATION_OF_CELL_CYCLE	1	GO_BP_BRASSINOSTEROID_MEDIATED_SIGNALING_PATHWAY	1
GO_BP_LEAF_SENESCENCE	1	GO_BP_CELL_GROWTH	1
GO_BP_MITOCHONDRIAL_TRANSPORT	1	GO_BP_STOMATAL_MOVEMENT	1
GO_BP_RESPONSE_TO_CADMIUM_ION	1	GO_BP_LEAF_SENESCENCE	1
GO_BP_PROTEIN_UBIQUITINATION	1	GO_BP_VESICLE-MEDIATED_TRANSPORT	1
GO_BP_PHOTOPERIODISM_FLOWERING	1	GO_BP_PROTEIN_CATABOLIC_PROCESS	1
GO_BP_PROTEIN_FOLDING	1	GO_BP_PROTEIN_FOLDING	1
GO_BP_PROTEIN_MODIFICATION_PROCESS	1	GO_BP_LATERAL_ROOT_DEVELOPMENT	1
GO_BP_TRANSCRIPTION	1	GO_BP_DEFENSE_RESPONSE_TO_VIRUS	1
GO_BP_PROTEIN_TARGETING_TO_VACUOLE	1
GO_BP_LIPID_METABOLIC_PROCESS	1
GO_BP_NUCLEOTIDE-SUGAR_METABOLIC_PROCESS	1
GO_BP_INTRACELLULAR_SIGNALING_CASCADE	1
GO_BP_DOUBLE_FERTILIZATION_FORMING_A_ZYGOTE_AND_ENDOSPERM	1
GO_BP_TRICHOME_DIFFERENTIATION	1
GO_BP_DEFENSE_RESPONSE_TO_VIRUS	1
Down-regulation at 4, 6, 8 WAP
NAME	FDR	NAME	FDR	NAME	FDR
GO_BP_RESPONSE_TO_CHITIN	0.00949512	GO_BP_DNA_REPLICATION	0.00151314	GO_BP_PHOTOSYNTHESIS	0
GO_BP_RESPONSE_TO_BRASSINOSTEROID_STIMULUS	0.0745966	GO_BP_REGULATION_OF_CELL_CYCLE	0.0192547	GO_BP_REGULATION_OF_CELL_CYCLE	0.000384
GO_BP_TREHALOSE_BIOSYNTHETIC_PROCESS	0.204393	GO_BP_RESPONSE_TO_BRASSINOSTEROID_STIMULUS	0.0459443	GO_BP_LIPID_TRANSPORT	0.00415048
GO_BP_RESPONSE_TO_OZONE	0.239197	GO_BP_CYTOKININ_MEDIATED_SIGNALING_PATHWAY	0.140488	GO_BP_CELL-CELL_SIGNALING	0.00473639
GO_BP_RESPONSE_TO_JASMONIC_ACID_STIMULUS	0.296424	GO_BP_CELL-CELL_SIGNALING	0.145377	GO_BP_OVULE_DEVELOPMENT	0.00788699
GO_BP_RESPONSE_TO_WOUNDING	0.333295	GO_BP_RESPONSE_TO_CYCLOPENTENONE	0.159436	GO_BP_RESPONSE_TO_CYCLOPENTENONE	0.0147717
GO_BP_CYTOKININ_MEDIATED_SIGNALING_PATHWAY	0.3702	GO_BP_PHOTORESPIRATION	0.231141	GO_BP_CYTOKININ_MEDIATED_SIGNALING_PATHWAY	0.0161478
GO_BP_RESPONSE_TO_SALICYLIC_ACID_STIMULUS	0.378011	GO_BP_CELL_PROLIFERATION	0.247374	GO_BP_RESPONSE_TO_BLUE_LIGHT	0.0172932
GO_BP_CELL-CELL_SIGNALING	0.398151	GO_BP_ACTIN_FILAMENT-BASED_MOVEMENT	0.248473	GO_BP_DNA_REPLICATION	0.017907
GO_BP_CIRCADIAN_RHYTHM	0.427158	GO_BP_DNA_METHYLATION	0.253474	GO_BP_CARBOHYDRATE_BIOSYNTHETIC_PROCESS	0.028325
GO_BP_ETHYLENE_MEDIATED_SIGNALING_PATHWAY	0.440901	GO_BP_TREHALOSE_BIOSYNTHETIC_PROCESS	0.283506	GO_BP_DNA_METHYLATION	0.0302612
GO_BP_UBIQUITIN-DEPENDENT_PROTEIN_CATABOLIC_PROCESS	0.443993	GO_BP_RESPONSE_TO_FAR_RED_LIGHT	0.300176	GO_BP_CHLOROPHYLL_BIOSYNTHETIC_PROCESS	0.0564026
GO_BP_NEGATIVE_REGULATION_OF_DEFENSE_RESPONSE	0.453235	GO_BP_PHOTOSYNTHESIS	0.31329	GO_BP_RESPONSE_TO_FAR_RED_LIGHT	0.0581917
GO_BP_EMBRYO_SAC_DEVELOPMENT	0.462885	GO_BP_UBIQUITIN-DEPENDENT_PROTEIN_CATABOLIC_PROCESS	0.314873	GO_BP_SECONDARY_CELL_WALL_BIOGENESIS	0.0635387
GO_BP_OVULE_DEVELOPMENT	0.469627	GO_BP_RNA_MODIFICATION	0.314971	GO_BP_AGING	0.100284
GO_BP_GLUCOSINOLATE_BIOSYNTHETIC_PROCESS	0.517891	GO_BP_MEMBRANE_FUSION	0.316838	GO_BP_NUCLEOTIDE-SUGAR_METABOLIC_PROCESS	0.110147
GO_BP_LIPID_TRANSPORT	0.533865	GO_BP_LIPID_TRANSPORT	0.318712	GO_BP_PLANT-TYPE_CELL_WALL_LOOSENING	0.11525
GO_BP_CARBOHYDRATE_BIOSYNTHETIC_PROCESS	0.543912	GO_BP_PLANT-TYPE_CELL_WALL_LOOSENING	0.319067	GO_BP_PEPTIDYL-CYSTEINE_S-NITROSYLATION	0.133384
GO_BP_RESPONSE_TO_GIBBERELLIN_STIMULUS	0.558834	GO_BP_AGING	0.320748	GO_BP_TRICHOME_DIFFERENTIATION	0.141854
GO_BP_RESPONSE_TO_ETHYLENE_STIMULUS	0.565221	GO_BP_DNA_REPAIR	0.327424	GO_BP_CARBOHYDRATE_METABOLIC_PROCESS	0.20205
GO_BP_DEFENSE_RESPONSE_TO_FUNGUS	0.669927	GO_BP_TRICHOME_BRANCHING	0.334816	GO_BP_RESPONSE_TO_BRASSINOSTEROID_STIMULUS	0.210464
GO_BP_PLANT-TYPE_HYPERSENSITIVE_RESPONSE	0.671974	GO_BP_PROTEOLYSIS	0.338459	GO_BP_PLANT-TYPE_CELL_WALL_MODIFICATION_DURING_MULTIDIMENSIONAL_CELL_GROWTH	0.210512
GO_BP_PROTEOLYSIS	0.678601	GO_BP_DNA_ENDOREDUPLICATION	0.343097	GO_BP_PROTEOLYSIS	0.235616
GO_BP_RESPONSE_TO_FUNGUS	0.697477	GO_BP_CYTOKINESIS	0.34744	GO_BP_UNIDIMENSIONAL_CELL_GROWTH	0.237929
GO_BP_RNA_MODIFICATION	0.709998	GO_BP_OVULE_DEVELOPMENT	0.352402	GO_BP_GLYCOLYSIS	0.244563
GO_BP_REGULATION_OF_TRANSCRIPTION	0.718111	GO_BP_CARBOHYDRATE_BIOSYNTHETIC_PROCESS	0.360713	GO_BP_MERISTEM_STRUCTURAL_ORGANIZATION	0.252395
GO_BP_REGULATION_OF_FLOWER_DEVELOPMENT	0.805934	GO_BP_RESPONSE_TO_JASMONIC_ACID_STIMULUS	0.361108	GO_BP_TRICHOME_MORPHOGENESIS	0.252925
GO_BP_TRYPTOPHAN_BIOSYNTHETIC_PROCESS	0.825918	GO_BP_POLLEN_DEVELOPMENT	0.363508	GO_BP_NEGATIVE_REGULATION_OF_TRANSCRIPTION	0.253768
GO_BP_PLANT-TYPE_CELL_WALL_MODIFICATION_DURING_MULTIDIMENSIONAL_CELL_GROWTH	0.843521	GO_BP_RESPONSE_TO_CHITIN	0.3653	GO_BP_TREHALOSE_BIOSYNTHETIC_PROCESS	0.259675
GO_BP_CALLOSE_DEPOSITION_IN_CELL_WALL_DURING_DEFENSE_RESPONSE	0.849516	GO_BP_MERISTEM_STRUCTURAL_ORGANIZATION	0.367336	GO_BP_FATTY_ACID_BIOSYNTHETIC_PROCESS	0.298866
GO_BP_DNA_REPLICATION	0.882772	GO_BP_RESPONSE_TO_FUNGUS	0.376929	GO_BP_RESPONSE_TO_GIBBERELLIN_STIMULUS	0.309752
GO_BP_RESPONSE_TO_RED_OR_FAR_RED_LIGHT	0.889236	GO_BP_PLANT-TYPE_CELL_WALL_MODIFICATION_DURING_MULTIDIMENSIONAL_CELL_GROWTH	0.37816	GO_BP_CYTOKINESIS	0.31662
GO_BP_CATION_TRANSPORT	0.893324	GO_BP_EMBRYO_SAC_DEVELOPMENT	0.378281	GO_BP_RESPONSE_TO_SUCROSE_STIMULUS	0.349748
GO_BP_MEMBRANE_FUSION	0.894296	GO_BP_CARBOHYDRATE_METABOLIC_PROCESS	0.378762	GO_BP_BIOSYNTHETIC_PROCESS	0.354303
GO_BP_RESPONSE_TO_BACTERIUM	0.894453	GO_BP_RESPONSE_TO_NEMATODE	0.380856	GO_BP_RESPONSE_TO_LIGHT_STIMULUS	0.382817
GO_BP_DNA_MEDIATED_TRANSFORMATION	0.9	GO_BP_TRICHOME_DIFFERENTIATION	0.387109	GO_BP_POLLEN_TUBE_DEVELOPMENT	0.39374
GO_BP_RESPONSE_TO_GLUCOSE_STIMULUS	0.904976	GO_BP_RESPONSE_TO_OZONE	0.408766	GO_BP_CELL_PROLIFERATION	0.424958
GO_BP_CARBOHYDRATE_METABOLIC_PROCESS	0.908325	GO_BP_NUCLEOCYTOPLASMIC_TRANSPORT	0.41913	GO_BP_RESPONSE_TO_RED_LIGHT	0.42522
GO_BP_RESPONSE_TO_WATER_DEPRIVATION	0.908462	GO_BP_TRNA_AMINOACYLATION_FOR_PROTEIN_TRANSLATION	0.455309	GO_BP_MICROSPOROGENESIS	0.425898
GO_BP_RESPONSE_TO_CYTOKININ_STIMULUS	0.911811	GO_BP_PEPTIDYL-CYSTEINE_S-NITROSYLATION	0.467678	GO_BP_DNA_ENDOREDUPLICATION	0.426253
GO_BP_DEFENSE_RESPONSE	0.912927	GO_BP_CIRCADIAN_RHYTHM	0.474372	GO_BP_MEMBRANE_FUSION	0.434083
GO_BP_RESPONSE_TO_SALT_STRESS	0.922498	GO_BP_UNIDIMENSIONAL_CELL_GROWTH	0.503039	GO_BP_INTRACELLULAR_PROTEIN_TRANSPORT	0.43647
GO_BP_INTRACELLULAR_PROTEIN_TRANSPORT	0.923338	GO_BP_RESPONSE_TO_BLUE_LIGHT	0.521517	GO_BP_COPPER_ION_TRANSPORT	0.45299
GO_BP_RED_OR_FAR_RED_LIGHT_SIGNALING_PATHWAY	0.93272	GO_BP_DOUBLE_FERTILIZATION_FORMING_A_ZYGOTE_AND_ENDOSPERM	0.528825	GO_BP_GLYCEROL_METABOLIC_PROCESS	0.512608
GO_BP_JASMONIC_ACID_BIOSYNTHETIC_PROCESS	0.933995	GO_BP_DNA_MEDIATED_TRANSFORMATION	0.538082	GO_BP_PLANT-TYPE_CELL_WALL_BIOGENESIS	0.51949
GO_BP_LATERAL_ROOT_DEVELOPMENT	0.935331	GO_BP_PLANT-TYPE_HYPERSENSITIVE_RESPONSE	0.550313	GO_BP_TRICHOME_BRANCHING	0.539633
GO_BP_VESICLE_DOCKING_DURING_EXOCYTOSIS	0.988193	GO_BP_RESPONSE_TO_SALICYLIC_ACID_STIMULUS	0.59186	GO_BP_LIGNIN_BIOSYNTHETIC_PROCESS	0.542235
GO_BP_CELL_DIVISION	0.997876	GO_BP_NEGATIVE_REGULATION_OF_DEFENSE_RESPONSE	0.591945	GO_BP_EMBRYO_SAC_DEVELOPMENT	0.549194
GO_BP_POLLEN_DEVELOPMENT	1	GO_BP_PLANT-TYPE_CELL_WALL_BIOGENESIS	0.671051	GO_BP_METAL_ION_TRANSPORT	0.550971
GO_BP_DNA_ENDOREDUPLICATION	1	GO_BP_TRICHOME_MORPHOGENESIS	0.672499	GO_BP_RESPONSE_TO_SALICYLIC_ACID_STIMULUS	0.559013
GO_BP_TRICHOME_MORPHOGENESIS	1	GO_BP_INTRACELLULAR_PROTEIN_TRANSPORT	0.679917	GO_BP_RESPONSE_TO_NEMATODE	0.568917
GO_BP_PROTEIN_AMINO_ACID_DEPHOSPHORYLATION	1	GO_BP_CELL_DIVISION	0.707001	GO_BP_POLLEN_GERMINATION	0.569665
GO_BP_SUGAR_MEDIATED_SIGNALING_PATHWAY	1	GO_BP_GLYCEROL_METABOLIC_PROCESS	0.711267	GO_BP_CARPEL_DEVELOPMENT	0.570513
GO_BP_BRASSINOSTEROID_MEDIATED_SIGNALING_PATHWAY	1	GO_BP_REGULATION_OF_TIMING_OF_TRANSITION_FROM_VEGETATIVE_TO_REPRODUCTIVE_PHASE	0.716247	GO_BP_PROTEIN_AMINO_ACID_PHOSPHORYLATION	0.577461
GO_BP_CELL_GROWTH	1	GO_BP_DEFENSE_RESPONSE_TO_FUNGUS	0.739425	GO_BP_PHOTORESPIRATION	0.581135
GO_BP_METABOLIC_PROCESS	1	GO_BP_POLLEN_TUBE_DEVELOPMENT	0.746056	GO_BP_DNA_REPAIR	0.584061
GO_BP_JASMONIC_ACID_MEDIATED_SIGNALING_PATHWAY	1	GO_BP_NUCLEOTIDE-SUGAR_METABOLIC_PROCESS	0.766117	GO_BP_BRASSINOSTEROID_MEDIATED_SIGNALING_PATHWAY	0.58937
GO_BP_PHOTORESPIRATION	1	GO_BP_PROTEIN_AMINO_ACID_DEPHOSPHORYLATION	0.91673	GO_BP_RESPONSE_TO_FUNGUS	0.593773
GO_BP_RIBOSOME_BIOGENESIS	1	GO_BP_REGULATION_OF_FLOWER_DEVELOPMENT	0.950653	GO_BP_POLLEN_DEVELOPMENT	0.609594
GO_BP_GLYCEROL_METABOLIC_PROCESS	1	GO_BP_CATION_TRANSPORT	0.951752	GO_BP_RESPONSE_TO_JASMONIC_ACID_STIMULUS	0.614195
GO_BP_ETHYLENE_BIOSYNTHETIC_PROCESS	1	GO_BP_CHLOROPHYLL_BIOSYNTHETIC_PROCESS	0.995787	GO_BP_COTYLEDON_DEVELOPMENT	0.627472
GO_BP_VESICLE-MEDIATED_TRANSPORT	1	GO_BP_MULTIDIMENSIONAL_CELL_GROWTH	0.996722	GO_BP_CYTOSKELETON_ORGANIZATION	0.628576
GO_BP_ACTIN_FILAMENT-BASED_MOVEMENT	1	GO_BP_N-TERMINAL_PROTEIN_MYRISTOYLATION	0.99683	GO_BP_DNA_MEDIATED_TRANSFORMATION	0.670823
GO_BP_TRANSLATIONAL_ELONGATION	1	GO_BP_BIOSYNTHETIC_PROCESS	0.998595	GO_BP_RESPONSE_TO_UV	0.707627
GO_BP_PROTEIN_CATABOLIC_PROCESS	1	GO_BP_CHLOROPLAST_ORGANIZATION	1	GO_BP_TRANSPORT	0.713357
GO_BP_POLLEN_GERMINATION	1	GO_BP_DEFENSE_RESPONSE_TO_FUNGUS_INCOMPATIBLE_INTERACTION	1	GO_BP_STEROL_BIOSYNTHETIC_PROCESS	0.717159
GO_BP_REGULATION_OF_TIMING_OF_TRANSITION_FROM_VEGETATIVE_TO_REPRODUCTIVE_PHASE	1	GO_BP_RESPONSE_TO_CYTOKININ_STIMULUS	1	GO_BP_RESPONSE_TO_COLD	0.840343
GO_BP_METAL_ION_TRANSPORT	1	GO_BP_RESPONSE_TO_UV-B	1	GO_BP_SIGNAL_TRANSDUCTION	0.861968
GO_BP_POLLEN_TUBE_DEVELOPMENT	1	GO_BP_DEFENSE_RESPONSE_TO_BACTERIUM	1	GO_BP_DEFENSE_RESPONSE_TO_BACTERIUM	0.867504
		GO_BP_THYLAKOID_MEMBRANE_ORGANIZATION	1	GO_BP_REGULATION_OF_TRANSCRIPTION	0.868158
		GO_BP_NEGATIVE_REGULATION_OF_TRANSCRIPTION	1	GO_BP_AMINO_ACID_TRANSPORT	0.868941
		GO_BP_VESICLE_DOCKING_DURING_EXOCYTOSIS	1	GO_BP_SHOOT_DEVELOPMENT	0.871379
		GO_BP_SHOOT_DEVELOPMENT	1	GO_BP_N-TERMINAL_PROTEIN_MYRISTOYLATION	0.892188
		GO_BP_PROTEIN_UBIQUITINATION	1	GO_BP_RESPONSE_TO_DESICCATION	0.902215
		GO_BP_TRANSLATIONAL_ELONGATION	1	GO_BP_TRANSLATIONAL_ELONGATION	0.903853
		GO_BP_POLLEN_GERMINATION	1	GO_BP_PHLOEM_OR_XYLEM_HISTOGENESIS	0.910656
				GO_BP_ACTIN_FILAMENT-BASED_MOVEMENT	0.918559
				GO_BP_FLOWER_DEVELOPMENT	0.919772
				GO_BP_METABOLIC_PROCESS	0.92689
				GO_BP_AUXIN_MEDIATED_SIGNALING_PATHWAY	0.930033
				GO_BP_PLANT-TYPE_HYPERSENSITIVE_RESPONSE	0.934693
				GO_BP_DOUBLE_FERTILIZATION_FORMING_A_ZYGOTE_AND_ENDOSPERM	0.937481
				GO_BP_RESPONSE_TO_OTHER_ORGANISM	0.939462
				GO_BP_NUCLEOCYTOPLASMIC_TRANSPORT	0.942357
				GO_BP_LATERAL_ROOT_DEVELOPMENT	0.944872
				GO_BP_RESPONSE_TO_AUXIN_STIMULUS	0.945748
				GO_BP_TRANSMEMBRANE_RECEPTOR_PROTEIN_TYROSINE_KINASE_SIGNALING_PATHWAY	0.951255
				GO_BP_SALICYLIC_ACID_MEDIATED_SIGNALING_PATHWAY	0.960663
				GO_BP_DEFENSE_RESPONSE_TO_VIRUS	0.961992
				GO_BP_POSITIVE_REGULATION_OF_FLOWER_DEVELOPMENT	0.964263
				GO_BP_VESICLE-MEDIATED_TRANSPORT	0.966501
				GO_BP_RESPONSE_TO_UV-B	0.968196
				GO_BP_PROTEIN_AMINO_ACID_DEPHOSPHORYLATION	0.975819
				GO_BP_CELL_GROWTH	0.980152
				GO_BP_STAMEN_DEVELOPMENT	0.981828
				GO_BP_TRNA_AMINOACYLATION_FOR_PROTEIN_TRANSLATION	0.986719
				GO_BP_XYLEM_AND_PHLOEM_PATTERN_FORMATION	0.989262
				GO_BP_REGULATION_OF_TIMING_OF_TRANSITION_FROM_VEGETATIVE_TO_REPRODUCTIVE_PHASE	0.98996
				GO_BP_UBIQUITIN-DEPENDENT_PROTEIN_CATABOLIC_PROCESS	0.992209
				GO_BP_CELL_DIVISION	0.995786

## Sheet: Table S7
Table S7. The information of proteins detected by LC-MS/MS
Accession	2/2	4/2	6/2	8/2	Bna_ID	Ath_ID	Ath_symbol	Bna_annotation	Ath_annotation
Proteins involved lipid metabolism
350466385	1	1.753	1.448	0.416	BnaC09g27690D	ATCG00500	-	acetyl CoA carboxylase carboxyltransferase beta subunit (chloroplast) [Brassica napus]	NA
1360698	1	2.642	1.801	0.256	BnaA09g03610D	AT5G27200	ACP5	ACP preprotein, partial [Brassica napus]	acyl carrier protein 5
12655993	1	12.021	4.341	0.64	BnaC09g16320D	AT1G54630	ACP3	acyl carrier protein, partial [Brassica napus]	acyl carrier protein 3
12655995	1	5.225	2.1	0.261	BnaC09g16320D	AT1G54630	ACP3	acyl carrier protein, partial [Brassica napus]	acyl carrier protein 3
1279219	1	2.177	3.664	0.289	BnaA03g20420D	AT2G43710	SSI2	acyl-[acyl-carrier protein] desaturase [Brassica napus]	acyl-[acyl-carrier-protein] desaturase
913407	1	1.276	4.475	6.269	BnaC04g45790D	AT2G38530	LTP2	acyl-binding/lipid-transfer protein isoform III, AB/LTP III [rape, seedlings, Peptide, 92 aa]	non-specific lipid-transfer protein 2
1617270	1	0.966	1.035	0.384	BnaC01g15670D	AT4G23850	LACS4	acyl-CoA synthetase [Brassica napus]	long chain acyl-CoA synthetase 4
264913370	1	1.018	0.591	0.304	BnaA09g19570D	AT3G25780	AOC3	allene oxidase cyclase [Brassica napus]	allene oxide cyclase 3
14388188	1	2.488	1.723	0.199	BnaC05g07580D	AT5G35360	CAC2	biotin carboxylase [Brassica napus]	biotin carboxylase subunit CAC2
674897700	1	0.923	0.449	0.395	BnaA01g07910D	AT4G29010	AIM1	BnaA01g07910D [Brassica napus]	fatty acid beta-oxidation multifunctional protein AIM1
674944041	1	1.179	1.025	0.424	BnaA01g16660D	AT4G27780	ACBP2	BnaA01g16660D [Brassica napus]	acyl-CoA binding protein 2
674889736	1	1.026	0.816	0.593	BnaA01g18160D	AT4G16760	ACX1	BnaA01g18160D [Brassica napus]	peroxisomal acyl-coenzyme A oxidase 1
674948722	1	0.807	0.768	0.688	BnaA03g15290D	AT2G33150	PKT3	BnaA03g15290D [Brassica napus]	3-ketoacyl-CoA thiolase 2
674959237	1	0.099	0.083	0.094	BnaA03g31050D	AT3G08770	LTP6	BnaA03g31050D [Brassica napus]	lipid-transfer protein 6
674944277	1	0.915	1.645	0.93	BnaA04g02290D	AT3G57650	LPAT2	BnaA04g02290D [Brassica napus]	lysophosphatidyl acyltransferase 2
674909888	1	0.935	0.634	0.406	BnaA04g05950D	AT3G51840	ACX4	BnaA04g05950D [Brassica napus]	acyl-coenzyme A oxidase 4
674901321	1	0.807	0.515	0.366	BnaA05g08550D	AT2G35490	-	BnaA05g08550D [Brassica napus]	putative plastid-lipid-associated protein 3
674915930	1	0.774	0.662	0.797	BnaA05g10480D	AT2G33150	PKT3	BnaA05g10480D [Brassica napus]	3-ketoacyl-CoA thiolase 2
674922452	1	1.9	0.955	0.342	BnaA05g12180D	AT2G30200	-	BnaA05g12180D [Brassica napus]	[acyl-carrier-protein] S-malonyltransferase
674941276	1	0.669	1.521	2.15	BnaA05g21590D	AT3G18570	-	BnaA05g21590D [Brassica napus]	Oleosin family protein
674941149	1	0.634	0.385	0.272	BnaA05g22860D	AT3G17240	mtLPD2	BnaA05g22860D [Brassica napus]	dihydrolipoyl dehydrogenase 2
674935803	1	0.781	0.803	1.043	BnaA05g24320D	AT3G15290	-	BnaA05g24320D [Brassica napus]	3-hydroxyacyl-CoA dehydrogenase family protein
674896963	1	0.047	0.05	0.039	BnaA05g29430D	AT3G08770	LTP6	BnaA05g29430D [Brassica napus]	lipid-transfer protein 6
674905290	1	0.698	0.251	0.145	BnaA05g31780D	AT3G05420	ACBP4	BnaA05g31780D [Brassica napus]	acyl-CoA binding protein 4
674909024	1	2.64	1.509	0.41	BnaA06g00880D	AT1G53520	-	BnaA06g00880D [Brassica napus]	fatty-acid-binding protein 3
674872045	1	1.198	0.767	0.314	BnaA06g01500D	AT1G52760	LysoPL2	BnaA06g01500D [Brassica napus]	lysophospholipase 2
674939959	1	0.695	0.398	0.296	BnaA06g04090D	AT1G48030	mtLPD1	BnaA06g04090D [Brassica napus]	dihydrolipoyl dehydrogenase 1
674919499	1	1.725	1.554	0.545	BnaA06g33300D	AT3G25860	LTA2	BnaA06g33300D [Brassica napus]	dihydrolipoamide S-acetyltransferase
674899430	1	1.826	1.362	0.553	BnaA06g36060D	AT5G46290	KAS I	BnaA06g36060D [Brassica napus]	beta-ketoacyl-[acyl carrier protein] synthase
674917534	1	1.237	4.994	5.492	BnaA07g08720D	AT1G27950	LTPG1	BnaA07g08720D [Brassica napus]	glycosylphosphatidylinositol-anchored lipid protein transfer 1
674965580	1	0.77	0.331	0.222	BnaA07g18630D	AT3G60340	-	BnaA07g18630D [Brassica napus]	palmitoyl protein thioesterase family protein
674925891	1	0.249	0.122	0.108	BnaA07g24860D	AT3G45140	LOX2	BnaA07g24860D [Brassica napus]	lipoxygenase 2
674937412	1	1.006	1.751	0.593	BnaA07g26670D	AT1G67730	KCR1	BnaA07g26670D [Brassica napus]	beta-ketoacyl reductase 1
674946139	1	0.857	0.749	0.449	BnaA07g32390D	AT1G76150	ECH2	BnaA07g32390D [Brassica napus]	enoyl-CoA hydratase 2
674945816	1	1.177	0.592	0.228	BnaA07g35620D	AT1G80460	NHO1	BnaA07g35620D [Brassica napus]	glycerol kinase
674890877	1	1.57	3.307	1.062	BnaA08g06180D	AT1G36180	ACC2	BnaA08g06180D [Brassica napus]	acetyl-CoA carboxylase 2
674885635	1	1.914	1.22	0.481	BnaA09g12890D	AT1G62640	KAS III	BnaA09g12890D [Brassica napus]	3-ketoacyl-acyl carrier protein synthase III
674891699	1	0.969	0.782	0.769	BnaA09g18440D	AT5G47720	-	BnaA09g18440D [Brassica napus]	acetoacetyl-CoA thiolase 1
674920963	1	0.689	0.772	0.318	BnaA09g24910D	AT1G31812	ACBP6	BnaA09g24910D [Brassica napus]	acyl-CoA-binding protein 6
674917043	1	0.609	0.381	0.226	BnaA09g29700D	AT1G24180	IAR4	BnaA09g29700D [Brassica napus]	pyruvate dehydrogenase E1 component subunit alpha-2
674892567	1	0.484	0.242	0.146	BnaA09g35050D	AT3G55470	-	BnaA09g35050D [Brassica napus]	calcium-dependent lipid-binding domain-containing protein
674943597	1	1.849	1.37	0.322	BnaA10g00730D	AT1G01090	PDH-E1 ALPHA	BnaA10g00730D [Brassica napus]	pyruvate dehydrogenase E1 alpha subunit
674909359	1	0.728	0.775	0.577	BnaC04g43560D	AT2G33150	PKT3	BnaC04g43560D [Brassica napus]	3-ketoacyl-CoA thiolase 2
674928166	1	0.9	0.487	0.409	BnaC05g45090D	AT3G06810	IBR3	BnaC05g45090D [Brassica napus]	acyl-CoA dehydrogenase-related protein
674887518	1	5.134	2.174	0.47	BnaC06g06390D	AT1G53520	-	BnaC06g06390D [Brassica napus]	fatty-acid-binding protein 3
674899876	1	0.755	0.389	0.269	BnaC06g07040D	AT1G54220	-	BnaC06g07040D [Brassica napus]	dihydrolipoyllysine-residue acetyltransferase component 3 of pyruvate dehydrogenase complex
674921526	1	1.314	11.095	14.79	BnaC06g12930D	AT5G40420	OLEO2	BnaC06g12930D [Brassica napus]	oleosin 2
674929055	1	0.72	0.093	0.176	BnaC06g26190D	AT3G45140	LOX2	BnaC06g26190D [Brassica napus]	lipoxygenase 2
674921603	1	1.305	0.84	0.735	BnaC06g31770D	AT1G70680	-	BnaC06g31770D [Brassica napus]	Caleosin-related family protein
674904586	1	0.659	0.339	0.204	BnaC07g12860D	AT1G24180	IAR4	BnaC07g12860D [Brassica napus]	pyruvate dehydrogenase E1 component subunit alpha-2
674949780	1	1.931	1.946	0.482	BnaC07g23030D	AT3G25860	LTA2	BnaC07g23030D [Brassica napus]	dihydrolipoamide S-acetyltransferase
674959705	1	0.665	1.026	0.36	BnaC08g26140D	AT3G55360	CER10	BnaC08g26140D [Brassica napus]	very-long-chain enoyl-CoA reductase
674961765	1	1.109	1.554	0.27	BnaC08g27030D	AT3G56130	-	BnaC08g27030D [Brassica napus]	biotin/lipoyl attachment domain-containing protein
674933297	1	1.312	0.591	0.273	BnaC09g02300D	AT5G48230	ACAT2	BnaC09g02300D [Brassica napus]	acetoacetyl-CoA thiolase 2
215274557	1	1.894	1.403	0.267	BnaC01g00680D	AT4G39800	MIPS1	myo-inositol 1-phosphate synthase type 2 [Brassica napus]	myo-inositol-1-phosphate synthase 1
662706100	1	2.728	1.285	0.591	BnaC06g42250D	NA	-	glycerol-3-phosphate dehydrogenase-like protein [Brassica napus]	NA
196122106	1	0.518	0.831	0.522	BnaC04g43780D	AT2G33380	RD20	caleosin CLO3-2 [Brassica napus]	caleosin 3
224814586	1	3.904	1.918	0.355	BnaC03g21010D	AT2G38040	CAC3	chloroplast carboxyltransferase alpha subunit isoform 1 [Brassica napus]	acetyl-coenzyme A carboxylase carboxyl transferase subunit alpha
224814588	1	1.875	1.426	0.439	BnaC04g07230D	AT2G38040	CAC3	chloroplast carboxyltransferase alpha subunit isoform 2 [Brassica napus]	acetyl-coenzyme A carboxylase carboxyl transferase subunit alpha
12049721	1	1.779	2.365	0.711	BnaC06g20910D	AT1G77590	LACS9	long chain acyl-CoA synthetase [Brassica napus]	long chain acyl-CoA synthetase 9
196122056	1	0.984	5.827	8.084	BnaA02g29000D	AT3G27660	OLEO4	oleosin S2-1 [Brassica napus]	oleosin 4
196122062	1	0.66	1.985	3.133	BnaA09g02110D	AT3G27660	OLEO4	oleosin S2-2 [Brassica napus]	oleosin 4
196122076	1	1.834	12.6	13.428	BnaA08g14540D	AT4G25140	OLEO1	oleosin S3-1 [Brassica napus]	oleosin 1
196122082	1	1.087	4.965	5.944	BnaA01g14480D	AT4G25140	OLEO1	oleosin S3-4 [Brassica napus]	oleosin 1
196122084	1	0.801	4.462	6.585	BnaA03g47170D	AT4G25140	OLEO1	oleosin S3-5 [Brassica napus]	oleosin 1
196122070	1	0.962	6.935	11.971	BnaC04g32530D	AT5G40420	OLEO2	oleosin S4-4 [Brassica napus]	oleosin 2
196122072	1	0.735	4.92	8.448	BnaC09g27370D	AT5G51210	OLEO3	oleosin S5-1 [Brassica napus]	oleosin3
196122074	1	1.053	6.326	10.664	BnaA10g05760D	AT5G51210	OLEO3	oleosin S5-2 [Brassica napus]	oleosin3
4139097	1	2.543	1.33	0.925	BnaA03g25300D	AT4G04020	FIB	fibrillin, partial [Brassica napus]	fibrillin
544370319	1	3.469	2.613	0.501	BnaA03g28050D	AT3G02630	-	putative stearoyl-acyl carrier protein desaturase [Brassica napus]	acyl-[acyl-carrier-protein] desaturase
34922417	1	0.764	0.755	0.894	BnaA03g29710D	AT3G06860	MFP2	RecName: Full=Glyoxysomal fatty acid beta-oxidation multifunctional protein MFP-a; Includes: RecName: Full=Enoyl-CoA hydratase/3-2-trans-enoyl-CoA isomerase/3-hydroxybutyryl-CoA epimerase; Includes: RecName: Full=3-hydroxyacyl-CoA dehydrogenase	fatty acid beta-oxidation multifunctional protein MFP2
129083	1	0.95	7.605	11.638	BnaC07g39370D	AT4G25140	OLEO1	RecName: Full=Oleosin Bn-V; Short=BnV	oleosin 1
5902715	1	1.301	1.296	0.541	BnaA05g36060D	NA	-	RecName: Full=Acyl-CoA-binding protein; Short=ACBP	NA
134304897	1	0.75	1.74	7.29	BnaA02g11570D	AT5G50700	HSD1	short-chain dehydrogenase reductase [Brassica napus]	hydroxysteroid dehydrogenase 1
699797676	1	0.846	0.415	0.195	BnaCnng43880D	NA	-	glycerol-3-phosphate acyltransferase [Brassica napus var. napus]	NA
196122110	1	0.898	4.755	6.991	BnaC01g18950D	AT4G26740	ATS1	caleosin CLO1-2 [Brassica napus]	peroxygenase 1
196122096	1	0.662	0.845	4.81	BnaCnng57830D	NA	-	steroleosin SLO1-2 [Brassica napus]	NA
196122108	1	0.691	2.827	4.42	BnaC08g12280D	AT4G26740	ATS1	caleosin CLO1-1 [Brassica napus]	peroxygenase 1
Other proteins
224981571	1	1.306	0.541	0.274	BnaA07g10560D	AT1G22300	GRF10	1433-1 [Brassica napus]	14-3-3-like protein GF14 epsilon
11045086	1	0.647	0.304	0.161	BnaC07g41720D	AT4G29040	RPT2a	26S proteasome subunit 4-like protein [Brassica napus]	regulatory particle AAA-ATPase 2A
17827	1	0.67	0.456	0.2	BnaA02g19640D	AT1G80560	IMD2	3-isopropylmalate dehydrogenase [Brassica napus]	3-isopropylmalate dehydrogenase 2
262192707	1	1.545	0.633	0.254	BnaA03g60670D	NA	-	A.BANb [Brassica napus]	NA
167119	1	0.826	0.441	0.234	BnaA05g03070D	AT3G48560	CSR1	acetolactate synthase [Brassica napus]	acetolactate synthase
526264886	1	1.427	3.255	1.031	BnaC03g32130D	AT4G00430	PIP1;4	aquaporin PIP1-4, partial [Brassica napus]	plasma membrane intrinsic protein 1;4
383930459	1	1.287	0.829	0.251	BnaA01g34170D	ATCG00120	-	atpA gene product (chloroplast) [Brassica napus]	NA
112253900	1	0.564	0.338	0.241	BnaCnng12620D	NA	-	ATPase subunit 1 (mitochondrion) [Brassica napus]	NA
383930460	1	1.073	0.61	0.191	BnaC09g27590D	ATCG00480	-	atpB gene product (chloroplast) [Brassica napus]	NA
674958271	1	1.22	1.229	0.84	BnaA01g00390D	AT4G37550	-	BnaA01g00390D [Brassica napus]	acetamidase/formamidase family protein
674958229	1	1.799	1.916	1.206	BnaA01g00810D	AT4G37050	PLP4	BnaA01g00810D [Brassica napus]	PATATIN-like protein 4
674958208	1	0.668	0.234	0.126	BnaA01g01020D	AT4G36810	GGPS1	BnaA01g01020D [Brassica napus]	geranylgeranyl pyrophosphate synthase 1
674958168	1	0.959	0.949	0.981	BnaA01g01420D	AT4G36195	-	BnaA01g01420D [Brassica napus]	Serine carboxypeptidase S28 family protein
674958154	1	0.553	0.26	0.245	BnaA01g01560D	AT4G36020	CSDP1	BnaA01g01560D [Brassica napus]	cold shock protein 1
674958142	1	0.631	0.326	0.252	BnaA01g01680D	AT4G35850	-	BnaA01g01680D [Brassica napus]	pentatricopeptide repeat-containing protein
674958045	1	0.315	0.205	0.21	BnaA01g02650D	AT4G34480	-	BnaA01g02650D [Brassica napus]	glucan endo-1,3-beta-glucosidase 7
674958024	1	1.206	1.985	1.471	BnaA01g02860D	AT4G34260	FUC95A	BnaA01g02860D [Brassica napus]	alpha-L-fucosidase 2
674957970	1	0.615	0.343	0.201	BnaA01g03400D	AT4G33510	DHS2	BnaA01g03400D [Brassica napus]	3-deoxy-d-arabino-heptulosonate 7-phosphate synthase
674957954	1	0.684	0.477	0.23	BnaA01g03560D	AT4G33350	-	BnaA01g03560D [Brassica napus]	protein TIC 22-IV
674957942	1	1.006	0.852	0.783	BnaA01g03680D	AT4G33150	-	BnaA01g03680D [Brassica napus]	lysine-ketoglutarate reductase/saccharopine dehydrogenase bifunctional enzyme
674957931	1	0.851	1.291	0.93	BnaA01g03790D	AT4G33090	APM1	BnaA01g03790D [Brassica napus]	aminopeptidase M1
674957926	1	0.768	0.472	0.223	BnaA01g03840D	AT4G33030	SQD1	BnaA01g03840D [Brassica napus]	sulfoquinovosyldiacylglycerol 1
674957924	1	0.841	0.433	0.261	BnaA01g03860D	AT4G33010	GLDP1	BnaA01g03860D [Brassica napus]	glycine dehydrogenase
674957899	1	0.839	0.354	0.252	BnaA01g04110D	AT4G32840	PFK6	BnaA01g04110D [Brassica napus]	6-phosphofructokinase 6
674957867	1	0.518	0.25	0.236	BnaA01g04430D	AT4G32605	-	BnaA01g04430D [Brassica napus]	mitochondrial glycoprotein family protein
674957829	1	20.779	0.596	0.79	BnaA01g04810D	AT4G32110	-	BnaA01g04810D [Brassica napus]	beta-1,3-N-Acetylglucosaminyltransferase family protein
674890742	1	0.577	0.555	0.323	BnaA01g05220D	AT4G38890	-	BnaA01g05220D [Brassica napus]	tRNA-dihydrouridine(47) synthase
674904833	1	0.781	0.472	0.246	BnaA01g06220D	AT4G30920	-	BnaA01g06220D [Brassica napus]	leucine aminopeptidase 2
674904830	1	0.478	0.434	0.305	BnaA01g06250D	AT4G30890	UBP24	BnaA01g06250D [Brassica napus]	ubiquitin carboxyl-terminal hydrolase 24
674904822	1	0.506	0.291	0.187	BnaA01g06330D	AT4G30810	scpl29	BnaA01g06330D [Brassica napus]	serine carboxypeptidase-like 29
674904817	1	0.425	0.218	0.117	BnaA01g06380D	AT2G24050	eIFiso4G2	BnaA01g06380D [Brassica napus]	eukaryotic translation initiation factor isoform 4G-2
674904793	1	0.058	0.07	0.037	BnaA01g06620D	AT4G30430	TET9	BnaA01g06620D [Brassica napus]	tetraspanin9
674889177	1	1.499	1.248	0.463	BnaA01g07140D	AT4G29840	MTO2	BnaA01g07140D [Brassica napus]	threonine synthase
674889164	1	0.734	0.351	0.283	BnaA01g07270D	AT4G29680	-	BnaA01g07270D [Brassica napus]	alkaline-phosphatase-like protein
674897655	1	0.734	0.498	0.433	BnaA01g08360D	AT4G28510	PHB1	BnaA01g08360D [Brassica napus]	prohibitin 1
674954345	1	1.119	0.509	0.271	BnaA01g08850D	AT5G46570	BSK2	BnaA01g08850D [Brassica napus]	BR-signaling kinase 2
674954414	1	0.583	0.367	0.247	BnaA01g09540D	AT4G18730	RPL16B	BnaA01g09540D [Brassica napus]	60S ribosomal protein L11-2
674954433	1	0.792	0.588	0.384	BnaA01g09730D	AT4G18940	-	BnaA01g09730D [Brassica napus]	RNA ligase/cyclic nucleotide phosphodiesterase family protein
674954532	1	0.959	0.184	0.147	BnaA01g10720D	AT4G20800	-	BnaA01g10720D [Brassica napus]	FAD-binding and BBE domain-containing protein
674954536	1	0.952	0.84	0.991	BnaA01g10760D	AT4G20850	TPP2	BnaA01g10760D [Brassica napus]	tripeptidyl peptidase II
674954548	1	0.875	1.365	15.62	BnaA01g10880D	AT4G21020	-	BnaA01g10880D [Brassica napus]	Late embryogenesis abundant protein (LEA) family protein
674954566	1	0.812	0.812	0.425	BnaA01g11060D	AT4G21150	HAP6	BnaA01g11060D [Brassica napus]	dolichyl-diphosphooligosaccharide--protein glycosyltransferase subunit 2
674954602	1	1.24	1.257	1.317	BnaA01g11420D	AT5G62390	BAG7	BnaA01g11420D [Brassica napus]	BCL-2-associated athanogene 7
674954608	1	0.693	0.37	0.311	BnaA01g11480D	AT4G21650	-	BnaA01g11480D [Brassica napus]	Subtilase family protein
674954640	1	0.616	0.325	0.12	BnaA01g11800D	AT4G21960	PRXR1	BnaA01g11800D [Brassica napus]	peroxidase 42
674954696	1	0.588	0.199	0.234	BnaA01g12360D	AT4G22670	HIP1	BnaA01g12360D [Brassica napus]	HSP70-interacting protein 1
674891472	1	0.608	0.259	0.231	BnaA01g12900D	AT4G23100	GSH1	BnaA01g12900D [Brassica napus]	glutamate-cysteine ligase
674898579	1	0.94	0.359	0.196	BnaA01g13670D	AT4G24190	SHD	BnaA01g13670D [Brassica napus]	HSP90-like protein GRP94
674898588	1	0.94	0.6	0.385	BnaA01g13760D	AT4G24270	EMB140	BnaA01g13760D [Brassica napus]	protein embryo defective 140
674898590	1	0.979	0.462	0.368	BnaA01g13780D	AT4G24280	cpHsc70-1	BnaA01g13780D [Brassica napus]	chloroplast heat shock protein 70-1
674898605	1	0.966	0.949	0.601	BnaA01g13930D	AT4G24550	-	BnaA01g13930D [Brassica napus]	clathrin adaptor complexes medium subunit family protein
674898631	1	0.568	0.401	0.268	BnaA01g14190D	AT4G24830	-	BnaA01g14190D [Brassica napus]	argininosuccinate synthase
674898659	1	0.589	0.315	0.238	BnaA01g14470D	AT4G25130	PMSR4	BnaA01g14470D [Brassica napus]	peptide methionine sulfoxide reductase A4
674944247	1	0.259	0.205	0.151	BnaA01g14600D	AT4G25240	SKS1	BnaA01g14600D [Brassica napus]	monocopper oxidase-like protein SKS1
674944232	1	0.315	0.119	0.141	BnaA01g14750D	AT4G25500	RSP35	BnaA01g14750D [Brassica napus]	arginine/serine-rich splicing factor 35
674944211	1	0.52	0.4	0.219	BnaA01g14960D	AT4G25740	-	BnaA01g14960D [Brassica napus]	40S ribosomal protein S10-1
674944132	1	0.385	0.26	0.202	BnaA01g15750D	AT4G26630	-	BnaA01g15750D [Brassica napus]	DEK domain-containing chromatin associated protein
674944113	1	0.693	0.358	0.275	BnaA01g15940D	AT4G26840	SUMO1	BnaA01g15940D [Brassica napus]	small ubiquitin-related modifier 1
674944051	1	0.77	0.458	0.306	BnaA01g16560D	AT4G27585	-	BnaA01g16560D [Brassica napus]	SPFH/Band 7/PHB domain-containing membrane-associated protein
674900700	1	0.846	1.88	2.074	BnaA01g17620D	AT4G16160	ATOEP16-2	BnaA01g17620D [Brassica napus]	outer envelope pore protein 16-2
674900699	1	1.461	0.996	0.4	BnaA01g17630D	AT4G16155	-	BnaA01g17630D [Brassica napus]	dihydrolipoyl dehydrogenase
674900693	1	0.75	0.374	0.298	BnaA01g17690D	AT4G16143	IMPA-2	BnaA01g17690D [Brassica napus]	importin alpha isoform 2
674910185	1	0.834	0.685	0.433	BnaA01g18320D	AT5G49555	-	BnaA01g18320D [Brassica napus]	FAD/NAD(P)-binding oxidoreductase family protein
674910187	1	0.624	0.374	0.199	BnaA01g18340D	AT4G15810	-	BnaA01g18340D [Brassica napus]	P-loop containing nucleoside triphosphate hydrolases superfamily protein
674903245	1	0.819	0.355	0.262	BnaA01g19100D	AT4G14716	ARD1	BnaA01g19100D [Brassica napus]	acireductone dioxygenase 1
674903242	1	1.24	0.699	0.378	BnaA01g19130D	AT4G25000	AMY1	BnaA01g19130D [Brassica napus]	alpha-amylase 1
674950443	1	0.651	0.391	0.179	BnaA01g20890D	AT3G49680	BCAT3	BnaA01g20890D [Brassica napus]	branched-chain-amino-acid aminotransferase 3
674950458	1	0.683	0.296	0.199	BnaA01g21040D	AT3G50000	CKA2	BnaA01g21040D [Brassica napus]	casein kinase II, alpha chain 2
674889205	1	1.478	0.88	0.635	BnaA01g21380D	AT1G54780	TLP18.3	BnaA01g21380D [Brassica napus]	thylakoid lumen protein 18.3
674883408	1	0.642	0.298	0.248	BnaA01g22770D	AT1G61620	-	BnaA01g22770D [Brassica napus]	zinc Finger RING C3H2C3-type protein
674915080	1	0.561	0.3	0.147	BnaA01g23550D	AT2G31670	-	BnaA01g23550D [Brassica napus]	Stress responsive alpha-beta barrel domain protein
674897377	1	0.651	0.408	0.192	BnaA01g24310D	AT3G55760	-	BnaA01g24310D [Brassica napus]	uncharacterized protein
674898689	1	0.781	0.687	5.107	BnaA01g24560D	AT3G22640	PAP85	BnaA01g24560D [Brassica napus]	protein PAP85
674898706	1	0.445	0.239	0.271	BnaA01g24730D	AT5G42300	UBL5	BnaA01g24730D [Brassica napus]	ubiquitin-like protein 5
674895557	1	1.984	0.747	0.326	BnaA01g25300D	AT3G21190	-	BnaA01g25300D [Brassica napus]	O-fucosyltransferase family protein
674890519	1	0.809	1.135	0.573	BnaA01g25880D	AT3G19820	DWF1	BnaA01g25880D [Brassica napus]	Delta(24)-sterol reductase
674882217	1	0.419	0.163	0.102	BnaA01g26140D	AT3G19400	-	BnaA01g26140D [Brassica napus]	putative cysteine proteinase
674914610	1	1.168	0.528	0.28	BnaA01g27000D	AT3G18080	BGLU44	BnaA01g27000D [Brassica napus]	beta-glucosidase 44
674914601	1	0.405	0.292	0.211	BnaA01g27090D	AT3G18035	HON4	BnaA01g27090D [Brassica napus]	protein HON4
674914597	1	0.669	0.464	0.255	BnaA01g27130D	AT3G17940	-	BnaA01g27130D [Brassica napus]	putative aldose 1-epimerase
674897915	1	0.646	0.307	0.182	BnaA01g27580D	AT3G16760	-	BnaA01g27580D [Brassica napus]	tetratricopeptide repeat domain-containing protein
674885660	1	1.05	1.054	0.93	BnaA01g27800D	AT3G17810	PYD1	BnaA01g27800D [Brassica napus]	putative dihydropyrimidine dehydrogenase
674913077	1	0.074	0.077	0.068	BnaA01g28070D	AT3G16470	JR1	BnaA01g28070D [Brassica napus]	JA-responsive protein 1
674913034	1	0.667	0.565	0.421	BnaA01g28500D	AT3G15790	MBD11	BnaA01g28500D [Brassica napus]	methyl-CPG-binding domain-containing protein 11
674913024	1	0.538	0.354	4.375	BnaA01g28600D	AT3G15670	-	BnaA01g28600D [Brassica napus]	Late embryogenesis abundant protein (LEA) family protein
674893720	1	1.167	1.991	1.771	BnaA01g29500D	AT3G14220	-	BnaA01g29500D [Brassica napus]	GDSL esterase/lipase
674893704	1	0.577	0.27	0.218	BnaA01g29660D	AT3G14010	CID4	BnaA01g29660D [Brassica napus]	hydroxyproline-rich glycoprotein family protein
674889322	1	0.607	0.313	0.237	BnaA01g30090D	AT3G13060	ECT5	BnaA01g30090D [Brassica napus]	protein ECT5
674889340	1	0.843	0.296	0.157	BnaA01g30270D	AT3G13120	-	BnaA01g30270D [Brassica napus]	30S ribosomal protein S10
674881784	1	0.085	0.091	0.054	BnaA01g30830D	AT3G12145	FLR1	BnaA01g30830D [Brassica napus]	leucine-rich repeat protein FLOR1
674896593	1	0.758	0.745	0.468	BnaA01g31090D	AT3G55200	-	BnaA01g31090D [Brassica napus]	spliceosomal associated protein 130A
674896567	1	0.594	0.77	0.846	BnaA01g31350D	AT3G10920	MSD1	BnaA01g31350D [Brassica napus]	Superoxide dismutase
674896564	1	0.137	0.185	0.166	BnaA01g31380D	AT3G10900	-	BnaA01g31380D [Brassica napus]	putative mannan endo-1,4-beta-mannosidase 4
674891458	1	0.666	0.271	0.138	BnaA01g31570D	AT5G04590	SIR	BnaA01g31570D [Brassica napus]	sulfite reductase
674891432	1	0.147	0.06	0.076	BnaA01g31830D	AT5G47590	-	BnaA01g31830D [Brassica napus]	Heat shock protein HSP20/alpha crystallin family protein
674891410	1	0.716	0.321	0.192	BnaA01g32050D	AT3G09820	ADK1	BnaA01g32050D [Brassica napus]	adenosine kinase 1
674891397	1	0.724	0.4	0.237	BnaA01g32180D	AT3G09630	-	BnaA01g32180D [Brassica napus]	60S ribosomal protein L4-1
674874606	1	0.607	0.516	0.396	BnaA01g32230D	AT3G08910	-	BnaA01g32230D [Brassica napus]	DnaJ domain-containing protein
674898214	1	0.373	0.265	0.209	BnaA01g32920D	AT3G02510	-	BnaA01g32920D [Brassica napus]	regulator of chromosome condensation domain-containing protein
674898184	1	0.665	0.398	0.305	BnaA01g33220D	AT3G02090	MPPBETA	BnaA01g33220D [Brassica napus]	probable mitochondrial-processing peptidase subunit beta
674898183	1	0.624	0.306	0.184	BnaA01g33230D	AT3G02080	-	BnaA01g33230D [Brassica napus]	40S ribosomal protein S19-1
674911927	1	0.938	0.783	0.447	BnaA01g33400D	AT3G04840	-	BnaA01g33400D [Brassica napus]	40S ribosomal protein S3a-1
674911928	1	1.279	0.69	0.349	BnaA01g33410D	AT3G04790	-	BnaA01g33410D [Brassica napus]	ribose 5-phosphate isomerase A
674911930	1	0.725	0.59	0.503	BnaA01g33430D	AT3G04710	-	BnaA01g33430D [Brassica napus]	carboxylate clamp-tetratricopeptide repeat protein
674911967	1	0.511	0.498	0.358	BnaA01g33800D	AT3G04000	-	BnaA01g33800D [Brassica napus]	aldehyde reductase
674911993	1	0.109	0.089	0.089	BnaA01g34060D	AT3G03640	BGLU25	BnaA01g34060D [Brassica napus]	beta glucosidase 25
674911997	1	1	0.349	0.221	BnaA01g34100D	ATCG01310	-	BnaA01g34100D [Brassica napus]	NA
674870891	1	0.701	0.301	0.136	BnaA01g34670D	NA	-	BnaA01g34670D [Brassica napus]	NA
674870153	1	5.691	2.988	0.858	BnaA01g35470D	NA	-	BnaA01g35470D [Brassica napus]	NA
674879671	1	0.399	0.178	0.222	BnaA01g36100D	NA	-	BnaA01g36100D [Brassica napus]	NA
674879857	1	1.818	1.555	1.078	BnaA01g36200D	NA	-	BnaA01g36200D [Brassica napus]	NA
674870053	1	0.924	0.719	0.592	BnaA01g36460D	NA	-	BnaA01g36460D [Brassica napus]	NA
674873402	1	0.53	0.486	0.362	BnaA01g36810D	NA	-	BnaA01g36810D [Brassica napus]	NA
674948028	1	0.989	0.533	1.001	BnaA02g00030D	AT5G09600	SDH3-1	BnaA02g00030D [Brassica napus]	succinate dehydrogenase 3-1
674947959	1	0.971	0.759	0.367	BnaA02g00720D	AT5G10840	-	BnaA02g00720D [Brassica napus]	endomembrane family protein 70
674947934	1	0.737	0.418	0.253	BnaA02g00970D	AT5G11340	-	BnaA02g00970D [Brassica napus]	GCN5-related N-acetyltransferase (GNAT) family protein
674947830	1	0.051	0.146	0.101	BnaA02g02010D	AT5G14130	-	BnaA02g02010D [Brassica napus]	peroxidase 55
674947784	1	0.492	0.355	0.213	BnaA02g02470D	AT5G15090	VDAC3	BnaA02g02470D [Brassica napus]	voltage dependent anion channel 3
674947708	1	0.84	2.48	1.753	BnaA02g03230D	AT5G16710	DHAR3	BnaA02g03230D [Brassica napus]	glutathione S-transferase DHAR3
674947703	1	0.922	0.562	0.486	BnaA02g03280D	AT5G16840	BPA1	BnaA02g03280D [Brassica napus]	binding partner of acd11 1
674947698	1	0.609	0.326	0.306	BnaA02g03330D	AT5G16930	-	BnaA02g03330D [Brassica napus]	AAA-type ATPase family protein
674947666	1	0.736	0.453	0.3	BnaA02g03650D	AT5G17530	-	BnaA02g03650D [Brassica napus]	phosphoglucosamine mutase family protein
674947654	1	0.909	0.695	0.329	BnaA02g03770D	AT5G17920	ATMS1	BnaA02g03770D [Brassica napus]	5-methyltetrahydropteroyltriglutamate--homocysteine methyltransferase
674887702	1	0.68	0.396	0.234	BnaA02g04260D	AT5G19510	-	BnaA02g04260D [Brassica napus]	Elongation factor 1-beta 2
674887706	1	0.745	0.41	0.339	BnaA02g04300D	AT5G19550	ASP2	BnaA02g04300D [Brassica napus]	aspartate aminotransferase
674887726	1	1.071	1.144	0.631	BnaA02g04500D	AT5G19820	emb2734	BnaA02g04500D [Brassica napus]	protein EMBRYO DEFECTIVE 2734
674887533	1	0.499	0.238	0.144	BnaA02g05060D	AT5G20720	CPN20	BnaA02g05060D [Brassica napus]	chaperonin 20
674924032	1	0.557	1.276	1.03	BnaA02g05160D	AT5G20950	-	BnaA02g05160D [Brassica napus]	glycosyl hydrolase family protein
674924045	1	0.231	0.155	0.098	BnaA02g05290D	AT5G21150	AGO9	BnaA02g05290D [Brassica napus]	argonaute 9
674924060	1	0.541	0.244	0.219	BnaA02g05440D	AT5G22080	-	BnaA02g05440D [Brassica napus]	Chaperone DnaJ-domain superfamily protein
674924073	1	0.983	0.446	0.29	BnaA02g05570D	AT5G22330	RIN1	BnaA02g05570D [Brassica napus]	RuvB-like protein 1
674924100	1	0.119	0.147	0.142	BnaA02g05840D	AT5G22650	HD2B	BnaA02g05840D [Brassica napus]	histone deacetylase HDT2
674924125	1	0.067	0.085	0.073	BnaA02g06090D	AT5G22980	scpl47	BnaA02g06090D [Brassica napus]	serine carboxypeptidase-like 47
674900212	1	1.087	0.123	0.096	BnaA02g07140D	AT5G59290	UXS3	BnaA02g07140D [Brassica napus]	UDP-glucuronic acid decarboxylase 3
674900241	1	0.27	0.084	0.072	BnaA02g07430D	AT5G58840	-	BnaA02g07430D [Brassica napus]	Subtilase family protein
674900257	1	0.952	0.136	0.073	BnaA02g07590D	AT5G58500	LSH5	BnaA02g07590D [Brassica napus]	protein LIGHT SENSITIVE HYPOCOTYLS 5
674912341	1	1.267	1.114	0.79	BnaA02g08330D	AT5G57110	ACA8	BnaA02g08330D [Brassica napus]	calcium-transporting ATPase 8
674912413	1	4.966	1.612	0.721	BnaA02g09050D	AT5G55460	-	BnaA02g09050D [Brassica napus]	bifunctional inhibitor/lipid-transfer protein/seed storage 2S albumin superfamily protein
674912426	1	0.807	0.185	0.229	BnaA02g09180D	AT5G55220	-	BnaA02g09180D [Brassica napus]	trigger factor type chaperone family protein
674912432	1	1.226	0.821	14.338	BnaA02g09240D	AT5G55135	-	BnaA02g09240D [Brassica napus]	uncharacterized protein
674904234	1	0.032	0.054	0.035	BnaA02g09810D	AT5G54160	OMT1	BnaA02g09810D [Brassica napus]	caffeic acid/5-hydroxyferulic acid O-methyltransferase
674904242	1	1.408	0.627	0.396	BnaA02g09890D	AT5G54080	HGO	BnaA02g09890D [Brassica napus]	homogentisate 1,2-dioxygenase
674904259	1	0.065	0.081	0.069	BnaA02g10060D	AT5G53870	ENODL1	BnaA02g10060D [Brassica napus]	early nodulin-like protein 1
674905959	1	0.694	0.315	0.243	BnaA02g10450D	AT5G53120	SPDS3	BnaA02g10450D [Brassica napus]	Spermine synthase
674906028	1	3.175	2.774	0.927	BnaA02g11140D	AT3G56060	-	BnaA02g11140D [Brassica napus]	Glucose-methanol-choline (GMC) oxidoreductase family protein
674916792	1	0.886	0.61	0.275	BnaA02g11830D	AT5G49810	MMT	BnaA02g11830D [Brassica napus]	methionine S-methyltransferase
674916811	1	1.004	0.638	0.291	BnaA02g12020D	AT1G65260	PTAC4	BnaA02g12020D [Brassica napus]	plastid transcriptionally active 4
674916841	1	1.193	0.486	0.188	BnaA02g12320D	AT1G65930	cICDH	BnaA02g12320D [Brassica napus]	NADP+-dependent isocitrate dehydrogenase
674920549	1	0.682	0.267	0.12	BnaA02g12810D	AT1G67090	RBCS1A	BnaA02g12810D [Brassica napus]	ribulose bisphosphate carboxylase small chain 1A
674920577	1	0.497	0.323	0.237	BnaA02g13090D	AT1G67350	-	BnaA02g13090D [Brassica napus]	uncharacterized protein
674886760	1	0.604	0.255	0.139	BnaA02g14230D	AT1G69030	-	BnaA02g14230D [Brassica napus]	BSD domain-containing protein
674888600	1	0.782	0.428	0.203	BnaA02g14400D	AT3G27740	CARA	BnaA02g14400D [Brassica napus]	carbamoyl phosphate synthetase A
674929675	1	0.742	0.922	0.551	BnaA02g15150D	AT1G70770	-	BnaA02g15150D [Brassica napus]	uncharacterized protein
674929622	1	0.433	0.332	0.316	BnaA02g15680D	AT1G71950	-	BnaA02g15680D [Brassica napus]	Proteinase inhibitor, propeptide
674929608	1	4.728	1.785	0.704	BnaA02g15820D	AT1G72150	PATL1	BnaA02g15820D [Brassica napus]	patellin-1
674884461	1	0.069	0.108	0.068	BnaA02g16200D	AT1G72970	HTH	BnaA02g16200D [Brassica napus]	embryo sac development arrest 17
674886591	1	0.942	0.616	0.317	BnaA02g17020D	AT1G74910	-	BnaA02g17020D [Brassica napus]	ADP-glucose pyrophosphorylase family protein
674893759	1	1.534	0.559	0.218	BnaA02g17370D	AT1G75680	GH9B7	BnaA02g17370D [Brassica napus]	glycosyl hydrolase 9B7
674886652	1	1.185	0.291	0.179	BnaA02g17670D	AT1G76690	OPR2	BnaA02g17670D [Brassica napus]	12-oxophytodienoate reductase 2
674886658	1	0.428	0.316	0.268	BnaA02g17730D	AT1G76820	-	BnaA02g17730D [Brassica napus]	translation initiation factor 2 (eIF-2) family protein
674906181	1	1.064	0.356	0.297	BnaA02g18790D	AT1G78150	-	BnaA02g18790D [Brassica napus]	uncharacterized protein
674878854	1	0.483	0.26	0.238	BnaA02g19480D	AT1G80670	-	BnaA02g19480D [Brassica napus]	Rae1-like protein
674876335	1	0.862	0.229	0.195	BnaA02g20220D	AT1G64750	DSS1(I)	BnaA02g20220D [Brassica napus]	probable 26S proteasome complex subunit sem1-1
674876337	1	0.868	1.044	0.631	BnaA02g20240D	AT1G64790	ILA	BnaA02g20240D, partial [Brassica napus]	protein ILITHYIA
674936106	1	0.587	0.531	0.37	BnaA02g20870D	AT4G03080	BSL1	BnaA02g20870D [Brassica napus]	serine/threonine-protein phosphatase BSL1
674936142	1	0.404	0.341	0.334	BnaA02g21230D	AT4G12600	-	BnaA02g21230D [Brassica napus]	ribosomal protein L7Ae/L30e/S12e/Gadd45 family protein
674936161	1	0.736	0.803	1.001	BnaA02g21420D	AT4G12290	-	BnaA02g21420D [Brassica napus]	copper amine oxidase family protein
674918293	1	0.94	3.837	3.472	BnaA02g22500D	AT5G44120	CRA1	BnaA02g22500D [Brassica napus]	12S seed storage protein CRA1
674918306	1	1.097	3.974	6.622	BnaA02g22630D	AT5G44310	-	BnaA02g22630D [Brassica napus]	Late embryogenesis abundant protein family protein
674930945	1	0.857	0.719	0.949	BnaA02g23050D	AT5G42570	-	BnaA02g23050D [Brassica napus]	B-cell receptor-associated 31-like protein
674906680	1	0.429	0.218	0.147	BnaA02g23870D	AT5G45280	-	BnaA02g23870D [Brassica napus]	pectinacetylesterase family protein
674906662	1	0.173	0.172	0.141	BnaA02g24050D	AT4G32105	-	BnaA02g24050D [Brassica napus]	beta-1,3-N-Acetylglucosaminyltransferase family protein
674906658	1	14.154	0.463	0.409	BnaA02g24090D	AT4G32110	-	BnaA02g24090D [Brassica napus]	beta-1,3-N-Acetylglucosaminyltransferase family protein
674883674	1	0.643	0.397	0.406	BnaA02g24220D	AT5G46020	-	BnaA02g24220D [Brassica napus]	uncharacterized protein
674895705	1	1.044	0.221	0.099	BnaA02g24840D	AT5G46960	-	BnaA02g24840D [Brassica napus]	plant invertase/pectin methylesterase inhibitor domain-containing protein
674904116	1	1.068	1.041	0.565	BnaA02g25010D	AT3G01910	SOX	BnaA02g25010D [Brassica napus]	sulfite oxidase
674904107	1	0.549	0.271	0.249	BnaA02g25100D	AT5G47210	-	BnaA02g25100D [Brassica napus]	Hyaluronan / mRNA binding family protein
674904045	1	0.815	0.577	0.24	BnaA02g25720D	AT5G47770	FPS1	BnaA02g25720D [Brassica napus]	farnesyl diphosphate synthase 1
674923860	1	0.841	0.785	0.448	BnaA02g26510D	AT2G02560	CAND1	BnaA02g26510D [Brassica napus]	cullin-associated NEDD8-dissociated protein 1
674892408	1	0.97	0.726	0.387	BnaA02g27140D	AT2G01140	-	BnaA02g27140D [Brassica napus]	fructose-bisphosphate aldolase 3
674886076	1	0.599	0.324	0.303	BnaA02g27480D	AT3G25545	-	BnaA02g27480D [Brassica napus]	uncharacterized protein
674891792	1	1.394	1.161	0.455	BnaA02g27980D	AT5G54770	THI1	BnaA02g27980D [Brassica napus]	thiazole biosynthetic enzyme
674898738	1	0.698	0.43	0.241	BnaA02g28680D	AT5G40870	UK/UPRT1	BnaA02g28680D [Brassica napus]	uridine kinase/uracil phosphoribosyltransferase 1
674898711	1	0.519	0.325	0.197	BnaA02g28950D	AT3G27460	-	BnaA02g28950D [Brassica napus]	SGF29 tudor-like domain-containing protein
674885301	1	0.336	0.16	0.105	BnaA02g29320D	AT3G28500	-	BnaA02g29320D [Brassica napus]	60S acidic ribosomal protein P2-3
674883725	1	0.389	0.101	0.058	BnaA02g30200D	AT5G48480	-	BnaA02g30200D [Brassica napus]	lactoylglutathione lyase / glyoxalase I-like protein
674899040	1	1.433	0.517	0.111	BnaA02g30470D	AT5G48880	PKT2	BnaA02g30470D [Brassica napus]	3-keto-acyl-CoA thiolase 2
674927899	1	0.206	0.175	0.158	BnaA02g31240D	AT5G27670	HTA7	BnaA02g31240D [Brassica napus]	histone H2A 7
674885607	1	0.763	0.356	0.206	BnaA02g32850D	AT5G23540	-	BnaA02g32850D [Brassica napus]	26S proteasome non-ATPase regulatory subunit 14
674902269	1	0.359	0.159	0.102	BnaA02g33270D	AT5G62180	CXE20	BnaA02g33270D [Brassica napus]	carboxyesterase 20
674902279	1	0.216	0.099	0.07	BnaA02g33370D	AT5G62350	-	BnaA02g33370D [Brassica napus]	plant invertase/pectin methylesterase inhibitor superfamily protein
674902294	1	0.685	0.928	0.47	BnaA02g33520D	AT5G62670	HA11	BnaA02g33520D [Brassica napus]	H(+)-ATPase 11
674877051	1	3.113	1.743	0.567	BnaA02g34850D	AT5G66170	STR18	BnaA02g34850D [Brassica napus]	thiosulfate sulfurtransferase 18
674877052	1	0.968	0.635	0.444	BnaA02g34860D	AT5G66090	-	BnaA02g34860D [Brassica napus]	uncharacterized protein
674872664	1	0.576	0.286	0.33	BnaA02g34960D	NA	-	BnaA02g34960D [Brassica napus]	NA
674871812	1	0.858	0.484	0.267	BnaA02g35970D	NA	-	BnaA02g35970D [Brassica napus]	NA
674865329	1	0.803	0.181	0.108	BnaA02g36030D	NA	-	BnaA02g36030D [Brassica napus]	NA
674877923	1	0.902	0.412	0.293	BnaA02g36440D	NA	-	BnaA02g36440D [Brassica napus]	NA
674921904	1	0.739	1.414	1.911	BnaA03g00210D	AT5G01670	-	BnaA03g00210D [Brassica napus]	putative aldose reductase
674921909	1	0.986	0.212	0.235	BnaA03g00260D	AT5G01600	FER1	BnaA03g00260D [Brassica napus]	ferretin 1
674921973	1	1.005	0.349	0.261	BnaA03g00900D	AT5G03455	CDC25	BnaA03g00900D [Brassica napus]	dual specificity phosphatase Cdc25
674921982	1	0.587	0.188	0.105	BnaA03g00990D	AT5G03630	ATMDAR2	BnaA03g00990D [Brassica napus]	monodehydroascorbate reductase (NADH)
674922002	1	0.524	0.248	0.269	BnaA03g01190D	AT5G04280	-	BnaA03g01190D [Brassica napus]	zinc finger-containing glycine-rich RNA-binding protein 1C
674922010	1	0.97	0.687	0.281	BnaA03g01270D	AT5G04430	BTR1L	BnaA03g01270D [Brassica napus]	TOMV RNA binding protein
674922023	1	0.859	0.493	0.316	BnaA03g01400D	AT5G04740	-	BnaA03g01400D [Brassica napus]	ACT domain-containing protein
674922033	1	0.818	0.479	0.243	BnaA03g01500D	AT5G04885	-	BnaA03g01500D [Brassica napus]	Glycosyl hydrolase family protein
674922052	1	0.861	0.533	0.397	BnaA03g01690D	AT5G05730	ASA1	BnaA03g01690D [Brassica napus]	anthranilate synthase component I-1
674922059	1	0.657	0.44	0.312	BnaA03g01760D	AT5G05780	RPN8A	BnaA03g01760D [Brassica napus]	probable 26S proteasome non-ATPase regulatory subunit 8A
674954709	1	0.662	0.476	0.326	BnaA03g02010D	AT5G07350	Tudor1	BnaA03g02010D [Brassica napus]	TUDOR-SN protein 1
674954749	1	0.443	0.386	0.29	BnaA03g02410D	AT5G08260	scpl35	BnaA03g02410D [Brassica napus]	serine carboxypeptidase-like 35
674954852	1	0.37	0.209	0.14	BnaA03g03440D	AT5G11670	NADP-ME2	BnaA03g03440D [Brassica napus]	NADP-dependent malic enzyme 2
674954865	1	0.812	0.56	0.351	BnaA03g03570D	AT5G11810	-	BnaA03g03570D [Brassica napus]	uncharacterized protein
674954870	1	0.761	0.442	0.29	BnaA03g03620D	AT5G11880	-	BnaA03g03620D [Brassica napus]	diaminopimelate decarboxylase 2
674954997	1	0.661	0.499	0.153	BnaA03g04890D	AT5G14430	-	BnaA03g04890D [Brassica napus]	putative methyltransferase PMT9
674955019	1	0.658	0.439	0.385	BnaA03g05110D	AT5G14920	-	BnaA03g05110D [Brassica napus]	gibberellin-regulated protein 14
674955056	1	0.116	0.127	0.146	BnaA03g05480D	AT3G17152	-	BnaA03g05480D [Brassica napus]	putative pectinesterase inhibitor
674955122	1	1.609	2.1	0.971	BnaA03g06140D	AT5G16660	-	BnaA03g06140D [Brassica napus]	uncharacterized protein
674955133	1	0.808	0.595	0.601	BnaA03g06250D	AT5G16840	BPA1	BnaA03g06250D [Brassica napus]	binding partner of acd11 1
674955142	1	0.994	1.211	0.663	BnaA03g06340D	AT5G17020	XPO1A	BnaA03g06340D [Brassica napus]	exportin 1A
674955187	1	0.466	0.385	0.155	BnaA03g06790D	AT5G17920	ATMS1	BnaA03g06790D [Brassica napus]	5-methyltetrahydropteroyltriglutamate--homocysteine methyltransferase
674881049	1	0.895	4.679	5.531	BnaA03g06940D	AT4G27170	SESA4	BnaA03g06940D [Brassica napus]	seed storage albumin 4
674881034	1	0.846	0.257	0.306	BnaA03g07090D	AT5G18400	-	BnaA03g07090D [Brassica napus]	anamorsin homolog
674944831	1	0.639	0.238	0.158	BnaA03g07510D	AT5G19180	ECR1	BnaA03g07510D [Brassica napus]	NEDD8-activating enzyme E1 catalytic subunit
674944825	1	0.755	0.276	0.187	BnaA03g07570D	AT5G19370	-	BnaA03g07570D [Brassica napus]	rhodanese-like/PpiC domain-containing protein 12
674944821	1	0.555	0.302	0.121	BnaA03g07610D	AT5G19510	-	BnaA03g07610D [Brassica napus]	Elongation factor 1-beta 2
674944798	1	0.61	0.252	0.18	BnaA03g07840D	AT5G20000	-	BnaA03g07840D [Brassica napus]	AAA-type ATPase family protein
674944775	1	0.529	0.356	0.257	BnaA03g08070D	AT5G20290	-	BnaA03g08070D [Brassica napus]	40S ribosomal protein S8-1
674944768	1	0.747	0.411	0.264	BnaA03g08140D	AT5G20890	-	BnaA03g08140D [Brassica napus]	TCP-1/cpn60 chaperonin family protein
674944692	1	0.39	6.461	2.421	BnaA03g08900D	AT5G60460	-	BnaA03g08900D [Brassica napus]	protein transport protein SEC61 subunit beta
674944634	1	0.294	0.165	0.185	BnaA03g09480D	AT5G59490	-	BnaA03g09480D [Brassica napus]	haloacid dehalogenase-like hydrolase (HAD) superfamily protein
674944626	1	0.717	0.434	0.334	BnaA03g09560D	AT5G59290	UXS3	BnaA03g09560D [Brassica napus]	UDP-glucuronic acid decarboxylase 3
674944599	1	0.631	0.314	0.206	BnaA03g09830D	AT5G58290	RPT3	BnaA03g09830D [Brassica napus]	regulatory particle triple-A ATPase 3
674944590	1	0.877	1.684	2.465	BnaA03g09920D	AT5G58070	TIL	BnaA03g09920D [Brassica napus]	temperature-induced lipocalin TIL1
674944550	1	0.827	0.291	0.198	BnaA03g10320D	AT5G57330	-	BnaA03g10320D [Brassica napus]	galactose mutarotase-like superfamily protein
674944512	1	0.835	0.139	0.174	BnaA03g10700D	AT5G56600	PRF3	BnaA03g10700D [Brassica napus]	profilin 3
674896143	1	1.075	0.381	0.209	BnaA03g10770D	AT5G56500	-	BnaA03g10770D [Brassica napus]	chaperonin 60 subunit beta 3
674896141	1	1.072	0.472	0.294	BnaA03g10790D	AT5G56000	Hsp81.4	BnaA03g10790D [Brassica napus]	Heat shock protein 90-4
674896130	1	0.361	0.286	0.222	BnaA03g10900D	AT5G56360	PSL4	BnaA03g10900D [Brassica napus]	glucosidase II beta subunit protein PSL4
674896129	1	0.593	0.335	0.161	BnaA03g10910D	AT5G56350	-	BnaA03g10910D [Brassica napus]	pyruvate kinase
674885498	1	0.45	0.141	0.086	BnaA03g12140D	AT5G53620	-	BnaA03g12140D [Brassica napus]	uncharacterized protein
674870589	1	0.745	0.256	0.234	BnaA03g12470D	AT5G53140	-	BnaA03g12470D [Brassica napus]	putative protein phosphatase 2C 76
674893968	1	1.05	0.713	7.878	BnaA03g12660D	AT5G52310	LTI78	BnaA03g12660D [Brassica napus]	protein LOW-TEMPERATURE-INDUCED 78
674893962	1	0.609	0.288	0.226	BnaA03g12720D	AT5G52200	-	BnaA03g12720D [Brassica napus]	phosphoprotein phosphatase inhibitor
674948830	1	0.511	0.292	0.164	BnaA03g14210D	AT5G42020	BIP2	BnaA03g14210D [Brassica napus]	Luminal-binding protein 2
674948809	1	1.471	0.446	0.308	BnaA03g14420D	AT2G31390	-	BnaA03g14420D [Brassica napus]	probable fructokinase-1
674948718	1	0.419	0.186	0.143	BnaA03g15330D	AT2G33210	HSP60-2	BnaA03g15330D [Brassica napus]	heat shock protein 60-2
674948641	1	0.836	0.256	0.372	BnaA03g16100D	AT2G35120	-	BnaA03g16100D [Brassica napus]	glycine cleavage system H protein 2
674885812	1	0.473	0.302	0.183	BnaA03g17040D	AT2G37190	-	BnaA03g17040D [Brassica napus]	ribosomal protein L11 family protein
674885816	1	0.637	0.127	0.107	BnaA03g17080D	AT2G37220	-	BnaA03g17080D [Brassica napus]	chloroplast RNA binding protein
674885827	1	1.452	0.556	0.431	BnaA03g17190D	AT2G37400	-	BnaA03g17190D [Brassica napus]	tetratricopeptide repeat domain-containing protein
674925715	1	0.67	0.321	0.234	BnaA03g17270D	AT2G37550	AGD7	BnaA03g17270D [Brassica napus]	ADP-ribosylation factor GTPase-activating protein AGD7
674925579	1	0.47	0.282	0.181	BnaA03g18630D	AT2G39460	RPL23AA	BnaA03g18630D [Brassica napus]	60S ribosomal protein L23a-1
674897514	1	0.845	2.168	1.365	BnaA03g19280D	AT2G40890	CYP98A3	BnaA03g19280D [Brassica napus]	cytochrome P450 98A3
674950318	1	0.964	0.279	0.14	BnaA03g19990D	AT2G43030	-	BnaA03g19990D [Brassica napus]	50S ribosomal protein L3-1
674950290	1	0.989	1.305	4.583	BnaA03g20270D	AT2G43535	-	BnaA03g20270D [Brassica napus]	defensin-like protein 196
674950289	1	0.673	1.727	3.486	BnaA03g20280D	AT1G47540	-	BnaA03g20280D [Brassica napus]	defensin-like protein 192
674950257	1	0.928	0.828	0.775	BnaA03g20600D	AT2G44050	COS1	BnaA03g20600D [Brassica napus]	6,7-dimethyl-8-ribityllumazine synthase
674950243	1	0.881	0.428	0.532	BnaA03g20740D	AT2G44310	-	BnaA03g20740D [Brassica napus]	calcium-binding EF-hand-containing protein
674950224	1	0.622	0.258	0.199	BnaA03g20930D	AT2G44790	UCC2	BnaA03g20930D [Brassica napus]	uclacyanin 2
674950155	1	0.684	0.426	0.324	BnaA03g21620D	AT3G62250	UBQ5	BnaA03g21620D [Brassica napus]	ubiquitin-40S ribosomal protein S27a-3
674950148	1	0.802	0.425	0.405	BnaA03g21690D	AT2G47250	-	BnaA03g21690D [Brassica napus]	putative pre-mRNA-splicing factor ATP-dependent RNA helicase
674950111	1	0.176	0.138	0.111	BnaA03g22060D	AT2G28720	-	BnaA03g22060D [Brassica napus]	histone H2B
674950091	1	0.84	0.407	0.223	BnaA03g22260D	AT2G28000	CPN60A	BnaA03g22260D [Brassica napus]	chaperonin-60 alpha
674950088	1	0.556	0.264	0.166	BnaA03g22290D	AT2G27720	-	BnaA03g22290D [Brassica napus]	60S acidic ribosomal protein P2-1
674949997	1	0.738	7.91	39.222	BnaA03g23200D	AT2G23240	-	BnaA03g23200D [Brassica napus]	plant EC metallothionein-like protein, family 15
674949964	1	3.523	2.436	0.68	BnaA03g23530D	AT2G23580	MES4	BnaA03g23530D [Brassica napus]	methyl esterase 4
674942537	1	1.654	2.468	0.393	BnaA03g24350D	AT4G10340	LHCB5	BnaA03g24350D [Brassica napus]	chlorophyll a-b binding protein CP26
674942578	1	0.881	0.616	0.403	BnaA03g24760D	AT4G11420	EIF3A	BnaA03g24760D [Brassica napus]	eukaryotic translation initiation factor 3A
674942656	1	1.213	0.766	0.217	BnaA03g25540D	AT4G04640	ATPC1	BnaA03g25540D [Brassica napus]	ATP synthase gamma chain 1
674959596	1	0.242	0.088	0.064	BnaA03g27460D	AT3G01410	-	BnaA03g27460D [Brassica napus]	polynucleotidyl transferase, ribonuclease H-like superfamily protein
674959592	1	0.752	0.382	0.339	BnaA03g27500D	AT3G01390	VMA10	BnaA03g27500D [Brassica napus]	V-type proton ATPase subunit G1
674959571	1	0.583	0.417	0.211	BnaA03g27710D	AT3G02080	-	BnaA03g27710D [Brassica napus]	40S ribosomal protein S19-1
674959546	1	0.635	0.369	0.189	BnaA03g27960D	AT3G02540	RAD23C	BnaA03g27960D [Brassica napus]	UV excision repair protein RAD23C
674959486	1	0.341	0.408	0.219	BnaA03g28560D	AT3G04400	emb2171	BnaA03g28560D [Brassica napus]	60S ribosomal protein L23
674959453	1	2.646	0.459	0.361	BnaA03g28890D	AT3G04945	LCR18	BnaA03g28890D [Brassica napus]	cysteine-rich protein 18
674959433	1	0.762	0.78	0.503	BnaA03g29090D	AT3G05590	RPL18	BnaA03g29090D [Brassica napus]	60S ribosomal protein L18-2
674959361	1	0.438	0.175	0.195	BnaA03g29810D	AT3G07050	-	BnaA03g29810D [Brassica napus]	nucleolar GTP-binding protein NSN1
674959298	1	0.616	0.841	2.262	BnaA03g30440D	AT3G10020	-	BnaA03g30440D [Brassica napus]	uncharacterized protein
674959293	1	0.367	0.2	0.125	BnaA03g30490D	AT3G09890	-	BnaA03g30490D [Brassica napus]	ankyrin repeat-containing protein
674959284	1	0.759	0.469	0.321	BnaA03g30580D	AT3G09630	-	BnaA03g30580D [Brassica napus]	60S ribosomal protein L4-1
674959204	1	1.066	0.995	0.747	BnaA03g31380D	AT3G10740	ASD1	BnaA03g31380D [Brassica napus]	bifunctional alpha-l-arabinofuranosidase/beta-d-xylosidase
674959155	1	1.009	0.939	0.576	BnaA03g31870D	AT3G11630	-	BnaA03g31870D [Brassica napus]	2-Cys peroxiredoxin BAS1
674959152	1	0.631	0.285	0.175	BnaA03g31900D	AT3G11710	ATKRS-1	BnaA03g31900D [Brassica napus]	Lysyl-tRNA synthetase
674959141	1	1.153	2.532	3.55	BnaA03g32010D	AT3G11930	-	BnaA03g32010D [Brassica napus]	universal stress protein-like protein
674959118	1	0.458	0.233	0.142	BnaA03g32240D	AT3G12390	-	BnaA03g32240D [Brassica napus]	Nascent polypeptide-associated complex subunit alpha-like protein 1
674959098	1	1.526	0.752	0.267	BnaA03g32440D	AT3G12780	PGK1	BnaA03g32440D [Brassica napus]	phosphoglycerate kinase 1
674951227	1	1.668	0.326	0.302	BnaA03g32840D	AT3G13470	-	BnaA03g32840D [Brassica napus]	TCP-1/cpn60 chaperonin family protein
674951202	1	0.972	0.785	0.438	BnaA03g33090D	AT3G13870	RHD3	BnaA03g33090D [Brassica napus]	protein ROOT HAIR DEFECTIVE 3
674951138	1	0.781	0.784	0.491	BnaA03g33730D	AT3G15090	-	BnaA03g33730D [Brassica napus]	GroES-like zinc-binding alcohol dehydrogenase family protein
674951112	1	0.643	0.954	0.534	BnaA03g33990D	AT3G15980	-	BnaA03g33990D [Brassica napus]	coatomer subunit beta\'-3
674951086	1	0.681	0.39	0.199	BnaA03g34250D	AT3G16640	TCTP	BnaA03g34250D [Brassica napus]	translationally-controlled tumor protein-like protein
674951060	1	0.521	0.109	0.065	BnaA03g34510D	AT3G17390	MTO3	BnaA03g34510D [Brassica napus]	S-adenosylmethionine synthase 4
674951055	1	0.46	2.477	14.795	BnaA03g34560D	AT3G17520	-	BnaA03g34560D [Brassica napus]	late embryogenesis abundant protein (LEA) family protein
674950905	1	0.459	0.372	0.171	BnaA03g36060D	AT3G21140	-	BnaA03g36060D [Brassica napus]	Pyridoxamine 5\'-phosphate oxidase family protein
674940292	1	0.529	0.619	6.009	BnaA03g36660D	AT3G22500	ATECP31	BnaA03g36660D [Brassica napus]	late embryogenesis abundant protein ECP31
674940346	1	0.689	0.304	0.243	BnaA03g37200D	AT3G24170	GR1	BnaA03g37200D [Brassica napus]	glutathione-disulfide reductase
674940362	1	0.476	0.194	0.142	BnaA03g37360D	AT3G24480	-	BnaA03g37360D [Brassica napus]	leucine-rich repeat extensin-like protein 4
674940463	1	0.686	0.475	0.226	BnaA03g38370D	AT2G13540	ABH1	BnaA03g38370D [Brassica napus]	nuclear cap-binding protein subunit 1
674931242	1	0.555	0.136	0.061	BnaA03g39320D	AT5G02500	HSC70-1	BnaA03g39320D [Brassica napus]	heat shock cognate protein 70-1
674931186	1	0.591	0.189	0.185	BnaA03g39880D	AT5G60980	-	BnaA03g39880D [Brassica napus]	nuclear transport factor 2 and RNA recognition motif domain-containing protein
674931157	1	1.129	0.724	0.263	BnaA03g40170D	AT5G61410	RPE	BnaA03g40170D [Brassica napus]	D-ribulose-5-phosphate-3-epimerase
674942974	1	0.71	0.493	0.334	BnaA03g41480D	AT3G51800	ATG2	BnaA03g41480D [Brassica napus]	putative nuclear DNA-binding protein G2p
674942935	1	0.676	0.288	0.209	BnaA03g41870D	AT4G15410	PUX5	BnaA03g41870D [Brassica napus]	serine/threonine protein phosphatase 2A regulatory subunit B prime gamma
674942926	1	1.256	0.896	1.618	BnaA03g41960D	AT4G15530	PPDK	BnaA03g41960D [Brassica napus]	pyruvate, phosphate dikinase 1
674942832	1	0.6	0.286	0.238	BnaA03g42900D	AT4G17050	UGLYAH	BnaA03g42900D [Brassica napus]	ureidoglycine aminohydrolase
674942810	1	0.505	0.342	0.308	BnaA03g43120D	AT4G17520	-	BnaA03g43120D [Brassica napus]	hyaluronan / mRNA binding family
674942794	1	0.771	0.351	0.24	BnaA03g43280D	AT4G17720	-	BnaA03g43280D [Brassica napus]	RNA recognition motif-containing protein
674934657	1	0.651	0.739	1.06	BnaA03g44280D	AT4G19880	-	BnaA03g44280D [Brassica napus]	Glutathione S-transferase family protein
674934745	1	0.406	0.176	0.157	BnaA03g45160D	AT4G22140	EBS	BnaA03g45160D [Brassica napus]	protein EARLY BOLTING IN SHORT DAYS
674922216	1	0.692	0.784	0.844	BnaA03g46130D	AT4G23630	BTI1	BnaA03g46130D [Brassica napus]	VIRB2-interacting protein 1
674922250	1	0.795	0.873	0.118	BnaA03g46470D	AT4G24130	-	BnaA03g46470D [Brassica napus]	uncharacterized protein
674922287	1	0.655	0.442	0.39	BnaA03g46840D	AT4G24680	MOS1	BnaA03g46840D [Brassica napus]	protein MODIFIER OF SNC1 1
674882172	1	0.906	0.999	2.386	BnaA03g47530D	AT4G25580	-	BnaA03g47530D [Brassica napus]	CAP160 protein
674885893	1	0.746	0.468	0.423	BnaA03g48400D	AT4G27070	TSB2	BnaA03g48400D [Brassica napus]	tryptophan synthase beta chain
674885891	1	0.626	0.729	0.414	BnaA03g48420D	AT4G27080	PDIL5-4	BnaA03g48420D [Brassica napus]	protein PDI-like 5-4
674885890	1	0.594	0.335	0.208	BnaA03g48430D	AT4G27090	-	BnaA03g48430D [Brassica napus]	60S ribosomal protein L14-2
674903105	1	0.731	0.602	0.175	BnaA03g48640D	AT4G27500	PPI1	BnaA03g48640D [Brassica napus]	proton pump interactor 1
674903130	1	0.4	0.167	0.215	BnaA03g48890D	AT4G27890	-	BnaA03g48890D [Brassica napus]	protein BOBBER 2
674903158	1	0.711	0.511	0.311	BnaA03g49170D	AT4G28300	-	BnaA03g49170D [Brassica napus]	uncharacterized protein
674903165	1	0.642	0.54	0.53	BnaA03g49240D	AT4G28400	-	BnaA03g49240D [Brassica napus]	putative protein phosphatase 2C 58
674902806	1	0.04	0.071	0.065	BnaA03g49600D	AT4G29630	-	BnaA03g49600D [Brassica napus]	cytidine/deoxycytidylate deaminase family protein
674902805	1	0.548	0.24	0.119	BnaA03g49610D	AT4G29650	-	BnaA03g49610D [Brassica napus]	cytidine deaminase 4
674893599	1	0.686	0.584	0.253	BnaA03g50330D	AT4G30600	-	BnaA03g50330D [Brassica napus]	signal recognition particle receptor subunit alpha
674893614	1	0.627	0.426	0.402	BnaA03g50480D	AT4G30680	-	BnaA03g50480D [Brassica napus]	Initiation factor eIF-4 gamma, MA3
674883157	1	0.829	0.763	0.496	BnaA03g50930D	AT3G42050	-	BnaA03g50930D [Brassica napus]	V-type proton ATPase subunit H
674883158	1	0.62	0.359	0.288	BnaA03g50940D	AT4G34180	-	BnaA03g50940D [Brassica napus]	cyclase family protein
674883163	1	0.712	0.436	0.276	BnaA03g50990D	AT4G34200	EDA9	BnaA03g50990D [Brassica napus]	D-3-phosphoglycerate dehydrogenase
674883165	1	0.572	0.302	0.188	BnaA03g51010D	AT4G34230	CAD5	BnaA03g51010D [Brassica napus]	cinnamyl alcohol dehydrogenase 5
674919729	1	1.125	0.716	0.379	BnaA03g51360D	AT4G31180	-	BnaA03g51360D [Brassica napus]	Asx tRNA synthetase (AspRS/AsnRS) class II core domain-contating protein
674919733	1	0.633	0.351	0.244	BnaA03g51400D	AT4G31310	-	BnaA03g51400D [Brassica napus]	AIG2-like protein
674919794	1	0.519	0.501	0.53	BnaA03g52010D	AT4G32330	-	BnaA03g52010D [Brassica napus]	TPX2 (targeting protein for Xklp2) protein family
674886479	1	1.009	0.76	0.405	BnaA03g52690D	AT4G33670	-	BnaA03g52690D [Brassica napus]	L-galactose dehydrogenase
674887326	1	0.531	0.376	0.455	BnaA03g53000D	AT4G34700	-	BnaA03g53000D [Brassica napus]	NADH-ubiquinone oxidoreductase complex 1B22
674892136	1	0.605	0.398	0.245	BnaA03g53290D	AT4G35450	AKR2	BnaA03g53290D [Brassica napus]	ankyrin repeat domain-containing protein 2
674903456	1	0.083	0.046	0.043	BnaA03g54060D	AT4G37530	-	BnaA03g54060D [Brassica napus]	peroxidase 51
674900771	1	1.512	0.55	0.322	BnaA03g54610D	AT1G62800	ASP4	BnaA03g54610D [Brassica napus]	aspartate aminotransferase 4
674874438	1	1.427	7.993	10.775	BnaA03g55510D	NA	-	BnaA03g55510D [Brassica napus]	NA
674873507	1	0.959	0.495	0.309	BnaA03g55720D	NA	-	BnaA03g55720D [Brassica napus]	NA
674880367	1	0.673	0.298	0.164	BnaA03g56040D	NA	-	BnaA03g56040D [Brassica napus]	NA
674880371	1	0.904	1.537	0.89	BnaA03g56080D	NA	-	BnaA03g56080D [Brassica napus]	NA
674872978	1	0.717	0.532	0.337	BnaA03g56560D	NA	-	BnaA03g56560D [Brassica napus]	NA
674872831	1	0.752	0.953	1.352	BnaA03g56730D	NA	-	BnaA03g56730D [Brassica napus]	NA
674872219	1	1.029	0.724	0.238	BnaA03g57160D	NA	-	BnaA03g57160D [Brassica napus]	NA
674874726	1	0.928	2.751	17.312	BnaA03g57480D	NA	-	BnaA03g57480D [Brassica napus]	NA
674868084	1	0.579	0.434	0.304	BnaA03g57920D	NA	-	BnaA03g57920D [Brassica napus]	NA
674876677	1	0.954	1.094	0.698	BnaA03g58310D	NA	-	BnaA03g58310D [Brassica napus]	NA
674863962	1	0.224	0.077	0.059	BnaA03g58730D	NA	-	BnaA03g58730D [Brassica napus]	NA
674880524	1	0.963	0.584	0.271	BnaA03g58900D	NA	-	BnaA03g58900D [Brassica napus]	NA
674908220	1	1.89	5.468	5.689	BnaA03g59920D	NA	-	BnaA03g59920D [Brassica napus]	NA
674944500	1	0.748	0.379	0.232	BnaA04g00060D	AT3G63190	RRF	BnaA04g00060D [Brassica napus]	ribosome-recycling factor
674944484	1	0.795	0.687	0.579	BnaA04g00220D	AT3G63000	NPL41	BnaA04g00220D [Brassica napus]	NPL4-like protein 1
674944453	1	0.228	0.076	0.077	BnaA04g00530D	AT3G61820	-	BnaA04g00530D [Brassica napus]	aspartyl protease
674944419	1	0.163	0.159	0.083	BnaA04g00870D	AT3G61182	LCR54	BnaA04g00870D [Brassica napus]	low-molecular-weight cysteine-rich 54
674944394	1	1.011	1.26	0.612	BnaA04g01120D	AT3G60750	-	BnaA04g01120D [Brassica napus]	transketolase
674944375	1	0.469	0.267	0.246	BnaA04g01310D	AT3G60240	EIF4G	BnaA04g01310D [Brassica napus]	eukaryotic translation initiation factor 4G
674944363	1	0.04	0.135	0.103	BnaA04g01430D	AT5G56530	-	BnaA04g01430D [Brassica napus]	uncharacterized protein
674944358	1	0.922	0.536	0.452	BnaA04g01480D	AT3G59920	GDI2	BnaA04g01480D [Brassica napus]	RAB GDP dissociation inhibitor 2
674944322	1	2.519	1.429	0.343	BnaA04g01840D	AT3G58750	CSY2	BnaA04g01840D [Brassica napus]	citrate synthase 2
674944318	1	0.424	0.399	0.312	BnaA04g01880D	AT3G58680	MBF1B	BnaA04g01880D [Brassica napus]	multiprotein-bridging factor 1b
674944314	1	0.749	0.388	0.287	BnaA04g01920D	AT3G58600	-	BnaA04g01920D [Brassica napus]	Adaptin ear-binding coat-associated protein 1 NECAP-1
674957240	1	0.795	0.321	0.238	BnaA04g02570D	AT3G56490	HIT3	BnaA04g02570D [Brassica napus]	HIS triad family protein 3
674957304	1	0.585	0.305	0.174	BnaA04g03210D	AT3G56190	ALPHA-SNAP2	BnaA04g03210D [Brassica napus]	alpha-soluble NSF attachment protein 2
674957352	1	0.841	0.482	0.347	BnaA04g03690D	AT3G55330	PPL1	BnaA04g03690D [Brassica napus]	PsbP-like protein 1
674957375	1	0.488	0.234	0.149	BnaA04g03920D	AT3G54760	-	BnaA04g03920D [Brassica napus]	dentin sialophosphoprotein-related protein
674957394	1	1.096	1.442	0.726	BnaA04g04110D	AT3G54440	-	BnaA04g04110D [Brassica napus]	glycoside hydrolase family 2 protein
674957397	1	0.475	0.723	0.51	BnaA04g04140D	AT3G54400	-	BnaA04g04140D [Brassica napus]	aspartyl protease family protein
674957484	1	0.828	2.35	10.248	BnaA04g05010D	AT3G53040	-	BnaA04g05010D [Brassica napus]	putative late embryogenesis abundant protein
674909945	1	0.601	0.578	0.458	BnaA04g05380D	AT3G52500	-	BnaA04g05380D [Brassica napus]	aspartyl protease family protein
674932208	1	0.894	0.265	0.26	BnaA04g06670D	AT4G13720	-	BnaA04g06670D [Brassica napus]	Inosine triphosphate pyrophosphatase
674932196	1	0.892	0.468	0.238	BnaA04g06790D	AT1G61730	-	BnaA04g06790D [Brassica napus]	DNA-binding storekeeper protein-related transcriptional regulator
674893092	1	0.116	0.1	0.076	BnaA04g07190D	AT4G12910	scpl20	BnaA04g07190D [Brassica napus]	serine carboxypeptidase-like 20
674893085	1	0.621	0.188	0.109	BnaA04g07260D	AT2G39780	RNS2	BnaA04g07260D [Brassica napus]	ribonuclease 2
674959019	1	0.569	0.317	0.221	BnaA04g08090D	AT5G37510	EMB1467	BnaA04g08090D [Brassica napus]	NADH-ubiquinone oxidoreductase subunit
674959004	1	0.408	0.211	0.116	BnaA04g08240D	AT5G37720	ALY4	BnaA04g08240D [Brassica napus]	protein ALWAYS EARLY 4
674958862	1	1.375	3.662	3.051	BnaA04g09660D	AT5G39850	-	BnaA04g09660D [Brassica napus]	40S ribosomal protein S9-2
674888087	1	0.859	0.431	0.243	BnaA04g09900D	AT2G04700	-	BnaA04g09900D [Brassica napus]	Ferredoxin-thioredoxin reductase catalytic chain
674893041	1	1.602	0.513	0.392	BnaA04g11280D	AT5G41670	-	BnaA04g11280D [Brassica napus]	6-phosphogluconate dehydrogenase, decarboxylating 2
674882509	1	0.841	0.882	0.551	BnaA04g11450D	AT4G10320	-	BnaA04g11450D [Brassica napus]	tRNA synthetase class I (I, L, M and V) family protein
674917301	1	1.005	0.557	0.249	BnaA04g12000D	AT2G21170	TIM	BnaA04g12000D [Brassica napus]	triosephosphate isomerase
674907444	1	0.835	0.228	0.159	BnaA04g12860D	AT2G22420	-	BnaA04g12860D [Brassica napus]	peroxidase
674907481	1	0.784	0.551	0.846	BnaA04g13230D	AT2G22780	PMDH1	BnaA04g13230D [Brassica napus]	peroxisomal NAD-malate dehydrogenase
674893099	1	1.44	1.2	0.369	BnaA04g13810D	AT2G23670	YCF37	BnaA04g13810D [Brassica napus]	synechocystis YCF37-like protein
674893122	1	0.088	0.136	0.112	BnaA04g14040D	AT2G23990	ENODL11	BnaA04g14040D [Brassica napus]	early nodulin-like protein 11
674897539	1	0.637	0.41	0.39	BnaA04g15280D	AT2G25950	-	BnaA04g15280D [Brassica napus]	uncharacterized protein
674897537	1	0.506	0.205	0.163	BnaA04g15300D	AT2G25970	-	BnaA04g15300D [Brassica napus]	KH domain-containing protein
674897530	1	0.79	0.533	0.347	BnaA04g15370D	AT2G26210	-	BnaA04g15370D [Brassica napus]	Ankyrin repeat family protein
674884312	1	0.609	0.411	0.179	BnaA04g15560D	AT2G27040	AGO4	BnaA04g15560D [Brassica napus]	argonaute 4
674902499	1	0.749	0.486	1.725	BnaA04g15750D	AT3G57020	-	BnaA04g15750D [Brassica napus]	calcium-dependent phosphotriesterase superfamily protein
674902488	1	0.666	0.383	0.357	BnaA04g15860D	AT2G27450	NLP1	BnaA04g15860D [Brassica napus]	N-carbamoylputrescine amidase
674902486	1	1.433	0.849	0.344	BnaA04g15880D	AT2G27510	FD3	BnaA04g15880D [Brassica napus]	ferredoxin 3
674902476	1	0.706	0.53	0.343	BnaA04g15980D	AT2G27720	-	BnaA04g15980D [Brassica napus]	60S acidic ribosomal protein P2-1
674902475	1	0.464	0.368	0.26	BnaA04g15990D	AT2G27730	-	BnaA04g15990D [Brassica napus]	copper ion binding protein
674902465	1	0.741	0.296	0.116	BnaA04g16090D	AT2G27860	AXS1	BnaA04g16090D [Brassica napus]	UDP-D-apiose/UDP-D-xylose synthase 1
674901237	1	0.811	0.362	0.286	BnaA04g16890D	AT2G29080	ftsh3	BnaA04g16890D [Brassica napus]	FTSH protease 3
674903325	1	0.306	0.244	0.173	BnaA04g17710D	AT2G30620	-	BnaA04g17710D [Brassica napus]	histone H1.2
674914073	1	0.617	0.421	0.334	BnaA04g18850D	AT2G32520	-	BnaA04g18850D [Brassica napus]	dienelactone hydrolase domain-containing protein
674895174	1	6.516	0.533	0.483	BnaA04g19230D	AT2G23148	-	BnaA04g19230D [Brassica napus]	plant self-incompatibility S1 family protein
674895135	1	1.015	0.893	1.041	BnaA04g19620D	AT2G33600	-	BnaA04g19620D [Brassica napus]	cinnamoyl-CoA:NADP oxidoreductase-like 2
674895114	1	0.904	0.286	0.159	BnaA04g19830D	AT2G33800	-	BnaA04g19830D [Brassica napus]	30S ribosomal protein S5
674895096	1	0.859	2.17	0.556	BnaA04g20010D	AT2G34250	-	BnaA04g20010D [Brassica napus]	SecY protein transport family protein
674889047	1	0.601	0.316	0.233	BnaA04g20060D	AT1G29350	-	BnaA04g20060D [Brassica napus]	uncharacterized protein
674889035	1	0.609	0.301	0.342	BnaA04g20180D	AT2G34470	UREG	BnaA04g20180D [Brassica napus]	urease accessory protein G
674889015	1	4.486	2.076	0.926	BnaA04g20380D	AT2G34790	MEE23	BnaA04g20380D [Brassica napus]	protein MATERNAL EFFECT EMBRYO ARREST 23
674892330	1	0.769	0.592	0.417	BnaA04g20940D	AT1G56070	LOS1	BnaA04g20940D [Brassica napus]	elongation factor EF-2-like protein LOS1
674914799	1	0.824	0.491	0.322	BnaA04g21290D	AT2G37270	RPS5B	BnaA04g21290D [Brassica napus]	40S ribosomal protein S5-1
674926354	1	0.945	0.426	0.216	BnaA04g23300D	AT2G40490	HEME2	BnaA04g23300D [Brassica napus]	Uroporphyrinogen decarboxylase
674926316	1	0.589	0.295	0.265	BnaA04g23680D	AT2G41060	-	BnaA04g23680D [Brassica napus]	RNA recognition motif-containing protein
674926287	1	0.558	0.428	0.319	BnaA04g23970D	AT2G41500	LIS	BnaA04g23970D [Brassica napus]	splicing factor PRP4-like protein LACHESIS
674926272	1	0.544	0.334	0.203	BnaA04g24120D	AT2G41840	-	BnaA04g24120D [Brassica napus]	40S ribosomal protein S2-3
674884534	1	1.08	1.236	12.584	BnaA04g24580D	AT2G42560	-	BnaA04g24580D [Brassica napus]	late embryogenesis abundant domain-containing protein
674902519	1	10.729	4.225	0.408	BnaA04g24790D	AT2G43050	ATPMEPCRD	BnaA04g24790D [Brassica napus]	putative pectinesterase/ pectinerase inhibitor 16
674902555	1	0.979	2.717	2.638	BnaA04g25150D	AT2G43535	-	BnaA04g25150D [Brassica napus]	defensin-like protein 196
674902589	1	1.059	0.901	0.655	BnaA04g25490D	AT2G43950	OEP37	BnaA04g25490D [Brassica napus]	chloroplast outer envelope protein 37
674902593	1	0.456	0.226	0.146	BnaA04g25530D	AT2G44065	-	BnaA04g25530D [Brassica napus]	ribosomal protein L2 family protein
674902620	1	1.051	0.788	0.637	BnaA04g25800D	AT2G44610	RAB6A	BnaA04g25800D [Brassica napus]	Ras-related protein RABH1B
674895789	1	1.002	0.926	0.836	BnaA04g26070D	AT2G45140	PVA12	BnaA04g26070D [Brassica napus]	VAP-like protein 12
674864046	1	0.957	3.154	4.323	BnaA04g28940D	NA	-	BnaA04g28940D [Brassica napus]	NA
674876815	1	0.042	0.084	0.056	BnaA04g29190D	NA	-	BnaA04g29190D [Brassica napus]	NA
674876755	1	0.982	0.801	2.744	BnaA04g29550D	NA	-	BnaA04g29550D [Brassica napus]	NA
674876757	1	0.692	0.346	0.211	BnaA04g29570D	NA	-	BnaA04g29570D [Brassica napus]	NA
674953713	1	0.797	0.472	0.319	BnaA05g00120D	AT2G47960	-	BnaA05g00120D [Brassica napus]	uncharacterized protein
674953700	1	3.913	3.556	0.363	BnaA05g00250D	AT2G47750	GH3.9	BnaA05g00250D [Brassica napus]	putative indole-3-acetic acid-amido synthetase GH3.9
674953675	1	0.402	0.218	0.143	BnaA05g00500D	AT2G47470	UNE5	BnaA05g00500D [Brassica napus]	protein disulfide-isomerase like 2-1
674953629	1	0.226	0.236	0.141	BnaA05g00960D	AT2G46930	-	BnaA05g00960D [Brassica napus]	pectinacetylesterase-like protein
674953593	1	0.888	0.898	0.722	BnaA05g01320D	AT2G46520	-	BnaA05g01320D [Brassica napus]	putative cellular apoptosis susceptibility protein / importin-alpha re-exporter
674953544	1	0.724	0.501	0.265	BnaA05g01810D	AT2G40660	-	BnaA05g01810D [Brassica napus]	nucleic acid-binding, OB-fold-like protein
674953499	1	0.842	0.92	1.278	BnaA05g02260D	AT2G41530	SFGH	BnaA05g02260D [Brassica napus]	S-formylglutathione hydrolase
674953397	1	2.279	0.588	0.269	BnaA05g03280D	AT2G43360	BIO2	BnaA05g03280D [Brassica napus]	biotin synthase
674953373	1	1.393	0.417	0.178	BnaA05g03520D	AT2G43750	OASB	BnaA05g03520D [Brassica napus]	O-acetylserine (thiol) lyase (OAS-TL) isoform oasB
674953372	1	0.661	0.242	0.335	BnaA05g03530D	AT2G43760	-	BnaA05g03530D [Brassica napus]	Molybdopterin synthase catalytic subunit
674953371	1	0.454	0.255	0.197	BnaA05g03540D	AT2G43780	-	BnaA05g03540D [Brassica napus]	uncharacterized protein
674953346	1	1.543	0.691	0.246	BnaA05g03790D	AT2G44160	MTHFR2	BnaA05g03790D [Brassica napus]	methylenetetrahydrofolate reductase 2
674958412	1	0.161	0.158	0.088	BnaA05g04020D	AT2G44480	BGLU17	BnaA05g04020D [Brassica napus]	beta glucosidase 17
674958461	1	0.567	0.179	0.174	BnaA05g04510D	AT2G45030	-	BnaA05g04510D [Brassica napus]	elongation factor EF-G
[truncated: 2,139 more rows]

## Sheet: Table S8
Table S8. The accession numbers, clusters, annotations of differentially expressed proteins and IDs, symbols, annotations of their orthologous genes in Arabidopsis thaliana
[truncated: 1,832 more rows]

[truncated: 2 more sheets: Table S9, Table S10]
